# Supplementary material for: Alpha kinase 1 controls intestinal inflammation by suppressing the IL-12/Th1 axis
Source: Nat Commun. 2018 Sep 18;9:3797. doi: 10.1038/s41467-018-06085-5 (PMC6143560; doi:10.1038/s41467-018-06085-5)
Supplement: Supplementary file 4 — Supplementary Data 1 [file 41467_2018_6085_MOESM4_ESM.xlsx]

## Sheet: str129ss-str129R17ss
ID	logFC	AveExpr	t	P.Value	adj.P.Val	B	gene
10019	-0.101227	8.97849	-0.478125	0.637084	0.953265	-4.68367	2610024G14RIK
10020	0.152791	5.63422	1.11809	0.275093	0.913698	-4.58233	LOC211870
10021	0.0345554	5.37916	0.22664	0.822709	0.976775	-4.70207	FBXL16
10035	0.0540727	5.96343	0.15918	0.87492	0.983916	-4.7048	E130106K10RIK
10040	-0.0355662	8.2075	-0.109983	0.913378	0.989954	-4.70619	3110023E09RIK
10044	0.268076	5.04374	1.27898	0.213685	0.907066	-4.54605	GNAQ
10048	-0.0556411	5.02723	-0.275721	0.78523	0.976155	-4.6995	OTUD7B
10053	0.137915	5.79031	0.937251	0.358387	0.928498	-4.61829	ZFP607
10066	0.357596	6.6232	1.67131	0.10824	0.906561	-4.4431	LIMK2
10070	0.481291	6.69191	2.22667	0.0360665	0.906561	-4.27152	MARVELD3
10092	0.400503	5.74486	1.76807	0.0903402	0.906561	-4.41504	STAU2
10093	0.0421537	6.68912	0.261082	0.796358	0.976402	-4.70032	REXO4
1010010	0.0879639	8.28736	0.540667	0.593945	0.950036	-4.67711	DHRS4
1010017	-0.129925	11.7797	-0.872479	0.391982	0.928498	-4.62985	WASL
1010047	-0.0546087	6.87196	-0.2609	0.796496	0.976402	-4.70033	MGL2
1010048	0.274632	5.50553	1.2361	0.22892	0.907066	-4.55609	AI314976
1010050	-0.160352	11.643	-0.989715	0.332632	0.924266	-4.60841	LMO4
1010064	0.434712	7.6023	2.32008	0.0295826	0.906561	-4.24067	SCL0003651.1_17
1010079	0.396666	5.42507	1.70936	0.100872	0.906561	-4.43218	SETD4
1010091	-0.185407	8.3385	-0.851257	0.40342	0.928498	-4.63347	CCDC132
1010110	-0.370848	6.31915	-0.877519	0.389297	0.928498	-4.62897	RAB11A
1010113	0.371715	6.38211	1.52403	0.141162	0.906561	-4.48393	LOC384597
1010131	0.366124	7.37272	1.51802	0.142662	0.906561	-4.48554	LOC238943
1010132	0.293886	5.64305	1.27438	0.215278	0.907066	-4.54714	CCR6
1010133	0.30309	5.6893	1.4724	0.154493	0.906561	-4.49765	1700008F19RIK
1010138	0.013728	7.17505	0.0776707	0.938763	0.993108	-4.70682	IGH-6
1010139	0.0144366	7.56944	0.0712643	0.943805	0.994237	-4.70692	TRAPPC9
1010142	-0.383521	9.53167	-0.886086	0.38476	0.928498	-4.62748	MED21
1010148	0.041303	4.99057	0.252061	0.803237	0.976402	-4.7008	NF1
1010167	0.137094	8.33544	0.511206	0.614089	0.950466	-4.6803	UQCRB
1010170	0.283401	5.49748	1.18831	0.246861	0.907066	-4.56697	IRGQ
1010192	0.00341987	5.17995	0.0185072	0.985394	0.99799	-4.70742	LOC665672
1010195	-0.0799344	9.54436	-0.475618	0.638842	0.95414	-4.68391	ZFAND2B
1010196	0.113189	5.10647	0.658523	0.516753	0.938134	-4.66269	ZFP341
1010201	-0.18416	6.25757	-0.667165	0.511318	0.937901	-4.66152	MYL7
1010204	0.257881	6.29919	1.29841	0.207041	0.907066	-4.54142	WWTR1
1010220	-0.034184	5.45415	-0.179026	0.859488	0.983265	-4.70409	3930402G23RIK
1010221	-0.141477	5.42121	-0.716572	0.480866	0.933866	-4.65461	3732409C05RIK
1010224	-0.0249749	5.72588	-0.117092	0.907806	0.989699	-4.70602	NUP133
1010228	0.0594801	12.7574	0.412207	0.684012	0.961079	-4.68973	E430039I23RIK
1010280	0.0709979	5.42278	0.202391	0.841394	0.979072	-4.70316	5830427D03RIK
1010296	0.00198486	9.58245	0.0122267	0.99035	0.998791	-4.70744	TUBB2B
1010301	0.182348	7.2407	0.923346	0.365432	0.928498	-4.62083	OTUD3
1010307	-0.134153	4.99561	-0.620367	0.541127	0.941501	-4.66765	TESSP2
1010324	-0.307143	8.23989	-1.35888	0.187387	0.906561	-4.52666	LOC100048313
1010327	-0.230814	7.65093	-1.21677	0.236057	0.907066	-4.56053	LOC100047963
1010332	-0.54527	6.20638	-2.20286	0.0379143	0.906561	-4.27931	ZNRD1
1010333	0.0132687	11.4133	0.115279	0.909226	0.989844	-4.70606	MRPS9
1010341	-0.122456	6.18386	-0.733502	0.470678	0.933866	-4.65213	ANKRD25
1010347	0.34461	6.62734	1.04617	0.306372	0.917768	-4.59727	TNFRSF21
1010348	0.316214	5.17137	1.95618	0.0627189	0.906561	-4.35804	PVRL3
1010356	0.184228	11.0902	0.747839	0.46215	0.932069	-4.65	1700027M01RIK
1010386	0.107588	9.44993	0.666647	0.511644	0.938006	-4.66159	TOR1AIP1
1010397	0.00211433	4.9542	0.00763057	0.993978	0.998874	-4.70745	IRF4
1010411	-0.203155	5.16545	-1.06935	0.296028	0.914725	-4.59254	OSBPL11
1010427	-0.422778	7.84832	-1.93909	0.0648793	0.906561	-4.36334	ZFP326
1010431	0.0129	5.45972	0.0616616	0.951366	0.994397	-4.70706	OLFR270
1010435	0.307705	12.6403	1.93014	0.066036	0.906561	-4.36611	GSTO1
1010463	0.0297299	6.24231	0.14457	0.886312	0.985702	-4.70526	LYRM1
1010465	-0.547178	6.97258	-1.73322	0.096471	0.906561	-4.42525	CSTF3
1010470	-0.433542	6.18456	-1.77477	0.0891995	0.906561	-4.41306	MTMR1
1010477	0.147378	10.3945	1.03519	0.311363	0.919766	-4.59948	ALKBH3
1010484	0.0509205	6.78103	0.280203	0.781831	0.975985	-4.69924	0610042C05RIK
1010487	-0.0581224	7.19529	-0.340618	0.736489	0.968329	-4.69533	RSRC1
1010497	-0.246221	5.75233	-0.885227	0.385214	0.928498	-4.62763	TOMM22
1010500	0.0071816	5.2573	0.0351997	0.972225	0.996948	-4.70732	OLFR371
1010521	-0.373997	9.25323	-1.57948	0.127909	0.906561	-4.46884	GMCL1
1010524	0.0796419	6.53704	0.186043	0.854045	0.982173	-4.70383	RAPGEFL1
1010528	-0.0926199	8.9048	-0.361088	0.721335	0.966269	-4.69384	LOC100045359
1010601	-0.0202062	7.91092	-0.137274	0.892012	0.986607	-4.70548	NAPA
1010608	0.106171	11.1338	0.534868	0.597885	0.950036	-4.67775	TMEM14C
1010632	-0.187295	5.96906	-1.2761	0.214681	0.907066	-4.54673	LOC100045680
1010634	-0.0604209	6.07602	-0.287255	0.776494	0.975394	-4.69882	ANKRD17
1010653	0.287681	5.57764	1.40992	0.171971	0.906561	-4.51382	DNAJB4
1010669	-0.00634549	10.189	-0.0337784	0.973346	0.996948	-4.70734	TMEM50B
1010672	-0.358987	10.1384	-0.816104	0.422829	0.929301	-4.6393	RPS3
1010681	-0.00516965	5.23346	-0.0336115	0.973477	0.996948	-4.70734	ZFP458
1010685	0.061899	5.26167	0.369039	0.715481	0.965128	-4.69323	C330023J09RIK
1010703	-0.125554	7.89409	-0.6585	0.516768	0.938134	-4.66269	ATP6V0E2
1010739	-0.560448	6.31841	-1.90258	0.0697137	0.906561	-4.37458	ACVR1C
1010754	0.26593	9.05644	1.18121	0.249613	0.907998	-4.56855	ATIC
1010767	-0.128306	10.9338	-0.562308	0.579356	0.94783	-4.67466	WDR61
10121	-0.0452632	7.55049	-0.132687	0.895597	0.986733	-4.70561	IL6RA
10142	0.325163	6.84063	1.56753	0.130675	0.906561	-4.47212	TARBP2
10156	-0.107297	9.27744	-0.991059	0.331989	0.924245	-4.60815	BRD7
10161	0.436183	7.05282	1.86454	0.0750834	0.906561	-4.38618	DEPDC1B
10167	0.194252	13.3267	1.108	0.279335	0.913698	-4.58447	EG630499
10170	-0.0436648	4.98222	-0.251855	0.803395	0.976402	-4.70081	CLEC4D
10176	0.0323866	5.11408	0.163654	0.871436	0.983644	-4.70465	DUSP4
10181	0.0542866	6.66551	0.173917	0.863455	0.983644	-4.70428	TMPO
10184	0.284305	11.0795	1.11555	0.276157	0.913698	-4.58287	PPME1
10192	-0.140986	5.07109	-0.785101	0.440423	0.929301	-4.64426	D130046C19RIK
10202	-0.102039	5.31135	-0.567125	0.576134	0.94783	-4.67411	D530031C13RIK
10204	0.109592	8.46751	0.593837	0.558429	0.944046	-4.67093	SLC35C2
10228	-0.160347	7.7554	-0.505635	0.617934	0.951443	-4.68088	EG384525
10239	0.0547141	7.97968	0.142739	0.887742	0.985951	-4.70532	LOC100048733
10255	0.222736	8.28178	0.820167	0.420556	0.929301	-4.63864	CDC14B
10259	0.325566	7.79062	1.22772	0.231993	0.907066	-4.55802	PPP1R16A
10270	-0.322214	6.83964	-1.18291	0.248951	0.907348	-4.56817	UBR7
10278	0.0202258	10.2488	0.122905	0.903252	0.988943	-4.70587	CCDC85B
10279	0.571592	8.02692	1.25805	0.221022	0.907066	-4.55098	COL1A1
10292	0.190939	6.52554	0.917036	0.368659	0.928498	-4.62198	C230052I12RIK
10296	0.441307	8.198	1.31036	0.203035	0.907066	-4.53854	TACC1
1030010	0.26158	8.08606	1.45631	0.158849	0.906561	-4.50186	ENTPD6
1030017	0.340442	5.16998	1.40551	0.173261	0.906561	-4.51494	CPB2
1030020	-0.121487	5.42002	-0.645639	0.524915	0.938259	-4.66439	D830005N24RIK
1030025	0.738261	8.24319	2.47794	0.0210058	0.906561	-4.18771	CXCL12
1030026	0.20845	6.70165	1.03521	0.311356	0.919766	-4.59947	1810007P19RIK
1030044	-0.284641	6.50745	-1.55246	0.134232	0.906561	-4.47623	SMARCD3
1030048	0.338023	12.0562	1.56589	0.131058	0.906561	-4.47257	AKR1C12
1030053	-0.403195	9.41462	-1.96483	0.0616502	0.906561	-4.35535	MTA2
1030059	0.434648	6.51598	1.73804	0.0956026	0.906561	-4.42385	ASH1L
1030064	-0.0917986	6.55133	-0.285011	0.778191	0.975504	-4.69895	LLPH
1030066	-0.319224	4.92837	-1.72738	0.0975328	0.906561	-4.42695	ITGA8
1030068	0.0581412	6.7749	0.30374	0.764062	0.973053	-4.6978	NAGS
1030079	0.563044	6.1777	3.55491	0.00168997	0.906561	-3.81962	ACOT8
1030082	-0.289222	7.83523	-0.974967	0.33974	0.925042	-4.61124	MIA1
1030091	-0.0180412	5.37647	-0.100622	0.920724	0.989954	-4.70639	2610034E13RIK
1030092	-0.0350272	5.41395	-0.207481	0.837464	0.978367	-4.70294	B230380O10RIK
10301	0.145455	5.17547	0.743116	0.46495	0.932906	-4.6507	CLASP2
1030113	-0.330647	7.59112	-1.91599	0.0679032	0.906561	-4.37047	SREBF2
1030114	0.0427885	11.1343	0.257255	0.799274	0.976402	-4.70052	9130415E20RIK
1030133	0.216227	9.92701	0.920886	0.366688	0.928498	-4.62128	TUBB2B
1030142	-0.473011	8.27621	-1.47229	0.154521	0.906561	-4.49768	PYGL
1030152	-0.103823	10.9204	-0.692114	0.495808	0.935935	-4.65809	IFNGR1
1030161	0.279096	7.32691	1.15615	0.259513	0.911688	-4.5741	POLI
1030168	0.110652	5.13672	0.529479	0.601557	0.950036	-4.67834	MTFMT
1030170	0.124922	9.08189	0.600082	0.55433	0.944046	-4.67017	MAP3K1
1030187	0.304522	11.1751	2.11672	0.0453359	0.906561	-4.30724	SNRPD3
1030189	-0.0395824	8.13378	-0.176437	0.861498	0.983644	-4.70419	4930455C21RIK
1030204	-0.375256	5.07441	-1.55658	0.13325	0.906561	-4.47511	MAPT
1030209	0.178896	6.24895	0.573796	0.571686	0.947057	-4.67333	AW061290
1030220	0.130634	6.56886	0.906265	0.374211	0.928498	-4.62391	BC031748
1030239	-0.194683	6.99793	-1.13701	0.267263	0.911998	-4.57826	2310066E14RIK
1030242	-0.0918791	11.3464	-0.656175	0.518235	0.938134	-4.663	CHMP2A
1030243	-0.205467	9.32584	-0.564727	0.577737	0.94783	-4.67438	9430038I01RIK
1030246	-0.0158669	9.69545	-0.0847605	0.933187	0.992258	-4.7067	TMPRSS4
1030253	0.620912	8.29943	1.65043	0.112472	0.906561	-4.44903	ABHD1
1030259	0.0338442	5.41237	0.188595	0.852067	0.981594	-4.70373	CHFR
1030270	0.108157	11.038	0.841992	0.40848	0.928498	-4.63503	PLD1
1030273	0.0263713	6.86771	0.163695	0.871404	0.983644	-4.70464	CDH5
1030292	-0.20897	10.3661	-1.10157	0.282064	0.913698	-4.58583	INTS1
1030296	0.148989	7.97153	0.891621	0.381847	0.928498	-4.62651	HBS1L
1030307	0.0374248	6.27569	0.102801	0.919013	0.989954	-4.70635	SLC39A1
1030315	0.0844154	8.6166	0.350609	0.729079	0.967729	-4.69461	PLSCR4
1030338	0.0367651	13.6413	0.270218	0.789407	0.976155	-4.69981	ATP5C1
1030358	-0.2528	5.22514	-1.13717	0.2672	0.911998	-4.57823	PLCD4
1030364	0.135471	6.48685	0.534588	0.598075	0.950036	-4.67778	HNF1B
1030368	-0.453301	5.37124	-1.36631	0.18508	0.906561	-4.52481	CTSC
1030369	-0.0172714	7.8329	-0.043413	0.965748	0.99631	-4.70726	PPY
1030370	0.120905	6.10454	0.605262	0.550943	0.94326	-4.66954	GM687
1030386	-0.138204	9.00672	-0.655887	0.518417	0.938134	-4.66304	ACP6
1030402	0.837971	10.939	3.03705	0.00586546	0.906561	-3.9959	CLDN2
1030403	-0.0615271	7.96009	-0.409113	0.686249	0.961079	-4.69	PGBPLL
1030411	-0.506569	6.06342	-1.33834	0.193893	0.907	-4.53173	EMR1
1030424	0.255073	5.60408	1.03541	0.311264	0.919766	-4.59943	LOC381217
1030433	0.576048	5.35767	2.26061	0.0335741	0.906561	-4.26036	MGC67181
1030435	0.175795	11.9256	0.851802	0.403124	0.928498	-4.63338	DPYSL2
1030438	-0.135047	5.89407	-0.499445	0.622219	0.952455	-4.68152	9930023K05RIK
1030440	0.719839	5.92658	3.26608	0.00340221	0.906561	-3.91731	RNF8
1030445	0.167207	8.38528	0.850747	0.403698	0.928498	-4.63356	ELAC1
1030446	0.23351	6.58565	1.48075	0.15227	0.906561	-4.49545	LOC626061
1030452	0.0721191	7.51655	0.307311	0.761377	0.972423	-4.69758	PREB
1030463	-0.095038	12.6213	-0.429789	0.671357	0.95885	-4.6882	SNRPD2
1030471	0.0463799	7.97068	0.298746	0.767822	0.973665	-4.69812	A930025D01RIK
1030475	0.0209349	9.36682	0.126207	0.900667	0.988378	-4.70578	SSBP4
1030482	0.266929	6.7761	0.860106	0.398625	0.928498	-4.63197	SLC29A4
1030484	0.0327381	11.8605	0.187031	0.85328	0.982146	-4.70379	HNRPM
1030497	0.111255	8.32225	0.630026	0.534899	0.940407	-4.66642	IRAK3
1030519	-0.199032	6.24867	-0.692228	0.495737	0.935935	-4.65807	ID2
1030523	0.255372	8.91481	1.065	0.297953	0.915232	-4.59344	WIPI1
1030524	0.0759827	5.24972	0.357186	0.724215	0.966349	-4.69413	C130086J11RIK
1030538	0.431033	10.4922	1.44323	0.162465	0.906561	-4.50526	2210415F13RIK
1030541	0.204422	5.09457	1.3053	0.204725	0.907066	-4.53976	D1PAS1
1030577	0.204489	8.31177	1.0383	0.309946	0.91959	-4.59885	SNN
1030598	-0.0176299	5.04956	-0.114155	0.910108	0.989844	-4.70609	ROBO2
1030605	-0.12623	11.8732	-0.509236	0.615448	0.950817	-4.6805	ITPK1
1030612	0.00149712	13.6447	0.00804242	0.993653	0.998874	-4.70745	RPS13
1030630	-0.158805	6.76027	-1.00357	0.326049	0.924245	-4.60572	RCCD1
1030632	-0.219742	5.58123	-1.12103	0.273866	0.913698	-4.5817	PCDHB22
1030653	-0.264134	8.67946	-1.41479	0.170554	0.906561	-4.51258	AI464131
1030670	0.416402	4.94825	1.89281	0.0710606	0.906561	-4.37758	D030016E14RIK
1030671	-0.236051	6.82508	-1.17211	0.253175	0.909959	-4.57058	LOC100047839
1030673	-0.0047817	8.31265	-0.012822	0.989881	0.998791	-4.70744	C730009F21RIK
1030682	0.203173	8.19857	1.00072	0.327395	0.924245	-4.60628	SLC11A2
1030685	0.389607	5.31279	2.25198	0.0341924	0.906561	-4.2632	STXBP4
1030687	-0.0391288	4.94479	-0.206934	0.837886	0.978367	-4.70297	TRAK2
10307	0.192265	5.57847	0.845021	0.406821	0.928498	-4.63452	SRRD
1030703	-0.0315096	10.7389	-0.223384	0.825213	0.976775	-4.70223	SAR1A
1030719	0.203558	9.9796	0.997056	0.329133	0.924245	-4.60699	EXOC1
1030725	0.118475	5.93314	0.576106	0.57015	0.947057	-4.67306	RBMY1A1
1030731	-0.270222	10.0888	-1.36043	0.186904	0.906561	-4.52627	MIPEP
1030735	-0.176568	10.7707	-0.449181	0.657514	0.956455	-4.68644	LOC381398
1030739	0.262817	7.81	1.25259	0.222967	0.907066	-4.55226	PECAM1
1030753	-0.591943	7.45672	-2.33168	0.0288567	0.906561	-4.23682	C78339
1030754	-0.104188	5.88117	-0.643955	0.525987	0.938259	-4.66461	MTHFSD
1030768	-0.0495122	5.62374	-0.244665	0.80889	0.976402	-4.70118	HCFC1R1
10309	-0.689536	6.38455	-2.43237	0.0232095	0.906561	-4.2031	INSIG1
10324	0.252818	6.28988	0.800406	0.431682	0.929301	-4.64184	CRY2
10328	-0.206168	6.35326	-0.527226	0.603096	0.950036	-4.67858	CLASP1
10338	-0.161997	7.38533	-1.09462	0.285035	0.913996	-4.58729	PEO1
10341	0.182546	10.5838	0.841315	0.408851	0.928498	-4.63514	LOC100046741
10348	-0.00694612	4.9318	-0.044958	0.96453	0.99607	-4.70724	SUSD4
10358	0.309004	5.82036	1.07419	0.293902	0.913996	-4.59155	FOXP4
10364	0.57284	8.00632	1.79456	0.0859064	0.906561	-4.4072	REEP6
10373	0.536099	6.44272	1.53639	0.138114	0.906561	-4.48059	LOC381996
10376	0.0817806	8.0502	0.442193	0.662488	0.95657	-4.68708	XPNPEP3
10390	-0.0262854	5.30677	-0.126281	0.900609	0.988378	-4.70578	ARMCX6
10392	0.0724528	10.7438	0.650337	0.521931	0.938259	-4.66377	ANKMY2
10402	-0.229278	10.8279	-1.4185	0.169479	0.906561	-4.51163	TRIM25
10403	-0.132379	5.18426	-0.845434	0.406595	0.928498	-4.63445	3110001K24RIK
10411	0.228145	10.1255	1.12817	0.270904	0.913416	-4.58017	LOC100047173
10427	-0.389334	8.05298	-1.67938	0.10664	0.906561	-4.4408	1200016B10RIK
10431	0.086275	9.80662	0.445229	0.660325	0.956455	-4.6868	PRPSAP1
10438	-0.309285	9.01063	-1.35378	0.188988	0.906561	-4.52792	RB1
10446	-0.114317	5.29559	-0.497781	0.623374	0.952493	-4.68169	ENPP2
10471	-0.276547	5.19419	-1.27451	0.215234	0.907066	-4.54711	LOC100046372
10500	0.0451694	9.61068	0.210292	0.835296	0.977781	-4.70282	RBMS1
1050008	-0.0133126	7.55886	-0.067492	0.946774	0.994315	-4.70698	GGA1
1050010	0.0731381	11.7649	0.564894	0.577626	0.94783	-4.67436	EIF2A
1050020	0.133636	6.95146	0.644951	0.525353	0.938259	-4.66448	CUEDC1
1050035	-0.0368764	5.49201	-0.196461	0.845978	0.980028	-4.70341	PDE7A
1050037	0.182864	5.19157	1.36138	0.186609	0.906561	-4.52604	4933421E11RIK
1050040	0.159918	10.7052	0.472204	0.64124	0.954783	-4.68425	DAB2IP
1050044	0.287635	11.1462	1.45956	0.157962	0.906561	-4.50101	SCAND1
1050047	0.408823	8.56136	1.96136	0.0620776	0.906561	-4.35643	LOC219145
1050059	-0.0200209	8.61245	-0.0822904	0.935129	0.992865	-4.70674	MNAT1
1050072	-0.11583	9.68388	-0.669857	0.509632	0.937851	-4.66116	LMNA
1050082	0.364306	11.1384	1.98166	0.0596173	0.906561	-4.3501	FKBP2
1050086	0.0961884	6.53564	0.537184	0.59631	0.950036	-4.6775	ZFP414
1050091	-0.0713815	8.16476	-0.411695	0.684382	0.961079	-4.68978	HUS1
1050092	-0.408564	10.1088	-1.16426	0.256275	0.911688	-4.57231	SERPINA3G
1050095	-0.629449	11.6333	-1.57217	0.129594	0.906561	-4.47085	UPP1
1050097	-0.101485	7.1324	-0.579741	0.567736	0.946605	-4.67263	RAN
1050114	-0.387025	9.15341	-1.55729	0.133083	0.906561	-4.47492	1300001I01RIK
1050133	-0.092771	4.98482	-0.488733	0.629668	0.953079	-4.68261	TRIM32
1050138	-0.661613	8.59887	-1.42945	0.166344	0.906561	-4.50882	A630084D02RIK
1050148	0.00536972	5.09979	0.0307712	0.975718	0.997144	-4.70736	LPIN2
1050167	0.0625671	5.05673	0.276725	0.784468	0.976155	-4.69944	FBLN1
1050168	0.73889	6.52167	2.19367	0.0386501	0.906561	-4.28231	ARID5B
1050170	0.19389	11.097	1.11871	0.274837	0.913698	-4.5822	CDCA3
1050176	-0.0855839	6.52811	-0.377565	0.709222	0.964554	-4.69257	MAN1A2
1050184	0.406075	8.27941	1.76284	0.0912378	0.906561	-4.41658	MCOLN2
1050196	-0.426043	5.31004	-1.37081	0.183689	0.906561	-4.52369	DYNLT1
1050202	0.350593	8.38924	1.64723	0.113134	0.906561	-4.44994	4930563B10RIK
1050209	-0.145518	13.3757	-0.565663	0.577111	0.94783	-4.67428	RPL12
1050215	0.19831	5.38987	0.932221	0.360925	0.928498	-4.61922	SMPD1
1050220	-0.600435	6.81711	-2.13613	0.0435586	0.906561	-4.30099	RFWD2
1050240	-0.211325	5.63346	-1.14613	0.26355	0.911688	-4.57628	9530096D07RIK
1050253	0.0975093	7.54409	0.296444	0.769556	0.973965	-4.69826	PPP2R3C
1050255	0.0988075	5.91527	0.538119	0.595674	0.950036	-4.67739	LOC385615
1050273	0.676272	6.92015	1.90106	0.0699221	0.906561	-4.37505	SRP54
1050274	-0.0602258	5.24109	-0.379461	0.707834	0.964151	-4.69242	CEP350
1050278	0.3459	5.60431	1.77837	0.0885926	0.906561	-4.412	AK122525
1050286	-0.145749	5.19752	-0.580374	0.567317	0.946338	-4.67255	TOMM40
1050288	-0.0995082	7.74584	-0.553508	0.585267	0.94887	-4.67567	TLR6
1050300	0.178572	5.86941	0.773218	0.447283	0.929301	-4.64612	RGS2
1050301	-0.605858	5.52847	-1.90112	0.0699132	0.906561	-4.37503	2610001C07RIK
1050332	0.123366	7.85091	0.844654	0.407022	0.928498	-4.63459	ZXDC
1050338	0.0973045	6.82362	0.537808	0.595886	0.950036	-4.67743	GM1587
1050348	0.0577077	5.08636	0.332739	0.742351	0.968904	-4.69588	DEPDC6
1050356	0.0316364	5.10266	0.148325	0.883382	0.985253	-4.70515	MAGEA8
1050358	-0.652404	5.91942	-2.33797	0.0284698	0.906561	-4.23472	ISL1
1050360	0.546424	8.98367	2.46371	0.0216723	0.906561	-4.19253	GNPDA1
1050369	-0.0170486	5.48111	-0.0829046	0.934646	0.992766	-4.70673	ABCC6
1050372	0.239985	6.86304	1.48543	0.151034	0.906561	-4.49421	E130308A19RIK
1050379	0.343045	5.95499	1.52619	0.140625	0.906561	-4.48335	UBE2J2
1050382	0.31632	6.48252	1.20162	0.241763	0.907066	-4.56397	COPG
1050392	0.0380853	6.62031	0.275298	0.78555	0.976155	-4.69952	D12ERTD551E
1050400	-0.111026	6.92569	-0.563654	0.578455	0.94783	-4.67451	ESPL1
1050402	0.0354719	13.6262	0.273942	0.786579	0.976155	-4.6996	PRDX1
1050414	0.0618219	13.7063	0.436479	0.666568	0.957887	-4.6876	LGALS6
1050424	0.288474	10.7182	1.04188	0.308319	0.918564	-4.59813	5930416I19RIK
1050440	-0.223528	8.34759	-0.862145	0.397526	0.928498	-4.63162	A630056H20RIK
1050446	-0.160135	5.33813	-0.813789	0.424128	0.929301	-4.63968	PTPN12
1050458	-0.182679	5.09691	-1.0687	0.296316	0.914725	-4.59268	ABAT
1050465	0.644645	14.1121	1.72382	0.0981846	0.906561	-4.42799	CEACAM1
1050470	0.495	8.50169	1.75003	0.0934714	0.906561	-4.42034	NCOA2
1050475	-0.304613	5.61372	-1.71598	0.0996329	0.906561	-4.43026	GYG
1050497	-0.0115402	12.7393	-0.0625771	0.950645	0.994397	-4.70704	RPL26
1050504	0.0587107	5.65895	0.272166	0.787927	0.976155	-4.6997	CDH13
1050521	0.480837	5.12867	2.69433	0.0129576	0.906561	-4.11393	ADO
1050538	0.111122	9.19051	0.513673	0.61239	0.950036	-4.68003	LOC100046395
1050541	0.334811	10.7407	1.93628	0.0652404	0.906561	-4.36421	RHEB
1050553	-0.492409	5.49219	-1.96148	0.0620623	0.906561	-4.35639	MXI1
1050598	0.0867534	5.66128	0.377311	0.709408	0.964554	-4.69259	MON1A
1050600	-0.317687	6.61058	-0.876526	0.389825	0.928498	-4.62915	GLRX3
1050609	0.270077	8.44354	1.22523	0.232914	0.907066	-4.55859	DAB2
1050619	-0.0031469	12.5708	-0.0214041	0.983108	0.997667	-4.70741	HERPUD1
1050647	0.0878128	8.13882	0.443058	0.661871	0.95657	-4.687	NFATC3
1050670	0.105689	12.4161	0.652291	0.520692	0.938134	-4.66351	FKBP4
1050671	-0.0322968	10.1595	-0.0940601	0.925878	0.9901	-4.70653	FKBP11
1050672	0.0121226	5.7257	0.0525185	0.95857	0.995169	-4.70717	DAB2
1050673	-0.0357043	10.2429	-0.226219	0.823033	0.976775	-4.70209	1110008P14RIK
1050678	-0.0400438	4.97671	-0.138938	0.890711	0.986556	-4.70543	ACTN2
1050689	0.682159	6.89339	2.72704	0.0120298	0.906561	-4.1027	SCL0002064.1_2
1050706	-0.491657	9.05618	-2.83105	0.00947965	0.906561	-4.0669	CDT1
1050709	-0.225206	9.60614	-1.1344	0.268337	0.911998	-4.57883	ANKLE2
1050711	-0.04709	7.81144	-0.266428	0.792289	0.976402	-4.70002	CDK5RAP1
1050719	-0.284884	10.258	-1.32662	0.197681	0.907	-4.53459	TXNDC13
1050753	-0.106753	5.23196	-0.464811	0.646446	0.955538	-4.68496	ADAMTS13
1050762	0.00659515	5.01811	0.0349721	0.972404	0.996948	-4.70733	NAPA
10520	0.228117	5.82188	1.38383	0.17972	0.906561	-4.52042	9430077A04RIK
10543	-0.278829	10.8505	-1.56322	0.131684	0.906561	-4.4733	TMEM120A
10546	0.0088715	8.34307	0.0464547	0.96335	0.99587	-4.70723	BRP44
10551	-0.144139	5.67888	-0.618281	0.542477	0.941574	-4.66791	PIK3C2A
10575	0.364514	10.0244	1.02168	0.317582	0.923029	-4.60217	CIDEB
10577	-0.070223	9.46006	-0.280107	0.781904	0.975985	-4.69924	MRGPRF
10592	-0.0520068	6.0064	-0.197474	0.845195	0.979896	-4.70337	3632451O06RIK
10594	-0.136846	5.03312	-0.559623	0.581157	0.948434	-4.67497	RNF139
10598	-0.936682	10.0851	-1.53153	0.139305	0.906561	-4.48191	CXCL9
10601	-0.0312994	5.13774	-0.213275	0.832995	0.977096	-4.70269	D830036I24RIK
10630	-0.27777	9.63561	-1.22772	0.231995	0.907066	-4.55802	MRPL52
10639	0.164932	12.2164	0.658817	0.516568	0.938134	-4.66265	FHL1
10669	0.121428	6.65919	0.716262	0.481053	0.933866	-4.65465	CENTG3
10671	-0.147479	11.9655	-1.04613	0.306394	0.917768	-4.59728	TMED10
10673	-0.30948	5.31044	-1.10869	0.279047	0.913698	-4.58433	CAPN2
10674	0.136637	11.5188	0.476696	0.638085	0.95375	-4.68381	SYVN1
10678	-0.260475	7.97085	-1.18953	0.246389	0.907066	-4.56669	1700009P03RIK
10682	0.289993	6.0691	1.66095	0.110322	0.906561	-4.44605	MOBKL2C
1070010	0.0907894	8.31779	0.524276	0.605113	0.950036	-4.6789	USP54
1070019	-0.112405	5.1161	-0.522311	0.606458	0.950036	-4.67911	SLC6A12
1070026	0.270201	11.4281	1.29033	0.209783	0.907066	-4.54335	PREB
1070037	0.0163674	6.16087	0.0591515	0.953343	0.994397	-4.70709	RXRA
1070041	0.071564	9.13259	0.558615	0.581834	0.948492	-4.67509	PDSS2
1070047	0.434243	9.78032	2.34784	0.0278729	0.906561	-4.23143	TCEAL8
1070070	0.152336	8.34712	0.603152	0.552321	0.944003	-4.6698	GTF3C1
1070082	0.109549	5.85559	0.513274	0.612665	0.950036	-4.68008	CDCP1
1070086	-0.12385	5.21552	-0.709209	0.485336	0.933866	-4.65567	E530018J06RIK
1070091	-0.155699	9.59628	-0.731123	0.472102	0.933866	-4.65248	GMFG
1070093	0.26194	6.4038	1.10245	0.281692	0.913698	-4.58565	ACTR5
1070097	-0.453113	10.681	-2.28962	0.0315695	0.906561	-4.25078	HSD17B7
1070102	0.184605	7.03286	0.809324	0.426639	0.929301	-4.6404	EG240038
1070110	0.247399	5.07812	1.67193	0.108115	0.906561	-4.44292	TNRC6A
1070133	-0.213322	5.98601	-0.942076	0.355964	0.928498	-4.6174	CHD5
1070136	0.530107	6.17106	1.23557	0.229114	0.907066	-4.55621	B930032P17RIK
1070139	-0.0367643	10.5917	-0.253155	0.802402	0.976402	-4.70074	PLRG1
1070152	0.186683	11.6237	1.14883	0.262457	0.911688	-4.5757	STXBP2
1070156	0.104485	9.52299	0.726138	0.475094	0.933866	-4.65321	AI662250
1070162	-0.0251715	5.5403	-0.114177	0.91009	0.989844	-4.70609	NRXN2
1070164	0.223511	5.31315	0.645786	0.524822	0.938259	-4.66437	4833419P04RIK
1070168	0.0553928	5.67026	0.259505	0.797559	0.976402	-4.7004	ZZEF1
1070170	0.280793	8.62794	1.60684	0.121759	0.906561	-4.46126	0610007P22RIK
1070184	-0.0432527	9.79066	-0.242618	0.810456	0.976402	-4.70129	XPR1
1070189	0.0210926	13.7397	0.166843	0.868954	0.983644	-4.70454	NDUFA13
1070192	0.232167	10.6536	0.962979	0.345594	0.928498	-4.6135	ORF9
1070193	-0.104863	4.99631	-0.631842	0.533733	0.939852	-4.66618	LOC241942
1070204	0.215686	6.23028	0.763551	0.452912	0.929301	-4.64761	LDLR
1070220	-0.0424528	6.22653	-0.141262	0.888896	0.986236	-4.70536	AKAP8
1070224	0.208933	9.04226	0.947117	0.353444	0.928498	-4.61647	EMP3
1070228	0.235324	10.0201	0.846901	0.405794	0.928498	-4.63421	TMEM42
1070239	0.0459776	6.32257	0.249597	0.805119	0.976402	-4.70093	PRDM16
1070243	0.68338	9.02461	2.39537	0.0251542	0.906561	-4.21553	DEPDC6
1070253	0.0979484	6.37461	0.553629	0.585186	0.94887	-4.67566	POLR3E
1070274	-0.39885	6.84465	-1.07612	0.293056	0.913996	-4.59115	ST3GAL4
1070300	-0.338304	9.12637	-2.23336	0.0355624	0.906561	-4.26932	TTC19
1070307	0.0414313	7.90674	0.18255	0.856754	0.983037	-4.70396	SELPLG
1070309	-0.262638	8.85671	-1.52584	0.140712	0.906561	-4.48344	SAPS1
1070341	0.196041	10.6143	0.893583	0.380819	0.928498	-4.62616	4933439C20RIK
1070358	-0.172847	11.4885	-0.611486	0.546887	0.942771	-4.66876	MRPL54
1070369	0.0475389	5.23725	0.256351	0.799963	0.976402	-4.70057	ALPK2
1070376	0.417086	11.9855	2.04405	0.0525868	0.906561	-4.33046	NDUFA12
1070382	-1.68222	6.71366	-2.24171	0.0349425	0.906561	-4.26658	9130204K15RIK
1070398	0.174092	12.3781	0.770675	0.44876	0.929301	-4.64651	ANAPC5
1070402	0.0538071	5.19281	0.262207	0.795501	0.976402	-4.70026	SWAP70
1070411	-0.0203164	4.93134	-0.106989	0.915727	0.989954	-4.70625	EG621976
1070424	-0.350419	6.26842	-1.60492	0.122182	0.906561	-4.4618	4930579E17RIK
1070431	-0.166585	7.34326	-0.44778	0.658509	0.956455	-4.68657	D14ABB1E
1070438	-0.00288623	6.65749	-0.0154868	0.987778	0.998669	-4.70743	DCUN1D3
1070441	-0.139536	7.97226	-0.613688	0.545456	0.94224	-4.66849	MTERF
1070451	-0.338599	7.25198	-1.56377	0.131555	0.906561	-4.47315	PKN1
1070452	0.233102	5.53257	0.889929	0.382736	0.928498	-4.62681	TNNC1
1070482	0.10544	9.85042	0.535753	0.597283	0.950036	-4.67765	MRPL48
1070484	-0.154065	9.53297	-0.925149	0.364513	0.928498	-4.62051	HSPA2
1070487	-0.125626	9.09054	-0.430425	0.670901	0.958619	-4.68814	NLRX1
1070519	-0.153016	5.09495	-1.06461	0.298126	0.915232	-4.59352	OTTMUSG00000010750
1070520	0.574307	5.96423	1.95566	0.0627842	0.906561	-4.3582	PACSIN3
1070528	0.0947157	7.70338	0.340929	0.736258	0.968329	-4.69531	SEMA3B
1070541	0.0468509	7.55384	0.23625	0.815334	0.976775	-4.70161	BRF2
1070544	-0.398576	7.66673	-1.90414	0.0695014	0.906561	-4.37411	SNX25
1070546	-0.0443527	10.3353	-0.205053	0.839338	0.978599	-4.70305	ARL6IP5
1070551	0.0402215	5.1026	0.197906	0.844861	0.979896	-4.70335	TRIM3
1070564	-0.147479	11.3746	-1.26966	0.216929	0.907066	-4.54826	AFTPH
1070575	0.268369	10.2549	1.43252	0.165473	0.906561	-4.50803	COPZ2
1070592	0.13507	10.6464	0.787769	0.438891	0.929301	-4.64384	SLC25A38
1070593	-0.25512	8.71221	-0.917274	0.368537	0.928498	-4.62193	SMO
1070598	-0.100503	9.78768	-0.378136	0.708804	0.964554	-4.69253	ZFP260
1070603	0.324252	7.18476	0.893405	0.380912	0.928498	-4.62619	D030026J11RIK
1070619	0.688425	8.70846	1.46624	0.15615	0.906561	-4.49927	LOC631037
1070630	-0.34679	8.88574	-1.11742	0.275374	0.913698	-4.58247	TNFAIP2
1070639	0.100346	4.96784	0.436266	0.66672	0.957887	-4.68762	ROCK2
1070646	-0.0042744	10.3043	-0.0241709	0.980925	0.997618	-4.70739	ANKFY1
1070653	0.106677	8.39374	0.710969	0.484266	0.933866	-4.65541	METTL1
1070661	-0.322686	5.34966	-1.3597	0.187131	0.906561	-4.52645	PKHD1L1
1070670	-0.0250952	9.48262	-0.171167	0.865592	0.983644	-4.70438	SFRP1
1070672	0.214403	6.65907	1.32421	0.198469	0.907	-4.53518	A530088H08RIK
1070673	-0.0703407	4.89897	-0.320956	0.751147	0.970911	-4.69668	9030409G11RIK
1070674	-0.00577467	10.745	-0.0272098	0.978528	0.997521	-4.70738	TMEM93
1070678	-0.134956	7.15101	-0.698875	0.491651	0.935022	-4.65714	EDEM2
1070687	-0.25466	5.93651	-0.862627	0.397266	0.928498	-4.63154	USP4
10707	-0.0225632	5.97962	-0.091768	0.927679	0.990716	-4.70657	1110034A24RIK
1070703	0.201387	6.07676	0.757365	0.456536	0.929738	-4.64855	AKNA
1070707	-0.431835	5.89718	-1.81811	0.0821222	0.906561	-4.40018	MAP3K10
1070709	-0.0321097	10.7291	-0.14966	0.88234	0.985133	-4.70511	NEDD9
1070717	0.0652706	6.90492	0.166125	0.869513	0.983644	-4.70456	CHK
1070730	0.00223536	4.97057	0.0125707	0.990079	0.998791	-4.70744	OLFR726
1070753	0.142269	5.33472	0.717422	0.480352	0.933866	-4.65448	LRCH3
1070762	0.0434728	14.3404	0.395281	0.696285	0.962662	-4.69115	COX4I1
10709	0.0249333	7.69457	0.170276	0.866285	0.983644	-4.70441	RAPGEF2
10717	-0.367943	7.81858	-1.08841	0.28771	0.913996	-4.58859	B9D2
10730	-0.152567	7.95477	-0.623419	0.539155	0.940419	-4.66726	CBX6
10731	0.29648	5.54946	1.19938	0.242615	0.907066	-4.56448	NPAS2
10735	0.0453124	5.46635	0.215358	0.83139	0.977026	-4.70259	SLC25A36
10736	0.972505	6.61209	2.30596	0.0304892	0.906561	-4.24536	MUC4
10739	-0.46206	6.70979	-1.09578	0.284541	0.913996	-4.58705	RG9MTD1
10743	0.168607	10.1978	0.85293	0.402511	0.928498	-4.63319	UBL7
10746	-0.0162839	6.31732	-0.0966304	0.923859	0.989954	-4.70648	E230008N13RIK
10750	0.102809	5.16123	0.665111	0.512607	0.938125	-4.6618	NEO1
10768	-0.19811	11.1839	-1.30788	0.203862	0.907066	-4.53914	GM2A
1090008	0.315318	7.17399	1.39119	0.177507	0.906561	-4.51857	ABCB9
1090021	-0.393471	5.22921	-2.02662	0.0544722	0.906561	-4.33597	LOC382001
1090026	-0.0424671	5.01917	-0.226254	0.823006	0.976775	-4.70209	4930415L06RIK
1090035	0.0565812	5.06202	0.276122	0.784925	0.976155	-4.69947	PRKAR2A
1090037	-0.0768542	12.6719	-0.488983	0.629493	0.953079	-4.68258	SLC25A20
1090044	0.407242	7.92957	2.39988	0.0249094	0.906561	-4.21402	2610035D17RIK
1090047	0.0705889	5.82252	0.313995	0.756361	0.971945	-4.69714	EPHA1
1090056	0.142756	7.99542	0.810789	0.425814	0.929301	-4.64017	HTR2B
1090064	-0.100381	7.33851	-0.314104	0.756279	0.971945	-4.69714	CD55
1090079	0.244242	7.9332	1.67155	0.108192	0.906561	-4.44303	SLC38A6
1090093	0.0911091	10.3153	0.564246	0.578059	0.94783	-4.67444	TTC3
1090095	0.374889	7.37853	0.895722	0.379699	0.928498	-4.62578	A230050A16RIK
1090100	1.03337	6.16667	3.04114	0.00580917	0.906561	-3.99449	TGIF1
1090102	0.127118	7.11498	0.483549	0.633287	0.953079	-4.68313	MPG
1090110	0.0690272	6.30259	0.45363	0.654355	0.956455	-4.68602	ECHDC2
1090112	0.0114242	6.51686	0.0592975	0.953228	0.994397	-4.70709	ADARB1
1090121	0.0149441	10.8778	0.101928	0.919699	0.989954	-4.70636	MRPS18A
1090131	0.0193155	6.32797	0.110893	0.912665	0.989954	-4.70616	HEXDC
1090139	-0.728542	8.7226	-2.00912	0.0564254	0.906561	-4.34149	IFI47
1090142	0.0257809	10.2722	0.205778	0.838779	0.97839	-4.70302	ANP32A
1090154	0.244577	12.1616	0.937669	0.358176	0.928498	-4.61822	CDIPT
1090161	-0.06807	5.62323	-0.37033	0.714532	0.96505	-4.69313	4933412A06RIK
1090162	-0.104446	5.36878	-0.420099	0.678319	0.96025	-4.68905	4833420G17RIK
1090170	-0.00164121	5.48396	-0.00930902	0.992653	0.998869	-4.70745	NCAML-PENDING
1090180	-0.0125533	8.87207	-0.0608576	0.951999	0.994397	-4.70707	ARHGDIB
1090202	0.212406	5.48819	0.795931	0.434226	0.929301	-4.64255	DOCK5
1090221	-0.218803	10.1074	-1.11764	0.275283	0.913698	-4.58242	LSM6
1090228	-0.154124	7.86882	-0.863991	0.396531	0.928498	-4.63131	FAM110A
1090239	0.301085	10.5086	1.4014	0.174471	0.906561	-4.51599	PIP5K1B
1090241	-0.155288	5.93283	-0.679977	0.50332	0.937507	-4.65977	MYOHD1
1090243	-0.522208	5.78679	-1.88022	0.0728285	0.906561	-4.38142	HPBRII4
1090270	-0.263412	4.93564	-1.44841	0.161024	0.906561	-4.50391	1110037P13RIK
1090279	-0.0787847	6.51039	-0.487853	0.630281	0.953079	-4.6827	RAB6
1090288	-0.160483	9.82065	-0.975936	0.33927	0.925042	-4.61105	NEO1
1090296	-0.0469455	5.42379	-0.325953	0.747413	0.969633	-4.69635	EG545878
1090326	0.341105	5.34535	1.77672	0.0888706	0.906561	-4.41249	KAT2B
1090327	0.236469	8.8639	1.15863	0.25852	0.911688	-4.57355	H2AFX
1090328	0.515205	6.67976	1.80949	0.0834897	0.906561	-4.40275	SUV39H1
1090332	0.0488568	4.91988	0.218421	0.829031	0.976775	-4.70246	MAN1A
1090333	-0.233499	5.33458	-1.12558	0.271976	0.913698	-4.58073	KLK1B4
1090341	-0.0815948	5.75587	-0.327004	0.746628	0.969369	-4.69627	TUBA4A
1090347	-0.129758	6.20286	-0.562128	0.579477	0.94783	-4.67468	SIX5
1090348	-0.232052	5.49551	-1.17499	0.252043	0.909617	-4.56994	6330408A02RIK
1090349	-0.00358182	5.60731	-0.0198234	0.984356	0.997667	-4.70741	C430003P19RIK
1090358	0.210941	5.23964	1.15989	0.258018	0.911688	-4.57328	LOC100047090
1090360	0.105473	5.55896	0.448186	0.658221	0.956455	-4.68653	LOC100041194
1090382	0.44933	9.71391	2.66509	0.0138434	0.906561	-4.12395	CDKN3
1090398	0.352969	6.13776	1.35677	0.18805	0.906561	-4.52718	AGFG1
1090400	0.326884	6.13897	1.15223	0.261086	0.911688	-4.57495	HDHD2
1090411	0.211242	7.5807	0.880134	0.387909	0.928498	-4.62852	ZBTB45
1090427	-0.0342657	10.3256	-0.286954	0.776722	0.975394	-4.69884	ARFGAP3
1090435	-0.245943	8.55751	-1.55254	0.134214	0.906561	-4.47621	BICD2
1090438	-0.52768	7.37466	-1.42659	0.167158	0.906561	-4.50955	ATF3
1090440	-0.125011	5.36702	-0.618568	0.542291	0.941574	-4.66788	XRN2
1090450	-0.168869	5.02668	-0.720895	0.478253	0.933866	-4.65398	CRIPT
1090468	0.299911	6.43344	0.785382	0.440261	0.929301	-4.64422	GIPC1
1090470	0.231523	6.16603	0.980741	0.336945	0.925042	-4.61013	DNAJC1
1090471	0.31216	8.0257	1.65572	0.111388	0.906561	-4.44753	PXN
1090474	0.263151	5.61028	1.3045	0.204992	0.907066	-4.53995	SRD5A1
1090484	0.436579	7.92271	0.953459	0.350291	0.928498	-4.61529	BAHCC1
1090491	-0.0931204	5.46535	-0.429198	0.671781	0.958976	-4.68825	MSL3L2
1090504	-0.0459286	7.39253	-0.152936	0.879785	0.984651	-4.705	MAPT
1090520	0.0985055	8.42329	0.553177	0.58549	0.94887	-4.67571	RBM26
1090524	-0.225455	10.0896	-1.19989	0.242419	0.907066	-4.56436	MYBBP1A
1090564	-0.265893	5.21772	-1.17842	0.250701	0.909353	-4.56918	SLC10A4
1090575	-0.288054	5.60662	-1.32759	0.197368	0.907	-4.53436	DUSP3
1090576	0.335292	5.10802	1.47406	0.154048	0.906561	-4.49721	DRP2
1090577	0.464572	10.9635	1.6977	0.103082	0.906561	-4.43554	MTCH2
1090605	-0.115219	7.28829	-0.623266	0.539254	0.940419	-4.66728	TSPYL3
1090630	0.169555	7.2306	0.695131	0.493951	0.935787	-4.65766	2510002D24RIK
1090634	-0.0346559	5.14601	-0.217399	0.829818	0.9768	-4.7025	2500001D14RIK
1090639	0.130876	10.9045	0.847045	0.405715	0.928498	-4.63418	DHRS7B
1090647	-0.0561535	7.26182	-0.416145	0.681169	0.960286	-4.6894	LOC623121
1090661	-0.00492082	5.01403	-0.0244187	0.98073	0.997618	-4.70739	ALDH1A2
1090669	-0.300033	8.62457	-1.08154	0.290689	0.913996	-4.59002	APRIN
1090671	0.361731	6.76669	1.56517	0.131226	0.906561	-4.47277	INPP4B
1090672	-0.194059	11.2795	-1.20935	0.238838	0.907066	-4.56222	PLCB3
1090673	0.107469	8.25788	0.52782	0.602689	0.950036	-4.67852	NDOR1
1090674	-0.465807	5.88365	-1.16666	0.255327	0.911688	-4.57178	PI4KB
1090725	-0.0843676	5.02624	-0.517463	0.609784	0.950036	-4.67963	LOC100043822
1090735	-0.226703	8.14901	-1.06889	0.296232	0.914725	-4.59264	NARG1L
1090736	-0.495887	6.54475	-1.88509	0.0721397	0.906561	-4.37993	PLEKHA8
1090739	0.164628	7.80142	1.13112	0.269683	0.912566	-4.57953	TMEM143
1090747	0.0040386	5.0449	0.0237596	0.98125	0.997618	-4.7074	PHF14
1090754	0.472829	5.84028	2.40695	0.0245298	0.906561	-4.21164	PPFIA1
1090767	0.139204	8.23181	0.522943	0.606026	0.950036	-4.67905	ENO2
110039	-0.356346	8.93776	-1.13941	0.266284	0.911739	-4.57774	HIST2H2AB
110044	0.524204	6.94838	1.38618	0.179011	0.906561	-4.51983	FAT1
110048	-0.170191	9.35752	-0.74247	0.465333	0.932906	-4.6508	FBN1
110059	-0.329526	7.48241	-1.22075	0.234572	0.907066	-4.55962	CEP57
110064	-0.212086	8.48088	-1.20745	0.239555	0.907066	-4.56265	SLA
110079	-0.0383013	5.18008	-0.154575	0.878508	0.984651	-4.70495	CD44
110091	0.307048	11.0381	1.04577	0.306557	0.917768	-4.59735	D11WSU99E
110092	0.121677	14.3342	0.987058	0.333905	0.924325	-4.60892	GM1821
110095	0.218353	4.98069	1.06856	0.296377	0.914725	-4.5927	A330043C08RIK
110110	-0.136647	5.05168	-0.735291	0.469609	0.933483	-4.65187	CDH23
110112	0.0712545	5.08576	0.271083	0.78875	0.976155	-4.69976	CCL2
110121	-0.0200858	11.9584	-0.120157	0.905404	0.98927	-4.70594	CTSB
110132	0.264952	5.14304	1.32427	0.198447	0.907	-4.53516	GATS
110138	0.0833167	9.54342	0.374948	0.711141	0.964781	-4.69278	CHIC2
110154	0.256661	8.3325	0.788812	0.438294	0.929301	-4.64368	RCOR1
110162	-0.0809963	9.49732	-0.759521	0.455271	0.929301	-4.64823	UBAP1
110181	0.34614	8.0498	1.74501	0.0943586	0.906561	-4.42181	1200003C05RIK
110189	-0.265522	7.42787	-1.35041	0.190048	0.906561	-4.52875	ELAC1
110192	-0.43658	7.45806	-1.57319	0.129358	0.906561	-4.47057	PKIG
110202	-1.45218	11.8862	-3.03068	0.00595408	0.906561	-3.99809	CLCA6
110220	-0.0432208	5.5286	-0.259255	0.797749	0.976402	-4.70042	PHLPP
110228	0.0222919	12.4488	0.132412	0.895813	0.986733	-4.70562	ATAD4
110242	-0.0196157	8.04815	-0.129147	0.898366	0.98774	-4.70571	4933404K08RIK
110253	-0.140728	5.96389	-0.808145	0.427303	0.929301	-4.64059	A730089K16RIK
110255	0.0786437	7.46292	0.41761	0.680112	0.96025	-4.68927	PUS7L
110259	-0.0941699	8.38584	-0.395279	0.696287	0.962662	-4.69115	CDC7
110270	0.165451	7.07385	0.360066	0.72209	0.966269	-4.69391	ZC3H3
110274	-0.486613	5.43832	-1.81498	0.0826171	0.906561	-4.40111	P2RX1
110278	0.123118	5.15658	0.673962	0.507066	0.937832	-4.6606	C130053D24RIK
110279	0.235645	9.1979	1.11392	0.276842	0.913698	-4.58322	TRP53
110280	-0.109682	9.45359	-0.423467	0.675896	0.960007	-4.68876	POLR2D
110324	0.216424	5.49375	1.23532	0.229206	0.907066	-4.55627	LOC674611
110326	0.0191895	6.18218	0.0872271	0.931247	0.991854	-4.70666	LYPD6B
110327	-0.148456	6.55875	-0.633093	0.53293	0.939244	-4.66602	HSPB2
110328	0.723303	7.55012	1.76926	0.0901363	0.906561	-4.41469	EIF3S8
110332	-0.798125	7.25588	-2.57255	0.0170375	0.906561	-4.15559	PHF10
110333	-0.320633	5.66187	-1.93806	0.0650113	0.906561	-4.36366	2310039L15RIK
110338	-0.0703606	8.85039	-0.518774	0.608884	0.950036	-4.67949	RAD50
110347	-0.202676	5.83422	-0.603965	0.55179	0.943941	-4.6697	PCDH20
110348	0.399949	7.44741	1.44305	0.162515	0.906561	-4.50531	BPNT1
110349	0.1578	6.36375	0.863298	0.396904	0.928498	-4.63143	SUHW2
110358	-0.0178104	14.4656	-0.113211	0.910847	0.989844	-4.70611	EG667728
110360	0.248702	5.54464	0.739935	0.466841	0.933085	-4.65118	SCL0001651.1_229
110398	-0.302604	5.76099	-1.05096	0.304217	0.916504	-4.5963	MPG
110400	0.421914	9.79742	1.86322	0.0752762	0.906561	-4.38658	LOC100044948
110403	-0.0530158	7.93648	-0.145858	0.885307	0.98539	-4.70522	0610009J05RIK
110408	0.25	6.03688	1.00812	0.323904	0.924245	-4.60483	LOC100044395
110424	-0.0261072	5.00205	-0.118639	0.906594	0.989586	-4.70598	6230427J02RIK
110433	-0.212256	6.06633	-1.04445	0.307153	0.91805	-4.59761	SEC22C
110435	-0.0462314	5.0447	-0.266372	0.792331	0.976402	-4.70003	SERPINA3M
110445	-0.29506	5.84195	-1.2599	0.220365	0.907066	-4.55055	CIAPIN1
110452	-0.141766	9.73706	-0.699077	0.491527	0.935022	-4.65711	LOC671878
110458	0.211252	11.8853	0.855415	0.401163	0.928498	-4.63277	ADH1
110463	-0.030049	7.96477	-0.219807	0.827964	0.976775	-4.70239	LOC230896
110468	0.0521839	11.7471	0.340393	0.736656	0.968329	-4.69534	2310003F16RIK
110471	0.19361	8.54753	0.811226	0.425568	0.929301	-4.6401	ID3
110474	0.786841	8.15797	2.98722	0.00659387	0.906561	-4.01307	PMM2
110487	0.121363	11.8138	0.830939	0.414568	0.929301	-4.63687	FAF1
110494	-0.0623712	8.31877	-0.419653	0.678641	0.96025	-4.68909	CDK5RAP2
110497	-0.0880165	5.10005	-0.488423	0.629884	0.953079	-4.68264	MAPK6
110520	0.0637933	5.47141	0.274828	0.785907	0.976155	-4.69955	RAD51
110554	-0.267195	7.21759	-1.10499	0.280611	0.913698	-4.58511	OSBPL5
110561	-0.0701394	10.4562	-0.244721	0.808847	0.976402	-4.70118	NRBP2
110564	0.418229	7.02887	2.09027	0.0478647	0.906561	-4.31573	LOC100045738
110576	0.0062828	9.4978	0.0343902	0.972863	0.996948	-4.70733	CISD1
110577	0.0933087	8.83702	0.343577	0.734292	0.968329	-4.69512	TARDBP
110594	0.00698076	9.8556	0.0341944	0.973018	0.996948	-4.70733	4933434E20RIK
110601	0.0227641	6.48766	0.0960696	0.924299	0.989954	-4.70649	1700020C11RIK
110605	-0.110622	8.76724	-0.669024	0.510153	0.937851	-4.66127	PEX11C
110609	0.369742	6.44422	1.96494	0.0616367	0.906561	-4.35532	TMPRSS5
110630	-0.0260809	11.2665	-0.142926	0.887596	0.985951	-4.70531	EBPL
110634	0.0888063	5.33188	0.494071	0.625951	0.95268	-4.68207	KIF3C
110639	-0.368287	7.70506	-1.48273	0.151746	0.906561	-4.49493	POLR2H
110647	-0.0654173	9.09069	-0.359411	0.722573	0.966349	-4.69396	LOC668387
110653	0.0945174	6.14885	0.607771	0.549306	0.942771	-4.66923	LOC227092
110661	-0.386084	9.08198	-1.5202	0.142118	0.906561	-4.48496	ACAT2
110678	0.177975	5.65987	0.916161	0.369108	0.928498	-4.62213	PTPN14
110682	-0.0834895	5.06001	-0.39063	0.699672	0.96283	-4.69153	FFAR3
110692	0.411516	6.518	1.55747	0.13304	0.906561	-4.47487	SCARF1
110706	-0.142722	7.18251	-0.519609	0.608311	0.950036	-4.6794	PPIC
110717	0.0222191	7.20283	0.096478	0.923978	0.989954	-4.70648	AI428936
110719	-0.318853	5.28482	-1.78688	0.0871711	0.906561	-4.40948	EG574083
110736	0.159326	5.24407	0.794403	0.435097	0.929301	-4.64279	OTOP3
110747	-0.114549	11.9154	-0.617076	0.543257	0.941711	-4.66806	VAMP3
110750	-0.174001	6.41645	-0.666017	0.512038	0.938125	-4.66168	RPL7L1
110754	-0.407936	5.65609	-2.25842	0.03373	0.906561	-4.26108	5430411K18RIK
110768	0.671242	7.40896	2.81531	0.00982951	0.906561	-4.07233	ABCF2
1110020	0.265996	5.54125	1.06767	0.296769	0.914749	-4.59289	CXX1A
1110021	0.0860437	10.3731	0.295858	0.769999	0.973965	-4.6983	1700029G01RIK
1110022	-0.423525	7.53669	-1.84433	0.07808	0.906561	-4.3923	VAPA
1110025	0.261188	11.5773	0.892101	0.381596	0.928498	-4.62642	PPP1CA
1110026	-0.225249	5.07843	-1.44997	0.160595	0.906561	-4.50351	LRP8
1110035	0.0829344	6.71384	0.391598	0.698967	0.96283	-4.69145	RAB3IP
1110039	0.0934245	9.00321	0.426673	0.673592	0.959391	-4.68848	NUMA1
1110041	-0.109015	9.64492	-0.412852	0.683546	0.960992	-4.68968	LOC100046923
1110047	0.0523164	6.04706	0.219451	0.828238	0.976775	-4.70241	FAM171A1
1110048	0.0154075	9.30782	0.0997857	0.921381	0.989954	-4.70641	UNC13B
1110068	0.195923	6.15335	0.800784	0.431467	0.929301	-4.64178	LOC209281
1110072	-0.173448	7.84307	-0.629271	0.535385	0.940418	-4.66651	RG9MTD2
1110075	-0.231154	5.10294	-1.19025	0.246114	0.907066	-4.56653	E130309D14RIK
1110082	0.48178	9.57937	1.82713	0.0807115	0.906561	-4.39747	CXADR
1110088	-0.381509	9.94869	-1.83184	0.0799829	0.906561	-4.39606	APOBEC1
1110092	0.433418	8.93429	1.86169	0.0755004	0.906561	-4.38705	METTL3
1110095	-0.0504759	10.6537	-0.309472	0.759754	0.971945	-4.69744	MUTED
1110102	0.23785	10.1259	0.741567	0.46587	0.932906	-4.65093	ACTN4
1110112	0.466568	7.96257	2.24458	0.0347315	0.906561	-4.26564	MLLT3
1110113	0.0962211	9.73706	0.496428	0.624313	0.952493	-4.68183	ATP6V1G1
1110121	0.379939	6.49731	1.60064	0.123131	0.906561	-4.46299	RTTN
1110131	0.0971	9.17118	0.374596	0.711399	0.964781	-4.6928	EG666756
1110132	0.125379	4.95275	0.674487	0.506738	0.937726	-4.66053	PIK3R4
1110162	0.574075	8.06778	2.8673	0.00871836	0.906561	-4.05441	BEX2
1110170	0.123244	5.46391	0.690385	0.496874	0.935935	-4.65833	SFMBT1
1110192	0.0696938	5.02094	0.326901	0.746705	0.969369	-4.69628	2007-09-01
1110195	-0.0202694	11.688	-0.0976144	0.923086	0.989954	-4.70646	SRI
1110201	0.631077	7.12681	1.68255	0.106018	0.906561	-4.43989	NFE2L2
1110202	0.180722	6.78626	1.03384	0.311982	0.920427	-4.59975	CAMKK2
1110239	0.484608	5.92283	2.2294	0.0358606	0.906561	-4.27063	LOC381200
1110241	-0.500816	5.43542	-2.53733	0.0184249	0.906561	-4.16757	HSP90AA1
1110255	-0.0181285	5.14972	-0.0883791	0.930342	0.991825	-4.70664	RAP2IP
1110259	-5.73499e-05	5.15045	-0.000370894	0.999707	0.999817	-4.70746	ICMT
1110270	0.263146	10.5867	1.78779	0.08702	0.906561	-4.40921	EG216185
1110273	-0.0871172	9.95786	-0.490532	0.628414	0.953079	-4.68243	NAP1L1
1110280	-0.188562	11.381	-0.913969	0.370234	0.928498	-4.62253	D12ERTD647E
1110296	0.421283	7.78959	2.11647	0.0453596	0.906561	-4.30733	IL7
1110300	-0.0746361	7.39163	-0.248318	0.806096	0.976402	-4.701	UROS
1110301	-0.594714	6.98937	-1.27081	0.216525	0.907066	-4.54798	ST3GAL5
1110326	-0.0912947	7.50533	-0.43834	0.665238	0.957532	-4.68743	FCGR2B
1110338	0.201658	9.0754	0.786801	0.439447	0.929301	-4.644	MBD1
1110347	0.227445	5.19773	0.924176	0.365008	0.928498	-4.62068	MAPK8IP1
1110349	-0.0716012	5.06606	-0.370722	0.714244	0.96505	-4.6931	A330049M08RIK
1110358	-0.143577	5.34381	-0.70322	0.48899	0.934003	-4.65652	C130002N06
1110364	0.199285	13.2791	1.29145	0.2094	0.907066	-4.54308	EIF4H
1110367	0.395588	5.96348	2.10729	0.0462232	0.906561	-4.31028	2310037I24RIK
1110369	0.0694441	5.15333	0.464506	0.646661	0.955587	-4.68499	2410012M07RIK
1110370	-0.0993528	8.69932	-0.495689	0.624826	0.95262	-4.6819	ZFP207
1110382	-0.653949	8.37938	-2.69274	0.0130043	0.906561	-4.11447	ARL8A
1110386	0.00436368	5.07945	0.0234475	0.981496	0.997618	-4.7074	LOC383324
1110390	-0.0763403	14.5111	-0.437458	0.665867	0.957749	-4.68751	HIST1H2AI
1110392	0.232398	10.0345	1.29543	0.208049	0.907066	-4.54213	PRKCZ
1110398	0.106779	5.28353	0.595313	0.557459	0.944046	-4.67076	ZFP316
1110400	0.221806	6.06599	0.68175	0.502219	0.937507	-4.65953	MPV17
1110414	0.0235654	6.90324	0.104527	0.917659	0.989954	-4.70631	FAM171A2
1110435	-0.12844	10.1652	-0.647393	0.5238	0.938259	-4.66416	1110007M04RIK
1110440	0.0161419	5.23177	0.0592672	0.953252	0.994397	-4.70709	PDGFRL
1110441	-0.116387	6.28254	-0.597101	0.556285	0.944046	-4.67054	GM1815
1110445	-0.00181489	5.87745	-0.00527978	0.995833	0.998947	-4.70745	LOC380706
1110451	-0.0439312	7.77998	-0.258706	0.798168	0.976402	-4.70045	ARRB2
1110452	-0.0422255	10.8393	-0.26282	0.795034	0.976402	-4.70022	2510049J12RIK
1110465	0.343272	9.92135	1.61615	0.119725	0.906561	-4.45867	AFG3L1
1110468	-0.493482	7.36648	-1.65114	0.112328	0.906561	-4.44883	UBE2Q2
1110471	-0.0435351	8.15724	-0.201294	0.842242	0.979436	-4.70321	SNTG2
1110477	-0.122163	9.52357	-0.600303	0.554186	0.944046	-4.67015	2610024G14RIK
1110487	-0.0137717	11.353	-0.062806	0.950465	0.994397	-4.70704	UXT
1110494	-0.0977226	7.97934	-0.541708	0.59324	0.950036	-4.677	BC029214
1110497	-0.12067	9.38231	-0.659233	0.516306	0.938134	-4.66259	DGKZ
1110500	0.0670484	5.07623	0.349365	0.73	0.967842	-4.6947	LOC100044529
1110504	0.0244349	9.91599	0.154919	0.878239	0.984651	-4.70494	JOSD2
1110520	-0.0338954	9.65467	-0.273353	0.787027	0.976155	-4.69963	PANK2
1110541	-0.216935	10.6323	-1.72994	0.0970667	0.906561	-4.42621	MDH2
1110554	0.724652	7.66434	2.00545	0.056843	0.906561	-4.34264	SCP2
1110563	-0.0499774	10.5871	-0.290543	0.77401	0.974846	-4.69862	1110034O24RIK
1110564	-0.214785	7.85835	-1.07015	0.295676	0.914599	-4.59238	PCGF3
1110577	-0.0235007	12.0001	-0.151792	0.880677	0.984651	-4.70504	MRPL13
1110592	0.926477	8.46959	2.22357	0.0363023	0.906561	-4.27254	DEFB37
1110603	-0.144551	4.93765	-0.692773	0.495402	0.935935	-4.658	5730496N17RIK
1110615	0.092741	7.43591	0.44784	0.658467	0.956455	-4.68656	ABCB9
1110632	-0.258575	8.95877	-1.29103	0.209545	0.907066	-4.54318	TIGD2
1110639	0.0528939	6.46469	0.224827	0.824103	0.976775	-4.70216	2010204K13RIK
1110670	0.10284	11.1416	0.571924	0.572932	0.94783	-4.67355	HIST2H2AA2
1110672	0.133456	5.40472	0.654189	0.519491	0.938134	-4.66326	FCHSD1
1110703	-0.213533	5.12817	-0.961574	0.346284	0.928498	-4.61377	SYNE1
1110709	-0.793385	7.73961	-1.83471	0.0795428	0.906561	-4.39519	RETNLA
1110719	-0.1777	9.71657	-0.952809	0.350613	0.928498	-4.61541	FRMD6
1110736	-0.00569507	11.7464	-0.0414288	0.967312	0.99631	-4.70727	VPS26
1110762	0.123543	6.37988	0.473054	0.640642	0.954783	-4.68416	UPK1A
1170014	-0.300866	5.69723	-1.83945	0.0788191	0.906561	-4.39377	LOC668433
1170017	-0.0379267	7.83213	-0.162153	0.872604	0.983644	-4.7047	LOC675985
1170019	0.277095	9.52913	1.20858	0.239127	0.907066	-4.56239	NCAPH2
1170022	-0.105523	9.48151	-0.743469	0.46474	0.932906	-4.65065	RMND1
1170037	-0.45195	8.4167	-2.43485	0.0230845	0.906561	-4.20226	LOC100046401
1170040	0.0950346	7.85831	0.495244	0.625136	0.952655	-4.68195	SLC2A13
1170047	0.00247065	5.51879	0.0100876	0.992039	0.998851	-4.70744	5830417C01RIK
1170056	-0.00940526	6.68624	-0.0529725	0.958212	0.995169	-4.70716	PQLC2
1170059	-0.04094	6.7494	-0.272439	0.78772	0.976155	-4.69968	STXBP4
1170066	-0.131878	5.97311	-0.821434	0.419849	0.929301	-4.63843	JMJD2C
1170072	0.292844	7.70184	1.40897	0.172248	0.906561	-4.51406	SPINT2
1170086	-0.23723	9.63629	-0.837577	0.410905	0.929015	-4.63577	LOC384727
1170091	-0.0820133	6.19841	-0.406958	0.687809	0.961096	-4.69018	ITGAL
1170093	0.013133	8.10039	0.087515	0.931021	0.991825	-4.70665	BLOC1S3
1170110	0.040162	5.2367	0.15609	0.877326	0.984513	-4.7049	SP100
1170113	0.240837	5.73036	0.916093	0.369143	0.928498	-4.62215	NF1
1170121	-0.102074	5.59353	-0.363161	0.719807	0.96613	-4.69368	NME5
1170128	-0.329307	5.84105	-1.7236	0.0982251	0.906561	-4.42805	APG4D
1170129	0.1783	7.1958	1.18455	0.248317	0.907066	-4.56781	CYFIP1
1170131	0.249747	5.26657	1.20415	0.240801	0.907066	-4.5634	COL4A6
1170132	0.300325	12.2918	1.5748	0.128985	0.906561	-4.47012	EG432721
1170139	-0.318336	4.90558	-1.17254	0.253006	0.909959	-4.57048	SPP1
1170156	-0.296201	5.17845	-1.51603	0.143162	0.906561	-4.48607	NRG4
1170170	-0.332098	5.36377	-1.09936	0.283009	0.913698	-4.5863	NFE2
1170195	0.402559	7.17064	1.809	0.0835682	0.906561	-4.4029	ATG4D
1170196	-0.0184561	7.59999	-0.113473	0.910642	0.989844	-4.7061	TMEM143
1170202	-0.0682871	10.6141	-0.540648	0.593958	0.950036	-4.67711	ANGEL2
1170204	-0.0551396	5.14005	-0.318503	0.752983	0.971385	-4.69685	DUT
1170209	-0.248891	6.19057	-0.71988	0.478866	0.933866	-4.65413	4933433P14RIK
1170224	-0.0153488	6.69593	-0.0965436	0.923927	0.989954	-4.70648	KLHDC5
1170274	-0.0570657	4.8789	-0.282289	0.780252	0.975843	-4.69911	ODZ3
1170278	-0.0669587	7.237	-0.240601	0.812	0.976434	-4.70139	PCDH7
1170280	0.210331	4.98892	0.917075	0.368639	0.928498	-4.62197	FGG
1170300	0.167975	9.77955	0.866268	0.395308	0.928498	-4.63092	FAM110C
1170307	0.332812	11.5584	1.02369	0.31665	0.922535	-4.60177	MYL9
1170327	-0.14457	10.5889	-1.00699	0.324438	0.924245	-4.60506	CHFR
1170343	-0.294233	5.29418	-1.13487	0.268141	0.911998	-4.57873	MINA
1170347	0.232274	11.661	1.29462	0.208324	0.907066	-4.54232	AP2S1
1170349	-0.0430186	7.95492	-0.18277	0.856583	0.983037	-4.70395	UGT1A6A
1170356	0.185403	5.45698	0.92564	0.364263	0.928498	-4.62042	DDEF2
1170368	0.195231	5.5085	1.18553	0.247934	0.907066	-4.56759	B230326O19RIK
1170369	-0.030704	5.79856	-0.177062	0.861013	0.983644	-4.70417	4930474M22RIK
1170372	-0.0972558	14.4135	-0.706564	0.486948	0.933866	-4.65604	ACTB
1170373	0.1451	5.18181	0.621124	0.540637	0.941274	-4.66755	1110006G14RIK
1170382	0.327806	5.30652	1.36564	0.185287	0.906561	-4.52498	2210009G21RIK
1170390	-0.2505	11.8664	-1.76255	0.0912885	0.906561	-4.41666	GNB2
1170398	0.475492	10.8543	1.16505	0.255963	0.911688	-4.57214	MED25
1170400	-0.210575	5.2032	-1.12712	0.271338	0.913698	-4.5804	C530038F07RIK
1170402	-0.075984	5.3782	-0.353709	0.726785	0.966804	-4.69438	B130065G19RIK
1170424	0.0827847	8.86008	0.446695	0.659282	0.956455	-4.68667	RAB3GAP2
1170431	0.0584189	8.02842	0.343774	0.734145	0.968329	-4.6951	1700027N10RIK
1170437	0.065706	8.68404	0.410946	0.684923	0.961079	-4.68984	C920006C10RIK
1170438	0.0916157	10.241	0.561088	0.580175	0.948084	-4.6748	LOC677205
1170451	-0.209738	11.1601	-1.11207	0.277619	0.913698	-4.58361	EG226654
1170468	-0.290346	6.47331	-0.891907	0.381697	0.928498	-4.62646	FABP3
1170474	-0.410924	8.57947	-1.06006	0.300144	0.915509	-4.59445	FBXO33
1170482	0.430858	8.67523	1.71796	0.0992665	0.906561	-4.42969	RAB1B
1170484	1.0458	7.18203	3.30247	0.0031173	0.906561	-3.90489	CRRY
1170491	0.313697	9.4227	1.48346	0.151553	0.906561	-4.49474	MED16
1170494	0.109142	5.12668	0.557372	0.582668	0.948542	-4.67523	BC021919
1170521	0.101427	5.53725	0.49108	0.628032	0.953071	-4.68237	DUSP2
1170537	-0.140559	9.30133	-0.783477	0.441356	0.929301	-4.64452	5730472N09RIK
1170546	0.138005	5.81717	0.580533	0.567212	0.946338	-4.67253	HIST2H2AA1
1170553	0.116818	7.08196	0.584382	0.564663	0.946001	-4.67207	NUDT11
1170554	-0.196861	10.0451	-1.41868	0.169429	0.906561	-4.51158	PRKX
1170564	-0.218688	5.36899	-0.875495	0.390374	0.928498	-4.62932	HP
1170600	-0.546118	4.93035	-2.74454	0.0115595	0.906561	-4.09668	CYP2C67
1170601	0.0772793	5.51021	0.429503	0.671562	0.95885	-4.68823	ANKRD27
1170603	-0.067471	7.61081	-0.337082	0.739118	0.968329	-4.69558	ISCA1
1170626	0.276482	5.11631	1.61118	0.120806	0.906561	-4.46006	PIK3R1
1170630	0.0413121	7.72505	0.242838	0.810288	0.976402	-4.70128	MAPK1IP1L
1170653	-0.339675	5.26861	-1.23242	0.230267	0.907066	-4.55694	PCSK2
1170671	-0.0258103	8.39881	-0.169464	0.866916	0.983644	-4.70444	RBPMS
1170674	-0.21915	9.59732	-1.16157	0.257346	0.911688	-4.5729	MID2
1170681	-0.113424	12.4788	-0.812463	0.424872	0.929301	-4.6399	LOC100044692
1170682	-0.365141	9.21814	-1.37673	0.181876	0.906561	-4.52221	TOMM40L
1170687	-0.168491	5.16299	-1.14228	0.265113	0.911688	-4.57712	0610009B14RIK
1170689	0.0423183	5.55681	0.304883	0.763202	0.972979	-4.69773	GPR97
1170706	0.0665209	12.6245	0.255126	0.800898	0.976402	-4.70064	KRT19
1170709	0.103585	8.22006	0.401524	0.691748	0.962151	-4.69063	RGS7BP
1170722	-0.366564	5.96037	-1.19401	0.244666	0.907066	-4.56569	C030033M12RIK
1170736	-0.00181059	5.43022	-0.00943564	0.992553	0.998869	-4.70745	EPHA6
1170743	0.233506	6.56974	1.11061	0.278236	0.913698	-4.58392	SNURF
1170750	0.0551324	10.0297	0.169511	0.866879	0.983644	-4.70444	KLF4
1170762	0.0740834	6.94533	0.358255	0.723426	0.966349	-4.69405	DEK
1170768	0.0702661	13.5616	0.627901	0.536266	0.940418	-4.66669	COX6A1
1190017	0.146752	5.19279	0.726246	0.475029	0.933866	-4.6532	ZFP398
1190019	-0.0214059	9.29372	-0.0605144	0.95227	0.994397	-4.70707	BZW1
1190026	-0.401072	8.09923	-1.58046	0.127684	0.906561	-4.46857	5530401J07RIK
1190037	-0.447181	5.66748	-1.81503	0.0826095	0.906561	-4.4011	SMC3
1190039	-0.148457	5.02063	-0.700946	0.490382	0.93484	-4.65684	RNF38
1190041	0.192711	8.31601	0.849544	0.404352	0.928498	-4.63376	FBLN1
1190047	-0.0779462	9.36276	-0.309321	0.759868	0.971945	-4.69745	HIST1H3E
1190066	-0.0905755	8.93171	-0.682606	0.501687	0.937507	-4.65941	CKAP5
1190068	-0.121309	10.417	-0.545073	0.590961	0.950036	-4.67662	CASP8
1190075	0.0998651	9.27768	0.571673	0.573099	0.94783	-4.67358	OBFC2B
1190082	-0.232935	12.2455	-1.38224	0.1802	0.906561	-4.52082	EIF3I
1190088	0.21155	5.93276	0.696235	0.493272	0.935787	-4.65751	IRF1
1190091	0.0308207	5.20702	0.158246	0.875647	0.984004	-4.70483	MFSD3
1190092	-0.0384929	5.35961	-0.205272	0.839169	0.978456	-4.70304	ATE1
1190095	0.0555145	11.8773	0.252213	0.803121	0.976402	-4.70079	2610507B11RIK
1190112	-0.189705	11.1726	-0.809468	0.426557	0.929301	-4.64038	IDH1
1190138	-0.295092	9.69179	-0.710028	0.484838	0.933866	-4.65555	CHRAC1
1190139	0.0230073	9.13491	0.0567978	0.955198	0.994655	-4.70712	RGS17
1190162	-0.0839631	9.44699	-0.25775	0.798897	0.976402	-4.7005	MPV17
1190164	-0.0326763	5.72425	-0.186096	0.854004	0.982173	-4.70382	6530406M24RIK
1190167	0.0504445	9.09029	0.216218	0.830728	0.9768	-4.70256	6430548M08RIK
1190176	0.15441	6.32243	0.695592	0.493667	0.935787	-4.6576	2510008P16RIK
1190180	-0.427233	9.69077	-1.1996	0.24253	0.907066	-4.56443	1810027O10RIK
1190192	-0.212156	6.66025	-1.00453	0.325597	0.924245	-4.60554	ZHX1
1190193	0.375728	7.28096	1.60553	0.122048	0.906561	-4.46163	GUSB
1190195	0.0521809	5.42889	0.215851	0.831011	0.976863	-4.70257	EG668831
1190201	-0.0232997	9.61412	-0.0947568	0.92533	0.990071	-4.70651	ANLN
1190202	0.250971	8.82038	1.32599	0.197887	0.907	-4.53475	OLFML3
1190209	-0.106691	5.25375	-0.509397	0.615336	0.950786	-4.68048	2310079F23RIK
1190239	0.672167	6.67209	3.14966	0.00449322	0.906561	-3.95717	WBSCR22
1190259	0.124308	10.4132	0.513062	0.61281	0.950036	-4.6801	GTF3C2
1190270	0.0752749	8.24192	0.315737	0.755055	0.971945	-4.69703	APOB
1190280	0.149421	5.59788	0.601538	0.553376	0.944046	-4.66999	TERF2
1190288	-0.119846	6.00543	-0.541676	0.593261	0.950036	-4.677	NOD2
1190291	0.634794	6.57365	2.9509	0.00717853	0.906561	-4.02559	PEA15A
1190307	0.521097	8.48413	2.24795	0.0344855	0.906561	-4.26453	NOL12
1190315	-0.119347	10.2148	-0.714885	0.481888	0.933866	-4.65485	COX19
1190327	0.0459443	6.74119	0.107015	0.915707	0.989954	-4.70625	PRSS27
1190328	0.189836	8.78466	0.666777	0.511562	0.938006	-4.66158	CD3EAP
1190358	-0.092383	5.03484	-0.457433	0.65166	0.95629	-4.68566	1700016K19RIK
1190369	-0.233863	5.37501	-1.53106	0.139421	0.906561	-4.48203	ASAH2
1190376	-0.00258145	10.156	-0.00781648	0.993831	0.998874	-4.70745	CCNT2
1190377	-0.302176	9.50371	-2.04377	0.0526161	0.906561	-4.33055	LOC676420
1190386	0.00337805	5.05421	0.0161088	0.987287	0.99851	-4.70743	TTC12
1190397	-0.0825038	5.2377	-0.421227	0.677508	0.96025	-4.68895	2310079F23RIK
1190411	-0.0070108	5.82522	-0.0340195	0.973156	0.996948	-4.70733	PTPDC1
1190427	0.205318	6.80669	0.857935	0.399798	0.928498	-4.63234	AVIL
1190431	-0.0121778	6.46202	-0.0465308	0.96329	0.99587	-4.70723	LAMA1
1190433	0.181258	5.30608	0.818187	0.421663	0.929301	-4.63897	LOC100039590
1190435	-0.0901456	7.84274	-0.316847	0.754224	0.971945	-4.69696	PRIM2
1190437	0.0744617	5.34675	0.346768	0.731924	0.968329	-4.69489	CRTAC1
1190445	0.24883	6.16934	0.785479	0.440206	0.929301	-4.64421	ARG1
1190446	-0.190987	9.95962	-1.44781	0.161192	0.906561	-4.50407	GRHPR
1190451	0.335411	7.76984	1.4677	0.155756	0.906561	-4.49888	MED19
1190465	-0.0516436	8.11777	-0.191925	0.849489	0.980956	-4.70359	RUSC2
1190470	0.0246234	7.88881	0.144348	0.886485	0.985793	-4.70527	SNX33
1190477	-0.0619428	5.0227	-0.276628	0.784541	0.976155	-4.69944	A430084P05RIK
1190487	-0.24337	6.98892	-0.918075	0.368126	0.928498	-4.62179	CEP152
1190491	0.100623	7.59292	0.490187	0.628654	0.953079	-4.68246	AGPAT1
1190500	-0.167947	9.51665	-0.514637	0.611727	0.950036	-4.67993	1110021J02RIK
1190504	-0.800576	6.7154	-1.62908	0.116944	0.906561	-4.45505	UBE2D3
1190519	-0.219917	5.1546	-1.0638	0.29848	0.915413	-4.59368	PRKAG2
1190524	-0.218084	7.33415	-0.652965	0.520266	0.938134	-4.66343	SAA2
1190528	-0.28733	5.47777	-1.60448	0.12228	0.906561	-4.46192	PROSAPIP1
1190537	-0.101233	5.44139	-0.405905	0.688572	0.961096	-4.69027	RIL-PENDING
1190543	-0.120008	5.94541	-0.920444	0.366913	0.928498	-4.62136	DDX49
1190546	-1.00634	7.18723	-1.53537	0.138363	0.906561	-4.48087	S100A8
1190561	0.0226093	6.43857	0.0971746	0.923431	0.989954	-4.70646	MAP4K2
1190577	-0.175066	5.25971	-1.35884	0.187401	0.906561	-4.52667	HPA
1190592	-0.0477258	8.54361	-0.273419	0.786976	0.976155	-4.69963	PARD6G
1190612	0.175659	7.30835	1.19519	0.244217	0.907066	-4.56542	RASA2
1190615	0.20595	4.97201	1.10021	0.282646	0.913698	-4.58612	LOC269409
1190619	0.0639656	5.724	0.339543	0.737288	0.968329	-4.6954	MAN2B2
1190630	-0.137251	5.64388	-0.909948	0.372306	0.928498	-4.62325	CDC27
1190634	-0.546615	6.22308	-1.3884	0.178343	0.906561	-4.51927	YME1L1
1190639	0.230454	5.77363	1.30772	0.203916	0.907066	-4.53918	5430411C19RIK
1190647	0.335773	9.28897	1.57251	0.129516	0.906561	-4.47075	9030624J02RIK
1190653	0.0750644	9.32297	0.495072	0.625255	0.952655	-4.68197	ZMAT5
1190670	-0.0753074	11.7376	-0.348428	0.730695	0.968027	-4.69477	FIS1
1190673	0.335096	10.6675	1.17277	0.252915	0.909959	-4.57043	HSPA9
1190674	0.143993	6.78995	0.351344	0.728535	0.967611	-4.69456	9130601C02RIK
1190687	-0.123943	5.76655	-0.499721	0.622028	0.952455	-4.68149	B230340J04RIK
1190689	0.0653388	4.93574	0.282798	0.779866	0.975507	-4.69908	FAT1
1190692	-0.596898	6.55003	-1.69485	0.103629	0.906561	-4.43636	RBBP4
1190703	0.112389	5.47637	0.765647	0.451688	0.929301	-4.64729	RXRB
1190706	0.431931	5.48661	1.77596	0.0889995	0.906561	-4.41271	RAB27B
1190707	0.0109281	9.27217	0.0326175	0.974262	0.996948	-4.70734	ITGB3BP
1190735	0.134207	6.96639	0.718368	0.479779	0.933866	-4.65435	NAPEPLD
1190736	-0.333745	5.71603	-1.37692	0.18182	0.906561	-4.52216	PPIG
1190768	-0.430108	7.13038	-1.18743	0.247199	0.907066	-4.56716	ZFP472
1230017	0.210143	5.01341	1.03882	0.309706	0.919526	-4.59875	GLIS2
1230021	-0.0268534	6.62695	-0.0876164	0.930941	0.991825	-4.70665	4932410M19RIK
1230022	-0.274063	6.21049	-1.1031	0.281416	0.913698	-4.58551	4631405K08RIK
1230039	-0.166933	5.24814	-0.755508	0.457627	0.930592	-4.64884	9629514_7_RC
1230040	-0.105305	7.78797	-0.51898	0.608742	0.950036	-4.67947	5730525O22RIK
1230086	0.278967	7.82638	0.709666	0.485059	0.933866	-4.6556	SOLH
1230102	0.11073	10.5168	0.337659	0.738688	0.968329	-4.69554	DOCK6
1230129	0.0318689	6.16893	0.154591	0.878495	0.984651	-4.70495	CDH5
1230138	0.294957	10.0476	1.24339	0.226274	0.907066	-4.5544	RNF26
1230142	0.308072	7.95898	0.924209	0.364992	0.928498	-4.62068	GDNF
1230152	-0.314644	10.3214	-0.950887	0.351567	0.928498	-4.61577	MCFD2
1230161	-0.0592465	5.46653	-0.26444	0.793801	0.976402	-4.70013	CD163
1230164	0.0352427	4.98641	0.220859	0.827155	0.976775	-4.70234	6030446N20RIK
1230176	-0.352001	5.18318	-0.963155	0.345507	0.928498	-4.61347	CLEC4B1
1230196	-0.207736	5.00213	-1.05961	0.300344	0.915509	-4.59454	VGF
1230201	0.0122021	5.79678	0.0605725	0.952224	0.994397	-4.70707	CREB3L2
1230204	0.225899	9.19557	1.28167	0.212755	0.907066	-4.54541	CBARA1
1230215	-0.157824	7.38769	-0.912465	0.371008	0.928498	-4.6228	UHRF1BP1
1230220	0.165264	5.1526	1.06226	0.299165	0.915413	-4.594	HERC1
1230240	0.595204	6.20709	1.36032	0.186937	0.906561	-4.5263	IGFBP2
1230241	0.332392	5.93061	1.25726	0.221303	0.907066	-4.55117	4631422C13RIK
1230259	0.248081	8.49398	1.58314	0.127072	0.906561	-4.46783	LOC234374
1230274	0.579025	7.64713	2.05831	0.051087	0.906561	-4.32593	EG245297
1230286	0.30295	10.2025	2.1346	0.0436964	0.906561	-4.30148	SYF2
1230296	-0.175294	5.54463	-0.798425	0.432807	0.929301	-4.64215	TMEM107
1230307	0.00621602	5.19338	0.0336168	0.973473	0.996948	-4.70734	TRMT2B
1230309	0.0730476	5.43254	0.255144	0.800884	0.976402	-4.70064	ABCC10
1230315	-0.101208	9.85867	-0.822187	0.41943	0.929301	-4.63831	MSH6
1230324	-0.165147	5.84895	-0.947875	0.353066	0.928498	-4.61633	5630401D24RIK
1230338	-0.0394193	10.1658	-0.207447	0.83749	0.978367	-4.70294	HIST1H3H
1230341	0.132004	9.21003	0.565918	0.57694	0.94783	-4.67425	BHLHB2
1230347	0.068103	9.83996	0.574899	0.570952	0.947057	-4.6732	FADD
1230356	-0.0424977	7.86595	-0.125934	0.900881	0.988378	-4.70579	2900045G02RIK
1230358	-0.139304	6.70647	-0.422426	0.676645	0.96025	-4.68885	PCCB
1230368	0.0947829	8.1463	0.499588	0.62212	0.952455	-4.6815	CCDC84
1230373	-0.099443	7.23078	-0.486512	0.631217	0.953079	-4.68283	GPR155
1230379	-0.105165	8.78539	-0.475865	0.638668	0.954118	-4.68389	SMARCAD1
1230402	0.153366	5.30764	0.591651	0.559867	0.944837	-4.6712	SAMD12
1230403	-0.0739119	8.09402	-0.454834	0.653501	0.95629	-4.68591	MKRN1
1230411	-0.207349	9.89825	-1.30246	0.205678	0.907066	-4.54044	XPOT
1230433	-0.245078	5.70789	-1.10721	0.279671	0.913698	-4.58464	1110003F05RIK
1230437	0.158021	5.00462	0.671693	0.508484	0.937851	-4.66091	A630082N15RIK
1230438	0.0283917	8.56197	0.154099	0.878879	0.984651	-4.70496	UBAP2L
1230440	0.0911425	5.3926	0.391064	0.699356	0.96283	-4.69149	MEF2C
1230441	0.0357683	7.30881	0.0915777	0.927828	0.990726	-4.70657	DNAJC12
1230468	0.198859	5.94667	0.839219	0.410002	0.928729	-4.6355	UBE3A
1230487	0.134929	10.1523	0.707173	0.486577	0.933866	-4.65596	MAPKAP1
1230494	-0.3209	5.35902	-0.80616	0.428424	0.929301	-4.64091	LOC386199
1230519	-0.229482	8.64601	-1.01323	0.321511	0.923312	-4.60383	SNHG10
1230523	-0.146661	9.54577	-1.27518	0.215001	0.907066	-4.54695	1200014J11RIK
1230538	0.205652	12.0645	1.62463	0.117895	0.906561	-4.4563	LOC100045300
1230543	-0.0578272	9.75363	-0.382107	0.705897	0.964007	-4.69221	VAMP4
1230546	-0.391308	7.13225	-1.33095	0.196274	0.907	-4.53353	PI16
1230561	-0.151401	6.07066	-0.524682	0.604835	0.950036	-4.67886	MVK
1230564	-0.0375228	11.6522	-0.262003	0.795656	0.976402	-4.70027	UGCG
1230575	-0.24041	5.06315	-0.876919	0.389616	0.928498	-4.62908	PCOLCE2
1230577	0.145483	10.2618	0.631548	0.533922	0.939948	-4.66622	IPMK
1230592	0.217845	7.30111	0.611023	0.547188	0.942771	-4.66882	MOBKL3
1230598	0.138142	5.45538	0.557598	0.582516	0.948492	-4.6752	SHANK3
1230603	0.0132388	5.17194	0.0641919	0.949373	0.994397	-4.70702	IFT74
1230605	0.127409	6.55247	0.653767	0.519758	0.938134	-4.66332	DDIT3
1230608	-0.0082884	10.5017	-0.0647379	0.948943	0.994349	-4.70702	TTC9C
1230609	0.185548	6.8692	0.377274	0.709435	0.964554	-4.69259	ATP2B2
1230612	0.0672559	11.1787	0.333704	0.741633	0.968807	-4.69581	AQP1
1230615	-0.0554461	6.5446	-0.217396	0.829821	0.9768	-4.7025	NCBP2
1230630	-0.022794	8.93137	-0.17955	0.859081	0.983194	-4.70407	AW146242
1230632	0.0793235	13.1741	0.579994	0.567569	0.946564	-4.6726	GARS
1230639	-0.166432	5.62831	-0.635406	0.531448	0.939137	-4.66573	F10
1230653	-0.127858	10.5885	-0.50519	0.618242	0.951443	-4.68092	ORF9
1230661	0.252585	6.01186	1.21544	0.23655	0.907066	-4.56083	EXOSC6
1230672	-0.0151678	8.84769	-0.0939927	0.925931	0.9901	-4.70653	MXRA8
1230673	-0.000654505	14.1691	-0.00582247	0.995405	0.998947	-4.70745	TPD52
1230678	-0.171888	5.247	-0.81169	0.425307	0.929301	-4.64002	1110005A23RIK
1230681	-0.0768741	12.4706	-0.335419	0.740355	0.968534	-4.69569	LOC268569
1230703	0.0126984	10.5389	0.0455564	0.964058	0.995932	-4.70724	NUP210
1230722	-0.0353526	11.2781	-0.193459	0.848301	0.980736	-4.70353	WSB1
1230730	-0.244317	10.7346	-1.19006	0.246184	0.907066	-4.56657	0610007P14RIK
1230731	-0.124863	9.68601	-0.705217	0.48777	0.933866	-4.65624	SRF
1230736	0.073595	9.87142	0.395709	0.695973	0.962662	-4.69111	1810009A15RIK
1230743	0.205219	8.55989	0.987651	0.333621	0.924266	-4.60881	D630004K10RIK
1230746	-0.0793421	8.42222	-0.30016	0.766756	0.973655	-4.69803	MSC
1230747	-0.138498	10.0298	-1.10648	0.279979	0.913698	-4.58479	RALB
1230767	-0.424179	6.15936	-1.19923	0.242672	0.907066	-4.56451	THBD
1240014	0.0151783	6.70349	0.0974892	0.923184	0.989954	-4.70646	KALRN
1240019	-0.106661	6.23282	-0.317671	0.753606	0.97162	-4.6969	FGF22
1240025	0.123864	6.07185	0.659063	0.516413	0.938134	-4.66261	CRYZ
1240039	-0.565494	5.25025	-2.81703	0.00979064	0.906561	-4.07173	PLCD3
1240040	0.144566	9.45717	0.405557	0.688823	0.961096	-4.6903	WIPF2
1240041	0.0404925	5.26317	0.152876	0.879832	0.984651	-4.705	A630008H02RIK
1240044	0.0212331	6.8576	0.0894266	0.929519	0.99148	-4.70662	DHDDS
1240056	0.185911	9.31491	0.747277	0.462483	0.93215	-4.65008	STUB1
1240068	-0.256134	8.60864	-1.47045	0.155014	0.906561	-4.49816	FCF1
1240070	-0.318701	6.46861	-1.389	0.178163	0.906561	-4.51912	SRP72
1240072	0.329752	10.0204	1.7589	0.0919202	0.906561	-4.41774	PSME2
1240082	0.189084	5.12768	1.29023	0.209817	0.907066	-4.54337	D630043K02RIK
1240095	0.244302	9.93066	1.45756	0.158508	0.906561	-4.50153	SNX24
1240129	-0.163498	5.1674	-0.845298	0.406669	0.928498	-4.63448	LOC627245
1240131	-0.0298132	5.04431	-0.149173	0.88272	0.985168	-4.70512	XPR1
1240132	0.429671	6.31155	2.53728	0.0184271	0.906561	-4.16759	2810410D24RIK
1240139	0.332543	7.66509	1.31845	0.200357	0.907066	-4.53658	CABLES2
1240148	-0.00574786	9.11968	-0.0244942	0.98067	0.997618	-4.70739	NTE
1240152	0.0595701	5.14902	0.303373	0.764338	0.973068	-4.69783	MRPL18
1240154	-0.0769627	5.09429	-0.374758	0.71128	0.964781	-4.69279	SYNGR1
1240156	0.751565	9.12035	2.31998	0.0295889	0.906561	-4.24071	SYNGR2
1240164	-0.0637151	5.7506	-0.273517	0.786902	0.976155	-4.69962	CHRNA3
1240176	-0.32299	9.17094	-1.22116	0.234419	0.907066	-4.55953	NUPL1
1240181	0.0895668	5.9592	0.537056	0.596397	0.950036	-4.67751	PPP2R5D
1240187	-0.127724	11.2648	-1.09754	0.283785	0.913698	-4.58668	ACOT8
1240189	0.235784	9.81388	1.13935	0.26631	0.911739	-4.57776	EXOSC1
1240192	-0.197717	6.95898	-0.8962	0.379449	0.928498	-4.6257	EGLN2
1240240	-0.14298	5.28197	-0.934897	0.359573	0.928498	-4.61873	LOC383657
1240243	-0.02033	7.67259	-0.130004	0.897696	0.987526	-4.70568	PFKM
1240253	-0.126057	5.55823	-0.372253	0.713119	0.96505	-4.69298	MBD6
1240259	0.0979638	9.80211	0.644161	0.525856	0.938259	-4.66459	COMT
1240270	0.197274	7.0148	0.673423	0.507403	0.937851	-4.66067	WASF2
1240279	-0.214025	11.5296	-0.885807	0.384908	0.928498	-4.62753	TM2D2
1240296	0.112043	5.27656	0.539718	0.594589	0.950036	-4.67722	CLSTN1
1240300	0.465708	5.92252	1.46247	0.15717	0.906561	-4.50025	MAP2K6
1240301	-0.100275	5.25378	-0.496556	0.624224	0.952493	-4.68181	4933434L15RIK
1240324	-0.0519359	10.2063	-0.275852	0.78513	0.976155	-4.69949	RAB8A
1240338	-0.00615681	5.02951	-0.0282269	0.977725	0.99747	-4.70737	2610016D08RIK
1240347	0.0336786	5.08338	0.228943	0.820941	0.976775	-4.70196	LOC674110
1240348	0.0989381	12.498	0.359004	0.722874	0.966349	-4.69399	MYLK
1240368	-0.0716991	5.02179	-0.386064	0.703004	0.963511	-4.6919	IL6RA
1240369	-0.0584027	5.28468	-0.310555	0.758941	0.971945	-4.69737	SOHLH2
1240372	-0.169354	6.37299	-0.690891	0.496562	0.935935	-4.65826	MTR
1240382	-0.02284	10.0283	-0.112863	0.91112	0.989844	-4.70612	2810438F06RIK
1240390	-0.771893	7.68036	-2.38771	0.0255752	0.906561	-4.2181	GYK
1240392	0.132864	9.65741	1.07373	0.294102	0.913996	-4.59164	EXDL2
1240397	0.522671	9.86836	2.24936	0.0343829	0.906561	-4.26407	PPP2R5C
1240411	-0.260635	5.18594	-1.5825	0.127218	0.906561	-4.46801	2810408M09RIK
1240414	0.668698	10.9363	2.12214	0.0448335	0.906561	-4.3055	SUCLG1
1240424	0.465827	13.9223	2.43186	0.0232356	0.906561	-4.20327	NUPR1
1240427	0.223202	9.12384	0.860862	0.398217	0.928498	-4.63184	3000003G13RIK
1240433	0.260822	8.03084	1.19244	0.245271	0.907066	-4.56604	HDAC4
1240435	0.150513	5.04617	0.674568	0.506688	0.937726	-4.66052	9030221M09RIK
1240446	0.0178522	10.4887	0.0788651	0.937823	0.99304	-4.7068	BIRC5
1240465	0.0866113	5.87125	0.269518	0.789939	0.976242	-4.69985	A130020K16RIK
1240468	-0.088349	9.28725	-0.573276	0.572032	0.947066	-4.67339	A930009M04RIK
1240471	-0.193906	6.68641	-0.615554	0.544244	0.94172	-4.66825	HMGN2
1240484	0.151843	6.0782	0.332218	0.742739	0.968904	-4.69592	ARID3B
1240497	0.216114	10.6853	1.56658	0.130896	0.906561	-4.47238	SEC22B
1240500	-0.0934578	12.0439	-0.547189	0.58953	0.949843	-4.67638	LOC268700
1240504	0.29957	8.91096	1.62891	0.11698	0.906561	-4.4551	LOC100044221
1240523	-0.140285	7.77157	-0.688602	0.497975	0.936571	-4.65858	TRAPPC4
1240538	-0.0648511	9.35415	-0.286903	0.77676	0.975394	-4.69884	P2RY14
1240546	-0.167373	6.37466	-0.875835	0.390193	0.928498	-4.62927	BCL2L1
1240551	-0.245131	8.04418	-1.44469	0.162058	0.906561	-4.50488	LRRC1
1240554	0.00956321	13.1367	0.069842	0.944924	0.994237	-4.70694	CALM3
1240564	0.0390377	10.6454	0.303512	0.764234	0.973053	-4.69782	APPBP2
1240575	-0.274478	7.85193	-0.943803	0.355099	0.928498	-4.61708	BC021381
1240576	0.200848	5.46845	0.930715	0.361687	0.928498	-4.61949	BC022687
1240593	0.355194	8.83293	1.88229	0.0725353	0.906561	-4.38079	WBP1
1240594	-0.451081	8.78767	-1.93051	0.0659887	0.906561	-4.36599	UBR7
1240619	-0.0504157	5.8926	-0.171457	0.865367	0.983644	-4.70437	A430090G16RIK
1240646	0.126291	5.64125	0.483135	0.633576	0.953079	-4.68317	CCR5
1240653	-0.0397962	11.511	-0.0990665	0.921946	0.989954	-4.70643	SRR
1240678	0.157904	5.5142	0.691197	0.496373	0.935935	-4.65822	ABCD4
1240682	-0.0507366	6.32807	-0.228418	0.821344	0.976775	-4.70199	ZFP521
1240706	0.0642385	6.98377	0.305547	0.762704	0.972934	-4.69769	3110082I17RIK
1240730	0.0604916	6.6459	0.241961	0.810959	0.976402	-4.70132	ATXN2L
1240731	0.255664	10.4686	1.19336	0.244918	0.907066	-4.56583	ENTPD5
1240736	-0.256005	5.16467	-1.56012	0.132414	0.906561	-4.47415	FGD3
1240739	-0.196522	10.5235	-0.863527	0.396781	0.928498	-4.63139	UBA2
1240754	0.128607	8.18633	0.714249	0.482274	0.933866	-4.65494	RASSF7
1260008	0.260442	5.36907	0.753047	0.459076	0.930951	-4.64921	TULIP1-PENDING
1260010	0.0957043	5.52831	0.362682	0.72016	0.96613	-4.69372	TRP53I11
1260020	-0.110029	5.5492	-0.465056	0.646273	0.955473	-4.68494	TAAR3
1260022	0.0519596	7.70582	0.230631	0.819645	0.976775	-4.70188	CHTF18
1260025	-0.0556321	5.57524	-0.203922	0.840211	0.978794	-4.7031	DTNA
1260039	0.0302779	6.77823	0.0833501	0.934296	0.992766	-4.70673	NR1D2
1260047	0.0484045	6.17138	0.0951467	0.925024	0.989954	-4.7065	MUC1
1260068	-0.120111	9.11857	-0.643549	0.526246	0.938259	-4.66467	CHUK
1260072	-0.00455271	6.01004	-0.0267451	0.978894	0.997524	-4.70738	CDC42EP1
1260092	0.116653	7.01549	0.285415	0.777886	0.975504	-4.69893	E030007N04RIK
1260093	-0.178605	8.80293	-0.774084	0.446781	0.929301	-4.64599	E2F5
1260095	0.00447809	5.41312	0.021861	0.982748	0.997667	-4.7074	EFHD1
1260102	0.280988	6.61226	1.79408	0.0859837	0.906561	-4.40734	FRAT1
1260110	0.151283	6.0653	0.762988	0.453241	0.929301	-4.6477	HPCA
1260113	-0.0483462	11.2635	-0.180443	0.858388	0.983093	-4.70404	TNS4
1260114	0.222818	5.91857	0.64914	0.522691	0.938259	-4.66393	A930023F05RIK
1260128	-0.00633348	11.6525	-0.051191	0.959616	0.995229	-4.70718	FBXO6
1260138	-0.0502604	7.19747	-0.299123	0.767537	0.973665	-4.69809	1810008K04RIK
1260142	-0.102907	5.04056	-0.547426	0.58937	0.949843	-4.67636	LIN7B
1260164	0.227461	10.8959	1.49312	0.149025	0.906561	-4.49218	ASNS
1260176	0.682034	10.7971	1.34908	0.19047	0.906561	-4.52908	MUC3
1260180	0.208916	7.79046	1.47609	0.153507	0.906561	-4.49668	NDE1
1260187	0.258777	9.56633	0.585117	0.564177	0.946001	-4.67199	LPP
1260192	0.579153	8.14651	2.18222	0.0395852	0.906561	-4.28605	EIF2B1
1260209	0.152061	5.08125	0.759959	0.455014	0.929301	-4.64816	H2LS
1260228	-0.0396895	5.09041	-0.201436	0.842132	0.979436	-4.7032	GAS2
1260239	-0.0764912	5.108	-0.32839	0.745593	0.969234	-4.69618	UBE2Z
1260241	-0.0815878	7.92992	-0.497051	0.623881	0.952493	-4.68176	PI4KA
1260253	-0.161569	10.2895	-1.06636	0.297348	0.915128	-4.59316	TNKS2
1260255	0.0415687	6.69952	0.151172	0.881161	0.984651	-4.70506	ANK1
1260274	0.144635	12.238	0.952704	0.350665	0.928498	-4.61543	HMGN1
1260280	-0.244277	5.36116	-0.776463	0.445404	0.929301	-4.64562	DOCK6
1260286	-0.0292394	8.08408	-0.227024	0.822415	0.976775	-4.70205	RPL21
1260300	-0.280863	5.65081	-1.57103	0.129858	0.906561	-4.47116	PDYN
1260301	-0.0301227	6.48307	-0.0809629	0.936173	0.992959	-4.70677	SPINT2
1260315	0.0357206	13.8334	0.280548	0.78157	0.975985	-4.69922	RPL23
1260324	-0.0164158	9.64701	-0.0783913	0.938196	0.993108	-4.70681	CCND2
1260326	-0.0775654	5.83252	-0.535563	0.597412	0.950036	-4.67767	DDX50
1260332	0.034666	5.24545	0.167329	0.868577	0.983644	-4.70452	YWHAG
1260341	-0.148039	10.1253	-0.595493	0.55734	0.944046	-4.67073	WDR45L
1260348	0.108518	5.11456	0.482211	0.634222	0.953079	-4.68326	9630013D22RIK
1260364	-0.22121	6.47558	-1.35636	0.188177	0.906561	-4.52728	GPR85
1260370	-0.482248	6.65307	-1.45361	0.15959	0.906561	-4.50256	NDUFB2
1260379	-0.111912	11.3268	-0.771948	0.44802	0.929301	-4.64632	FAT1
1260400	-0.217868	9.88269	-0.860182	0.398584	0.928498	-4.63196	STXBP1
1260414	0.106564	5.54363	0.512942	0.612893	0.950036	-4.68011	LRRIQ2
1260438	-0.228074	12.9151	-1.11399	0.276813	0.913698	-4.5832	LOC100045668
1260440	0.247877	7.20138	1.74238	0.0948257	0.906561	-4.42258	COL4A3BP
1260441	0.117277	5.88745	0.563762	0.578383	0.94783	-4.6745	1700037C18RIK
1260450	0.0302915	11.0935	0.220283	0.827598	0.976775	-4.70237	NDUFS3
1260458	0.4115	7.57802	1.95809	0.0624818	0.906561	-4.35745	NOSIP
1260463	0.089966	11.9016	0.687305	0.498777	0.936594	-4.65876	C78339
1260470	0.215367	5.50983	0.783237	0.441495	0.929301	-4.64456	D130007C19RIK
1260482	0.537963	9.38462	1.87092	0.0741581	0.906561	-4.38425	SPARC
1260484	0.0319043	7.04049	0.0788512	0.937834	0.99304	-4.7068	SEMA6A
1260494	-0.336339	8.24249	-1.22689	0.232299	0.907066	-4.55821	CECR5
1260500	0.159797	9.16711	0.791746	0.436615	0.929301	-4.64322	1110068E08RIK
1260519	-0.194669	9.85029	-1.21484	0.236775	0.907066	-4.56097	MLLT4
1260521	-0.0750066	5.19875	-0.465782	0.645761	0.95514	-4.68487	LOC382846
1260528	-0.578041	9.29542	-2.12611	0.044468	0.906561	-4.30422	RARRES2
1260538	0.170776	7.5589	0.528382	0.602306	0.950036	-4.67846	2010001J22RIK
1260543	0.00461227	5.32625	0.0216999	0.982875	0.997667	-4.70741	TMEM146
1260546	0.275222	5.63724	1.82943	0.0803549	0.906561	-4.39678	RPUSD1
1260551	0.260399	9.77052	1.80654	0.0839629	0.906561	-4.40363	LCMT1
1260554	-0.0534688	10.8123	-0.211958	0.834011	0.977535	-4.70275	COX7A2L
1260577	-0.294028	5.91511	-1.12546	0.272025	0.913698	-4.58075	VASP
1260601	0.142538	5.98717	0.643579	0.526227	0.938259	-4.66466	ZCCHC12
1260605	0.142653	9.74093	0.51485	0.61158	0.950036	-4.67991	HIST1H2BN
1260612	0.028469	7.58978	0.163749	0.871362	0.983644	-4.70464	PERLD1
1260615	0.0569053	7.2526	0.293634	0.771676	0.973965	-4.69843	DHX8
1260661	-0.397973	5.48181	-2.43023	0.0233183	0.906561	-4.20382	2610020H08RIK
1260669	0.868373	6.17041	2.6432	0.0145437	0.906561	-4.13145	ACTC1
1260671	-0.0664083	8.11941	-0.356653	0.724609	0.96656	-4.69417	ATP6V1C1
1260673	0.312812	11.9606	1.39423	0.176597	0.906561	-4.5178	SCOTIN
1260689	-0.0622263	9.8233	-0.276418	0.784701	0.976155	-4.69946	PAWR
1260692	0.0955838	10.5333	0.536876	0.596519	0.950036	-4.67753	DHX30
1260709	-0.31961	7.31848	-1.4838	0.151465	0.906561	-4.49465	OGT
1260730	0.00035328	8.32379	0.00239601	0.998109	0.999273	-4.70745	TRAF4
1260731	0.451473	11.017	2.36637	0.0267821	0.906561	-4.22524	100041294
1260736	0.0576222	7.51274	0.199221	0.843844	0.979842	-4.70329	PPP1R9B
1260739	-0.327908	6.95277	-1.10874	0.279022	0.913698	-4.58432	AIM2
1260753	-0.120625	5.29648	-0.67204	0.508266	0.937851	-4.66086	ITGB1BP3
1300014	0.46003	11.6173	2.23092	0.0357454	0.906561	-4.27012	2210404O07RIK
1300017	0.216487	5.91014	0.830251	0.414949	0.929301	-4.63698	SEC14L1
1300025	0.193655	4.96281	1.14615	0.263543	0.911688	-4.57628	TADA2L
1300035	0.394298	8.89313	2.10787	0.0461684	0.906561	-4.31009	EZH2
1300037	-0.271096	8.8144	-0.982247	0.336218	0.924634	-4.60985	S100A16
1300040	0.241277	9.04846	0.799762	0.432048	0.929301	-4.64194	ADH5
1300044	0.174795	5.83531	0.722159	0.47749	0.933866	-4.6538	A530092L01RIK
1300048	-0.527275	7.28379	-1.55436	0.133778	0.906561	-4.47572	PTGES3
1300075	0.172389	5.44124	0.721487	0.477895	0.933866	-4.65389	NFRKB
130008	-0.0185836	9.91256	-0.114914	0.909513	0.989844	-4.70607	ARHGEF18
1300082	-0.248412	9.84587	-1.19573	0.244008	0.907066	-4.5653	CLCN2
1300088	0.0366757	9.08138	0.244666	0.808889	0.976402	-4.70118	NECAP1
1300092	-0.0470552	5.70264	-0.158236	0.875655	0.984004	-4.70483	1600029D21RIK
130010	-0.41618	9.7928	-1.86142	0.0755399	0.906561	-4.38713	NME7
1300100	-0.407316	8.63122	-0.91061	0.371965	0.928498	-4.62313	SCL0003781.1_22
1300110	-0.0435333	12.1815	-0.241838	0.811053	0.976402	-4.70133	ERH
1300121	0.23658	11.759	1.07585	0.293171	0.913996	-4.5912	9530018I07RIK
1300133	-0.085611	5.00237	-0.469033	0.64347	0.955043	-4.68455	A830021G05RIK
1300142	-0.117921	10.483	-0.349573	0.729846	0.967827	-4.69469	SAR1B
1300176	-0.292964	5.0024	-1.25851	0.220857	0.907066	-4.55088	9530095P18RIK
1300196	0.0738364	10.33	0.196567	0.845897	0.980028	-4.7034	SRR
1300201	-0.127093	10.0162	-1.09075	0.286702	0.913996	-4.5881	B230339M05RIK
1300202	0.268453	5.04254	1.38259	0.180094	0.906561	-4.52073	EPRS
1300240	0.00928548	7.2103	0.058681	0.953714	0.994596	-4.70709	MRS2
1300243	0.0475593	5.39316	0.213391	0.832906	0.977096	-4.70268	1100001J08RIK
130026	-0.19275	5.8076	-0.909525	0.372524	0.928498	-4.62333	BIRC6
1300274	-0.325557	4.96294	-1.57097	0.129874	0.906561	-4.47118	FKBP7
1300279	-0.0119646	5.30252	-0.0593478	0.953189	0.994397	-4.70709	SIP1
1300280	-0.239953	8.16215	-1.4154	0.170376	0.906561	-4.51242	LASS2
1300288	-0.457052	7.57396	-1.78442	0.0875812	0.906561	-4.41021	PPP1R1A
1300292	0.104904	5.03047	0.624183	0.538662	0.940418	-4.66716	ZHX1
1300300	-0.0969237	6.63285	-0.534222	0.598324	0.950036	-4.67782	DTX4
1300301	0.131271	8.1886	0.842924	0.407969	0.928498	-4.63488	PTCH1
1300307	0.0305659	9.55227	0.210462	0.835164	0.977769	-4.70281	NECAP1
1300327	0.345733	11.4296	1.58332	0.12703	0.906561	-4.46778	CAPZB
1300328	-0.150125	7.90086	-0.891459	0.381933	0.928498	-4.62654	PHKA2
1300341	-0.110881	13.9116	-0.529751	0.601372	0.950036	-4.67831	ATP5L
1300347	-0.0384944	8.879	-0.238117	0.813903	0.976775	-4.70152	FBXL10
1300358	0.128667	9.0585	0.692093	0.495821	0.935935	-4.65809	ZNRD1
1300364	0.0588969	5.69204	0.286973	0.776708	0.975394	-4.69884	TNFRSF14
1300369	0.107987	5.66887	0.399286	0.693373	0.962414	-4.69082	LOC100047905
1300372	0.0686752	12.948	0.485337	0.632037	0.953079	-4.68295	LOC100047490
1300377	0.636977	5.95807	2.82273	0.00966301	0.906561	-4.06977	MAGEH1
1300382	-0.116892	5.24757	-0.633065	0.532948	0.939244	-4.66603	LOC385755
130039	0.418555	7.77197	1.56351	0.131614	0.906561	-4.47322	EMD
1300392	0.063466	9.10153	0.504095	0.618999	0.951443	-4.68104	ENSMUSG00000054212
130040	0.00711903	8.0262	0.0288053	0.977269	0.99747	-4.70737	VPS33B
1300400	-0.0328252	4.99474	-0.179863	0.858839	0.983194	-4.70406	ALS2CR4
1300402	-0.0425397	9.17989	-0.325508	0.747745	0.96982	-4.69638	RIPK1
1300411	-0.0840612	12.2973	-0.4167	0.680768	0.96025	-4.68935	FAM162A
1300437	-0.138541	9.43712	-0.792813	0.436005	0.929301	-4.64305	FAM115C
1300440	-0.48086	12.4277	-1.324	0.198537	0.907	-4.53523	HBB-B1
1300446	-0.0606574	5.44314	-0.366781	0.717142	0.965807	-4.6934	STXBP1
1300450	-0.0295381	6.23772	-0.10964	0.913648	0.989954	-4.70619	5730470C09RIK
1300458	-0.0022289	7.03225	-0.00692532	0.994534	0.998874	-4.70745	LOC629763
1300465	-0.165129	6.47692	-0.707318	0.486488	0.933866	-4.65594	NADSYN1
130047	-0.366586	6.54494	-1.09015	0.286959	0.913996	-4.58823	DCN
1300477	0.0106445	9.26497	0.0611893	0.951738	0.994397	-4.70706	NUP85
1300487	0.0582632	5.30804	0.26597	0.792637	0.976402	-4.70005	2210410D02RIK
1300491	-0.344915	9.24069	-0.978029	0.338256	0.925042	-4.61065	EIF3A
1300500	0.204261	8.07417	1.68424	0.105686	0.906561	-4.4394	1110032A13RIK
1300521	-0.00755433	6.8922	-0.0509477	0.959808	0.995229	-4.70718	MLLT1
1300524	0.0749213	8.1186	0.338304	0.738209	0.968329	-4.69549	AHI1
1300528	-0.190576	8.4082	-0.905651	0.374529	0.928498	-4.62402	CNO
1300537	-0.15844	5.79935	-0.716771	0.480745	0.933866	-4.65458	CNP1
1300544	-0.233836	10.3065	-0.942909	0.355547	0.928498	-4.61725	NDUFS4
1300546	-0.00383806	5.65444	-0.0236277	0.981354	0.997618	-4.7074	RAI1
130056	0.385042	8.1862	2.15596	0.0418071	0.906561	-4.29458	EIF4E3
1300564	0.00706415	5.19919	0.0306405	0.975821	0.997144	-4.70736	SCL0003960.1_24
1300592	0.407724	5.75201	1.99066	0.058554	0.906561	-4.34729	SDCCAG3
1300601	0.340262	7.98443	0.950599	0.35171	0.928498	-4.61582	EEF1A2
1300619	0.0562949	5.19243	0.333336	0.741906	0.96889	-4.69584	A130065C03RIK
1300630	0.350834	6.07542	1.38179	0.180338	0.906561	-4.52094	SCL0001284.1_18
130064	0.227234	5.03216	1.18979	0.24629	0.907066	-4.56664	NUP54
1300653	-0.128583	5.38621	-0.492579	0.626989	0.95268	-4.68222	MTF1
130066	0.894652	7.93269	2.72171	0.0121766	0.906561	-4.10453	TPH1
1300661	0.000697542	5.9416	0.00333495	0.997368	0.999271	-4.70745	E230014G11RIK
1300673	-0.189213	5.99775	-0.428525	0.672263	0.958976	-4.68831	CLECSF12
1300674	0.0139183	9.45556	0.0635924	0.949845	0.994397	-4.70703	MPRIP
1300681	0.0816576	6.66889	0.439817	0.664183	0.957341	-4.6873	PCBP3
1300687	-0.0618816	9.82392	-0.483198	0.633532	0.953079	-4.68316	LOC100046343
130070	0.0635057	6.44739	0.189486	0.851377	0.981421	-4.70369	PHF13
1300709	0.0122263	6.33241	0.0506667	0.960029	0.995247	-4.70719	NAB1
1300719	0.0362711	10.2584	0.234478	0.816693	0.976775	-4.70169	STAMBP
1300722	-0.0381924	6.65053	-0.232974	0.817847	0.976775	-4.70177	TNFAIP8L2
1300725	-0.174871	9.6927	-1.05841	0.300881	0.915509	-4.59478	NDUFB10
1300739	0.351331	8.52648	0.800142	0.431832	0.929301	-4.64188	4632413C10RIK
1300747	0.0386665	10.0301	0.179474	0.859141	0.983194	-4.70408	LOC100046120
1300750	0.0926258	11.06	0.570251	0.574048	0.94783	-4.67374	ARL8B
1300762	-0.158905	6.6382	-0.369532	0.715118	0.96505	-4.69319	AA691260
1300768	0.339306	9.37806	2.21341	0.0370855	0.906561	-4.27586	1700019D03RIK
130086	-0.259123	8.02869	-0.637617	0.530032	0.938645	-4.66544	TLR4
130088	0.400662	6.40698	1.84811	0.0775113	0.906561	-4.39116	2310032M22RIK
130092	-0.203853	6.10554	-0.759553	0.455252	0.929301	-4.64822	NARS2
130097	-0.123376	8.53141	-0.400073	0.692801	0.962343	-4.69075	BCL2A1B
130102	-0.421451	7.23962	-2.6395	0.0146652	0.906561	-4.13272	DTX4
130121	0.538844	7.0135	1.80034	0.0849629	0.906561	-4.40548	ASAH1
130138	-0.17043	8.80349	-0.877158	0.389489	0.928498	-4.62904	TAGAP
130152	-0.0847199	8.83559	-0.551835	0.586394	0.94887	-4.67586	OSBP
130154	0.178634	7.15181	0.844005	0.407377	0.928498	-4.63469	NUDC
130161	0.289026	5.21527	1.17832	0.250739	0.909353	-4.5692	SHOC2
130181	0.0168478	5.78155	0.0568665	0.955144	0.994655	-4.70712	BC052360
130192	0.180957	7.38941	0.600587	0.554	0.944046	-4.67011	ADAMTSL4
130195	0.164669	5.37155	0.698711	0.491752	0.935022	-4.65716	E130306F01RIK
130201	-0.225883	5.40666	-0.836292	0.411612	0.929062	-4.63598	LOC382163
130204	0.0906772	12.7665	0.466684	0.645125	0.955043	-4.68478	MT-ND1
130215	-0.233521	12.6422	-1.55493	0.133644	0.906561	-4.47556	NME7
130224	0.246018	5.76456	1.38103	0.180567	0.906561	-4.52113	PDE1C
130228	0.0504582	12.9585	0.451802	0.655652	0.956455	-4.68619	CD164
130239	-0.265877	7.20726	-1.57573	0.12877	0.906561	-4.46987	WISP1
130270	-0.726619	8.44552	-1.75505	0.0925904	0.906561	-4.41887	NDUFA12L
130279	-0.0393235	6.59608	-0.185199	0.8547	0.982403	-4.70386	PRCC
130300	0.220825	7.70179	0.786847	0.43942	0.929301	-4.64399	MSRB2
130307	-0.103034	5.25361	-0.551234	0.586799	0.948945	-4.67593	STARD9
130328	0.535329	6.88403	2.27759	0.0323871	0.906561	-4.25476	ZMYND11
130333	0.144193	4.90885	0.705748	0.487446	0.933866	-4.65616	ACD
130338	0.257359	8.23794	0.924437	0.364876	0.928498	-4.62064	WWC1
130343	-0.158097	6.32462	-0.791151	0.436955	0.929301	-4.64331	D030074E01RIK
130348	-0.442934	9.91234	-2.04753	0.052217	0.906561	-4.32935	C4A
130349	0.213414	5.22547	0.944262	0.35487	0.928498	-4.617	MYLPF
130358	-0.375777	8.13555	-2.54375	0.0181646	0.906561	-4.16539	4732460K03RIK
130360	0.172143	7.89262	0.772551	0.44767	0.929301	-4.64622	ERCC4
130368	0.0843289	5.03971	0.467448	0.644587	0.955043	-4.68471	LOC226685
130369	-0.0400327	9.87529	-0.259803	0.797332	0.976402	-4.70039	NT5M
130370	-0.217776	8.39698	-1.13205	0.269302	0.912463	-4.57933	LOC677144
130382	0.239553	8.95284	1.71882	0.0991063	0.906561	-4.42944	TMEM179B
130386	0.387742	6.48978	1.54758	0.135402	0.906561	-4.47756	ELF2
130390	-0.244531	5.8995	-1.17056	0.253786	0.911206	-4.57092	BPNT1
130427	0.122427	8.29909	0.708987	0.485472	0.933866	-4.6557	ZSWIM1
130433	0.149061	9.84013	0.910296	0.372127	0.928498	-4.62319	TRIM32
130437	-0.2932	5.36183	-0.931066	0.361509	0.928498	-4.61943	MXD3
130445	0.0247894	9.13855	0.160089	0.874211	0.983644	-4.70477	NFS1
130477	0.122503	7.26222	0.860275	0.398534	0.928498	-4.63194	ITCH
130491	-0.107261	6.3202	-0.457597	0.651544	0.95629	-4.68565	TRIM36
130519	-0.0996552	12.8341	-0.570395	0.573952	0.94783	-4.67373	LOC100047261
130521	0.504652	6.64103	1.35581	0.188348	0.906561	-4.52742	EHMT1
130537	-0.567672	7.81723	-1.70002	0.102639	0.906561	-4.43487	BC025446
130544	0.21258	7.99322	0.682522	0.501739	0.937507	-4.65942	NFIA
130546	-0.263463	5.51983	-1.00012	0.327681	0.924245	-4.6064	9030016H15RIK
130551	0.334722	10.8423	1.18079	0.249778	0.907998	-4.56865	HIST1H2BK
130553	0.0262855	9.45703	0.16841	0.867736	0.983644	-4.70448	RCL1
130561	0.201102	9.2355	1.14602	0.263595	0.911688	-4.57631	SLC5A1
130563	0.184462	8.43778	0.899836	0.377551	0.928498	-4.62506	UBXD8
130564	0.5837	6.39242	1.99481	0.0580693	0.906561	-4.34598	RAB6
130575	-0.20841	5.46174	-1.35012	0.190142	0.906561	-4.52883	LOC669420
130576	0.0181023	5.50143	0.075865	0.940184	0.993329	-4.70685	LOC100048437
130577	-0.180452	7.6942	-0.803864	0.429722	0.929301	-4.64128	FGF10
130592	0.232023	5.52148	1.04506	0.306877	0.917824	-4.59749	BRUNOL6
130594	-0.104911	7.80249	-0.379723	0.707642	0.964015	-4.6924	D930048N14RIK
130598	0.15694	10.7131	0.672908	0.507724	0.937851	-4.66074	OAS1G
130603	-0.111372	5.81492	-0.449449	0.657323	0.956455	-4.68641	RUNX1T1
130608	-0.332904	5.59995	-1.07319	0.294338	0.913996	-4.59175	LAG3
130609	0.0243972	7.52065	0.175959	0.861869	0.983644	-4.70421	ZFP768
130630	-0.694522	6.0082	-1.96104	0.0621167	0.906561	-4.35653	2610016F04RIK
130632	-0.124321	5.15321	-0.728722	0.473542	0.933866	-4.65284	A530079D03RIK
130634	0.378737	9.16405	1.65328	0.111887	0.906561	-4.44822	DDIT4
130646	0.116548	5.10146	0.690883	0.496567	0.935935	-4.65826	SPAG4L
130661	0.0986377	5.08598	0.449208	0.657494	0.956455	-4.68643	5830436K05RIK
130669	-0.124562	6.09039	-0.845865	0.406359	0.928498	-4.63438	ACOT9
130670	0.376731	7.66355	1.73255	0.0965935	0.906561	-4.42545	STX18
130681	0.297663	5.27522	1.29133	0.209443	0.907066	-4.54311	TMC8
130689	-0.0216702	10.2923	-0.136687	0.89247	0.986607	-4.70549	COX18
130703	-0.109329	6.98245	-0.394891	0.696568	0.962662	-4.69118	TMEM17
130711	0.174185	5.51046	0.915524	0.369435	0.928498	-4.62225	6430527G18RIK
130717	0.147758	12.1435	0.866695	0.395079	0.928498	-4.63084	DDX47
130730	0.306453	7.55736	1.03191	0.312865	0.920553	-4.60013	ZFP533
130735	-0.0820626	9.39771	-0.560221	0.580756	0.948165	-4.6749	ARSB
130736	0.357725	8.25009	1.85315	0.0767603	0.906561	-4.38963	PPS
130753	-0.0392752	10.7525	-0.224003	0.824737	0.976775	-4.7022	MRPS16
130754	-0.00267287	10.6521	-0.0109842	0.991331	0.998851	-4.70744	HIST1H2BK
130768	-0.0211954	10.2931	-0.088109	0.930554	0.991825	-4.70664	2310047D13RIK
1340010	0.250104	5.35038	1.02691	0.315163	0.922451	-4.60113	KIF24
1340014	0.068861	6.42483	0.273871	0.786633	0.976155	-4.6996	POLR3A
1340020	-0.183133	8.73125	-0.607346	0.549583	0.94278	-4.66928	GSS
1340022	0.00746083	6.43091	0.0410677	0.967597	0.99631	-4.70728	PSCD2
1340026	-0.129356	8.68656	-0.504053	0.619028	0.951443	-4.68104	GPT2
1340040	-0.382179	9.08149	-0.904333	0.375212	0.928498	-4.62426	SFRS3
1340041	0.134301	6.51401	0.637585	0.530053	0.938645	-4.66544	ASF1B
1340048	0.190359	7.61381	1.0199	0.318406	0.923312	-4.60252	ARRDC1
1340050	-0.560943	8.22277	-1.51447	0.143557	0.906561	-4.48649	PARP12
1340056	0.2754	7.77457	1.49386	0.148831	0.906561	-4.49198	6720463M24RIK
1340059	0.122762	6.354	0.401571	0.691714	0.962151	-4.69063	ST3GAL3
1340066	0.0447118	6.99389	0.245246	0.808445	0.976402	-4.70116	BCOR
1340079	0.0661576	7.54551	0.185731	0.854287	0.982304	-4.70384	SNX27
1340092	0.659288	6.22722	2.23512	0.0354308	0.906561	-4.26875	UNC13D
1340095	-0.0825854	5.85929	-0.320071	0.75181	0.97122	-4.69674	PANK1
1340139	0.0884161	13.4945	0.456145	0.652572	0.95629	-4.68579	RPS7
1340148	0.265638	11.4935	1.44611	0.161663	0.906561	-4.50451	PLSCR1
1340154	-0.195768	8.91014	-0.976919	0.338793	0.925042	-4.61086	1700029P11RIK
1340167	-0.329724	6.70615	-1.31756	0.200651	0.907066	-4.5368	PITPNM3
1340170	0.237561	4.93862	1.36264	0.186216	0.906561	-4.52572	SCL0001550.1_29
1340180	-0.121113	5.15222	-0.657825	0.517194	0.938134	-4.66278	NFS1
1340193	-0.653717	7.07472	-1.8779	0.0731578	0.906561	-4.38212	PHF11
1340209	-0.424617	8.93434	-2.27014	0.0329032	0.906561	-4.25722	UCHL5
1340220	0.432091	5.73563	1.64246	0.114126	0.906561	-4.45128	RHBDL3
1340221	-0.28599	5.53217	-1.40938	0.172126	0.906561	-4.51396	GLE1
1340224	0.105802	5.82352	0.43798	0.665495	0.957541	-4.68746	BC044804
1340239	0.0744403	5.08175	0.437278	0.665996	0.957868	-4.68753	ARRB1
1340240	-0.342576	6.03176	-1.65169	0.112214	0.906561	-4.44868	SLC20A1
1340241	-0.413258	5.47022	-1.6534	0.111862	0.906561	-4.44819	ABCE1
1340246	-0.299036	8.43928	-1.05229	0.303618	0.916504	-4.59603	RPLP0
1340253	-0.113664	8.39793	-0.517015	0.610092	0.950036	-4.67968	TMTC4
1340255	0.0194847	11.0767	0.141834	0.888449	0.985951	-4.70534	C330002I19RIK
1340259	0.170708	5.84919	0.727273	0.474411	0.933866	-4.65305	LOC382237
1340270	-0.318083	5.44389	-0.979107	0.337735	0.925042	-4.61045	CCNC
1340288	-0.18096	8.15287	-0.619785	0.541504	0.941574	-4.66772	CSE1L
1340296	-0.0791159	5.13513	-0.494092	0.625936	0.95268	-4.68207	AW049900
1340301	-0.0206452	8.41931	-0.128927	0.898538	0.98774	-4.70571	MIF4GD
1340315	0.198404	5.17566	0.927269	0.363435	0.928498	-4.62012	SGPP2
1340326	-0.34885	6.69404	-1.4654	0.156375	0.906561	-4.49948	RALA
1340338	0.0677503	6.64451	0.340891	0.736286	0.968329	-4.69531	BMP1
1340349	-0.0436356	11.0234	-0.243565	0.809732	0.976402	-4.70124	SSBP3
1340356	0.0393945	4.97792	0.181525	0.857549	0.983037	-4.704	0610030G03RIK
1340360	-0.187174	7.27931	-1.0438	0.307445	0.918234	-4.59774	DEDD
1340369	-0.132757	5.11499	-0.720059	0.478757	0.933866	-4.6541	A830081I21RIK
1340372	0.141824	6.53221	0.670714	0.509096	0.937851	-4.66104	ELMO3
1340373	0.149928	7.30694	0.330934	0.743696	0.968937	-4.69601	TRB
1340382	0.0925007	9.21891	0.593537	0.558626	0.944046	-4.67097	DGUOK
1340390	0.545486	9.35161	2.36656	0.0267715	0.906561	-4.22518	SHF
1340398	-0.0761271	6.8194	-0.298421	0.768067	0.97371	-4.69814	AKR1B3
1340400	-0.0881468	8.98091	-0.430658	0.670734	0.958523	-4.68812	TIMM44
1340427	0.148122	5.34992	0.826437	0.417064	0.929301	-4.63761	NPSR1
1340446	-0.0495926	10.1318	-0.255463	0.800641	0.976402	-4.70062	GP38
1340450	-0.0327659	11.2356	-0.15255	0.880086	0.984651	-4.70501	LOC100043555
1340465	-0.117333	9.34327	-0.77093	0.448612	0.929301	-4.64647	ORAI1
1340471	-0.168212	5.59699	-0.878058	0.389011	0.928498	-4.62888	WDR90
1340475	0.111303	5.18455	0.696251	0.493262	0.935787	-4.65751	CNGB3
1340482	-0.0206953	5.17356	-0.10292	0.91892	0.989954	-4.70634	B130034H21RIK
1340491	0.246324	11.0279	1.17648	0.251459	0.909617	-4.56961	FKBP1A
1340528	-0.11952	5.46908	-0.593076	0.558929	0.944154	-4.67103	VAMP5
1340537	-0.475226	5.37311	-1.83314	0.079784	0.906561	-4.39567	2610209A20RIK
1340543	-0.161188	4.87817	-0.763192	0.453122	0.929301	-4.64766	9830123M21RIK
1340544	0.00479948	5.44102	0.032235	0.974563	0.996948	-4.70735	FV1
1340563	0.0540973	13.1473	0.4726	0.640961	0.954783	-4.68421	TCEB2
1340576	0.0385951	5.33768	0.29091	0.773732	0.97469	-4.6986	B130024G19RIK
1340577	0.115424	5.14684	0.511056	0.614192	0.950466	-4.68031	LOC384546
1340593	0.0341333	6.31362	0.174801	0.862769	0.983644	-4.70425	NKX2-3
1340601	0.385815	8.12835	1.54978	0.134873	0.906561	-4.47696	QSOX1
1340603	-0.0679896	6.20661	-0.431503	0.670129	0.958502	-4.68805	SLC12A1
1340605	-0.0299312	5.04957	-0.159614	0.874581	0.983693	-4.70478	C230089D15RIK
1340619	0.148289	6.70071	0.65951	0.516131	0.938134	-4.66255	LY6G6D
1340632	0.213126	7.915	1.11997	0.274309	0.913698	-4.58193	PEX3
1340671	-0.430829	11.605	-1.58127	0.127498	0.906561	-4.46834	RPA1
1340672	0.534834	5.97734	1.61039	0.120981	0.906561	-4.46028	CALD1
1340681	0.149132	9.88142	1.08678	0.288417	0.913996	-4.58893	RYK
1340687	-0.0807141	8.47762	-0.567135	0.576127	0.94783	-4.67411	LOC100046081
1340703	-0.0249254	5.37648	-0.0827964	0.934731	0.992766	-4.70674	ZFP62
1340706	-0.28175	7.23368	-1.45222	0.159974	0.906561	-4.50293	GNL3L
1340707	0.00519921	7.11539	0.0273923	0.978384	0.997472	-4.70738	UCHL5
1340711	-0.0849775	6.57887	-0.224242	0.824553	0.976775	-4.70219	GCHFR
1340717	0.407359	5.11027	1.86785	0.0746026	0.906561	-4.38518	HSD17B11
1340736	-0.135926	10.0791	-0.781288	0.442617	0.929301	-4.64486	EIF4G1
1340743	0.367991	9.57133	1.08566	0.2889	0.913996	-4.58917	LOC100045981
1340746	-0.103188	5.04082	-0.460236	0.649677	0.95629	-4.6854	FAIM2
1340750	0.142637	8.8379	0.914522	0.36995	0.928498	-4.62243	2700078K21RIK
1340753	0.507741	8.7754	2.62114	0.015283	0.906561	-4.139	ZFP623
1340754	-0.126964	5.28899	-0.590309	0.56075	0.945106	-4.67136	EGFL8
1340762	-0.178865	6.59988	-0.682165	0.501961	0.937507	-4.65947	TIAM2
1340768	-0.139707	6.4696	-0.810392	0.426037	0.929301	-4.64023	MAPK8
1400017	0.0910814	6.38684	0.500749	0.621316	0.952455	-4.68138	CPNE4
1400041	-0.29069	11.5342	-0.780885	0.442849	0.929301	-4.64493	GBP2
1400053	0.0603999	6.02398	0.169921	0.866561	0.983644	-4.70443	LOC100047583
1400070	-0.028694	10.6623	-0.237604	0.814296	0.976775	-4.70154	PITPNB
1400072	-0.521037	5.24164	-1.51877	0.142475	0.906561	-4.48534	2610524F24RIK
1400082	0.354898	5.6942	0.991743	0.331663	0.924245	-4.60802	TRAPPC6B
1400088	-0.0153757	13.2449	-0.117234	0.907694	0.989659	-4.70601	LOC100043391
1400091	-0.27835	5.10741	-1.37768	0.181588	0.906561	-4.52197	MAML3
1400092	0.0906454	5.04856	0.424496	0.675156	0.959844	-4.68867	TRRP4AP-PENDING
1400110	-0.257526	6.41607	-1.31556	0.20131	0.907066	-4.53728	MEPCE
1400121	0.0763891	4.89296	0.369478	0.715158	0.96505	-4.6932	KCNJ11
1400132	-0.122041	7.18289	-0.728182	0.473866	0.933866	-4.65292	LOC547343
1400152	0.0399819	10.4838	0.171175	0.865586	0.983644	-4.70438	EFNB1
1400164	-0.147477	5.34962	-0.676526	0.505467	0.937507	-4.66025	SEMA5A
1400167	-0.875591	6.11492	-2.35812	0.0272627	0.906561	-4.228	BC050811
1400168	0.271767	7.32732	1.78304	0.0878112	0.906561	-4.41062	LOC100046608
1400170	-0.0846454	10.5168	-0.334923	0.740724	0.968672	-4.69573	ZFAND2A
1400184	-0.746798	6.70248	-3.18341	0.00414618	0.906561	-3.94559	PIK3R3
1400187	0.277694	6.10161	1.81977	0.0818619	0.906561	-4.39968	GLT8D1
1400189	0.444376	9.06973	1.91927	0.0674659	0.906561	-4.36946	1110031I02RIK
1400196	-0.314579	5.00951	-1.56773	0.130628	0.906561	-4.47206	ELK3
1400220	-0.708766	8.77963	-1.83844	0.078973	0.906561	-4.39407	IRGB10
1400242	0.119912	5.42559	0.681893	0.50213	0.937507	-4.65951	TRPM5
1400253	0.150024	8.78644	0.760369	0.454774	0.929301	-4.6481	TMEM119
1400279	-0.160223	5.76243	-0.785814	0.440013	0.929301	-4.64415	CSNK2A1
1400301	-0.0265098	8.08918	-0.0606982	0.952125	0.994397	-4.70707	SCL0002975.1_346
1400309	-0.179656	10.9128	-1.12208	0.273427	0.913698	-4.58147	TIMP3
1400315	-0.126263	9.48503	-0.746214	0.463113	0.93215	-4.65024	HNRPLL
1400332	0.0935692	6.67128	0.475071	0.639226	0.954407	-4.68397	RNF170
1400343	0.10193	5.29621	0.492337	0.627157	0.95268	-4.68224	SNX19
1400348	-0.0839876	10.7179	-0.55793	0.582293	0.948492	-4.67517	LIMA1
1400369	0.0368951	5.16334	0.233824	0.817194	0.976775	-4.70173	IL23A
1400377	-0.489023	10.5617	-1.51451	0.143547	0.906561	-4.48648	SYPL
1400386	0.508828	6.8439	1.79138	0.0864286	0.906561	-4.40814	MXD4
1400398	-0.415876	10.977	-1.92922	0.0661571	0.906561	-4.36639	2310014H01RIK
1400402	0.287653	5.35478	1.06871	0.296311	0.914725	-4.59267	PCOLCE2
1400427	-0.0884953	5.88507	-0.418721	0.679312	0.96025	-4.68917	KDELR1
1400441	-0.202539	5.09171	-1.07456	0.293738	0.913996	-4.59147	ZFP329
1400450	0.242911	9.87859	1.5827	0.127171	0.906561	-4.46795	ALG5
1400468	-0.0662285	10.439	-0.534869	0.597884	0.950036	-4.67775	SURF4
1400504	0.370554	6.36128	2.22531	0.0361701	0.906561	-4.27197	TRPT1
1400519	0.419732	7.91786	1.94295	0.0643864	0.906561	-4.36215	MAK16
1400520	0.245585	7.2922	1.03221	0.312727	0.920553	-4.60007	IKBKB
1400523	0.245869	11.2458	0.777168	0.444995	0.929301	-4.64551	SMAP2
1400546	-0.23378	6.68253	-0.506021	0.617668	0.951443	-4.68084	MGC41689
1400593	0.00504822	8.82745	0.0352395	0.972193	0.996948	-4.70732	D630048P19RIK
1400601	-0.113562	8.0451	-0.660823	0.515304	0.938134	-4.66238	STARD8
1400605	0.202023	6.49001	0.982466	0.336113	0.924616	-4.6098	USP1
1400630	-0.0661238	10.9227	-0.457452	0.651647	0.95629	-4.68566	CD151
1400634	0.167856	5.54473	0.899661	0.377642	0.928498	-4.62509	AA408296
1400639	-0.210372	8.45731	-0.919695	0.367296	0.928498	-4.6215	TBC1D23
1400670	0.252773	11.1856	1.20658	0.239881	0.907066	-4.56285	PDAP1
1400672	-0.252502	8.18701	-0.863681	0.396698	0.928498	-4.63136	AIF1
1400681	-0.488939	6.00731	-1.34705	0.191114	0.906561	-4.52958	ATP5F1
1400685	-0.209952	8.04576	-1.11879	0.274801	0.913698	-4.58218	BC008163
1400689	0.159458	10.9872	0.564301	0.578022	0.94783	-4.67443	SH3GL2
1400692	0.0924839	10.6117	0.449679	0.65716	0.956455	-4.68639	LOC234987
1400706	-0.20447	5.26122	-0.86389	0.396586	0.928498	-4.63132	LOC236598
1400709	0.156205	5.54931	0.904343	0.375207	0.928498	-4.62425	1700073K01RIK
1400711	0.350795	5.34675	1.94419	0.0642282	0.906561	-4.36176	SLC16A5
1400722	-0.314225	9.61784	-1.28733	0.210809	0.907066	-4.54406	GTF2H3
1400735	0.222245	8.56955	1.26919	0.217091	0.907066	-4.54836	APBA3
1400746	-0.159559	5.63001	-0.976005	0.339236	0.925042	-4.61104	LOC100046207
1400753	-0.037571	11.1747	-0.142187	0.888173	0.985951	-4.70533	MYO1A
1410010	-0.171086	4.95078	-0.873656	0.391354	0.928498	-4.62964	CCDC114
1410014	0.0879649	5.92666	0.394335	0.696973	0.962662	-4.69123	SHQ1
1410017	0.266193	8.13524	1.35303	0.189224	0.906561	-4.52811	SMPD1
1410025	0.257812	5.27943	1.78376	0.0876902	0.906561	-4.4104	FZD3
1410050	0.322884	6.66522	1.34692	0.191155	0.906561	-4.52962	TLCD2
1410059	-0.107133	5.00553	-0.532416	0.599555	0.950036	-4.67802	6.03044e+24
1410068	0.159655	9.96867	0.945401	0.3543	0.928498	-4.61679	LOC100048301
1410070	-0.167506	7.90533	-0.664718	0.512854	0.938125	-4.66185	KNTC1
1410112	-0.159973	4.92679	-0.644422	0.52569	0.938259	-4.66455	LOC385112
1410113	-0.0826873	9.45201	-0.486353	0.631328	0.953079	-4.68285	UAP1L1
1410131	0.118519	7.76695	0.558553	0.581875	0.948492	-4.67509	LOC545866
1410142	-0.165532	6.82588	-0.828054	0.416167	0.929301	-4.63735	BC038156
1410161	0.00241915	14.5787	0.0229626	0.981879	0.997653	-4.7074	RPS11
1410168	-0.332207	7.64604	-1.14264	0.264968	0.911688	-4.57704	TMEM100
1410170	-0.0487787	5.1636	-0.286899	0.776763	0.975394	-4.69884	UPP2
1410181	0.214293	5.24424	1.12557	0.27198	0.913698	-4.58073	E030004D24RIK
1410189	0.098287	9.53513	0.413349	0.683187	0.960809	-4.68964	MAD2L1
1410195	-0.410574	6.15865	-0.850766	0.403687	0.928498	-4.63356	HIST1H2BB
1410196	-0.293593	7.49961	-0.927729	0.363201	0.928498	-4.62004	STT3A
1410204	0.00526008	8.63212	0.0167054	0.986816	0.998246	-4.70743	CCNG1
1410215	-0.194128	9.06555	-0.56854	0.575189	0.94783	-4.67394	SYNM
1410228	0.193557	7.86179	0.900321	0.377299	0.928498	-4.62497	2700062C07RIK
1410241	-0.00948903	8.86434	-0.0331986	0.973803	0.996948	-4.70734	LOC381739
1410242	0.0329516	10.9554	0.164299	0.870934	0.983644	-4.70462	ZFAND3
1410253	0.0227687	7.16185	0.127526	0.899635	0.98799	-4.70575	THBS3
1410259	0.366897	5.94067	1.12116	0.273811	0.913698	-4.58167	2010001J22RIK
1410274	0.392789	5.5611	0.995691	0.329781	0.924245	-4.60726	A130039H09RIK
1410278	0.147314	8.60304	0.718732	0.479559	0.933866	-4.65429	MRPS31
1410279	-0.494808	8.33697	-2.31544	0.0298781	0.906561	-4.24222	WASF1
1410288	0.173484	10.1591	0.786278	0.439747	0.929301	-4.64408	2310002B06RIK
1410296	-0.136394	9.66094	-0.7786	0.444168	0.929301	-4.64528	CDO1
1410300	0.272826	8.26509	1.83446	0.0795809	0.906561	-4.39527	WNT5A
1410309	0.0106771	5.40275	0.0474448	0.962569	0.995797	-4.70722	PKN2
1410315	-0.223015	8.05803	-0.5938	0.558453	0.944046	-4.67094	PTPRH
1410324	0.0592832	7.66902	0.336008	0.739917	0.968329	-4.69565	TOR1A
1410332	0.265922	9.3758	1.42056	0.168886	0.906561	-4.5111	BC056474
1410348	0.0800639	8.97855	0.442507	0.662264	0.95657	-4.68705	F2RL1
1410349	0.246267	7.41926	1.02178	0.317536	0.923029	-4.60215	CAND1
1410358	0.154168	7.93469	0.901391	0.376741	0.928498	-4.62478	POP7
1410367	-0.162693	7.66621	-0.746524	0.462929	0.93215	-4.65019	GTRGEO22
1410368	-0.292402	7.25993	-0.882486	0.386663	0.928498	-4.62811	HIST1H4D
1410382	-0.326454	4.87345	-1.25178	0.223256	0.907066	-4.55245	LOC331626
1410397	-0.188681	5.70054	-0.469429	0.643192	0.955043	-4.68452	HHIP
1410408	-0.0911682	5.54205	-0.291339	0.773409	0.974687	-4.69857	SPRR2B
1410411	0.518573	6.05911	2.1207	0.0449665	0.906561	-4.30596	LAS1L
1410424	-0.147583	6.84255	-0.891643	0.381836	0.928498	-4.6265	RBM38
1410438	-0.0688883	6.74687	-0.283003	0.779711	0.975507	-4.69907	NEO1
1410465	0.088261	5.21585	0.519165	0.608615	0.950036	-4.67945	GRAMD2
1410521	0.143552	6.4551	0.700515	0.490646	0.934843	-4.6569	CD99L2
1410524	-0.120617	8.24068	-0.479613	0.636041	0.953219	-4.68352	SULT2B1
1410537	-0.0124091	5.85132	-0.0540646	0.957352	0.995026	-4.70715	PRKAR1B
1410543	0.211603	6.71773	0.849686	0.404275	0.928498	-4.63374	LOX
1410554	-0.273539	9.07774	-0.937337	0.358343	0.928498	-4.61828	TYKI
1410576	0.1857	5.64235	0.803404	0.429983	0.929301	-4.64136	KIF13B
1410615	0.505182	10.4946	1.93472	0.0654422	0.906561	-4.36469	NRM
1410619	0.187706	7.05189	0.938541	0.357738	0.928498	-4.61806	BEX4
1410646	-0.223525	10.8632	-1.33257	0.195751	0.907	-4.53314	LOC100047093
1410647	0.265208	10.3394	1.7742	0.0892971	0.906561	-4.41323	2010003O18RIK
1410670	0.0830135	6.63003	0.415825	0.6814	0.960315	-4.68942	A430088H15RIK
1410673	-0.12831	7.34967	-0.70492	0.487952	0.933976	-4.65628	PPM1E
1410678	0.263518	5.12518	1.79447	0.085921	0.906561	-4.40723	AMT
1410681	-0.348331	7.67823	-1.17261	0.252976	0.909959	-4.57047	SMEK2
1410717	0.127999	9.83105	0.889353	0.383039	0.928498	-4.62691	TPST2
1410730	0.0448631	10.2054	0.30169	0.765605	0.973324	-4.69793	9430023L20RIK
1410747	-0.0681532	7.89386	-0.26164	0.795932	0.976402	-4.70029	ATG2A
1410762	-0.122525	5.11734	-0.526906	0.603314	0.950036	-4.67862	GPR17
1410768	-0.202103	7.85887	-0.965353	0.344429	0.928351	-4.61306	LAMA5
1430014	0.0793585	5.26619	0.296973	0.769158	0.973965	-4.69823	C330019G07RIK
1430035	-0.0187929	5.32072	-0.0974818	0.92319	0.989954	-4.70646	RALGPS1
1430037	0.343644	5.25091	1.96685	0.0614028	0.906561	-4.35472	OLFR1412
1430048	0.400253	6.3658	2.06731	0.0501608	0.906561	-4.32307	1500034J01RIK
1430068	0.023945	9.0808	0.150777	0.881469	0.984681	-4.70507	1200003C05RIK
1430079	-0.152484	6.33678	-0.847176	0.405644	0.928498	-4.63416	EMID1
1430091	0.014714	9.52119	0.0984298	0.922446	0.989954	-4.70644	ANAPC7
1430110	-0.245409	5.78744	-1.18904	0.246579	0.907066	-4.5668	PTPN1
1430113	-0.158592	5.25136	-0.814428	0.423769	0.929301	-4.63958	SLC6A19
1430129	-0.0815866	7.32306	-0.395289	0.696279	0.962662	-4.69115	STBD1
1430138	-0.0679789	10.2555	-0.247689	0.806577	0.976402	-4.70103	PCP2
1430139	0.711146	5.75862	3.78195	0.000967836	0.906561	-3.74454	ASL
1430142	0.0635787	6.11731	0.330941	0.743691	0.968937	-4.69601	2310046O06RIK
1430156	-0.499974	6.06407	-1.11346	0.277035	0.913698	-4.58331	ATP8A1
1430170	0.0685963	10.4304	0.453129	0.65471	0.956455	-4.68607	2310001A20RIK
1430176	0.0574401	10.3528	0.358417	0.723306	0.966349	-4.69403	BOLA3
1430253	0.225469	6.07679	0.925273	0.36445	0.928498	-4.62048	SERPINA1B
1430280	0.170886	12.6671	1.34519	0.191704	0.906561	-4.53004	CIB1
1430315	0.176168	5.34363	0.67551	0.5061	0.937507	-4.66039	5830435K17RIK
1430338	0.108153	7.05992	0.500539	0.621461	0.952455	-4.68141	EG434168
1430347	0.531289	5.73322	2.30843	0.0303285	0.906561	-4.24454	PKLR
1430358	0.238815	9.70778	1.09106	0.286567	0.913996	-4.58804	CD2BP2
1430368	0.286345	11.1764	1.91266	0.0683487	0.906561	-4.37149	ST6GAL1
1430445	0.0305323	9.62505	0.146468	0.884831	0.985344	-4.7052	PPP1R10
1430468	-0.225558	5.2582	-1.16004	0.257957	0.911688	-4.57324	EPM2AIP1
1430470	-0.312957	7.53245	-1.27992	0.213358	0.907066	-4.54583	DUSP8
1430487	-0.226322	6.47691	-1.30685	0.204207	0.907066	-4.53939	QRICH1
1430494	0.0389415	11.5202	0.239461	0.812873	0.976566	-4.70145	MPI
1430497	0.134496	9.47488	0.796274	0.434031	0.929301	-4.6425	C85492
1430500	0.499597	11.6393	2.09718	0.0471918	0.906561	-4.31352	COPZ1
1430524	-0.0963806	5.15989	-0.546376	0.590079	0.950036	-4.67647	KCNE1
1430537	-0.0665707	5.13014	-0.314944	0.755649	0.971945	-4.69708	1500019C06RIK
1430564	-0.154722	7.61503	-0.522739	0.606165	0.950036	-4.67907	2310040A13RIK
1430575	0.0158081	5.63245	0.0985885	0.922321	0.989954	-4.70643	A930005L06RIK
1430594	-0.468318	5.95622	-1.10524	0.280506	0.913698	-4.58506	FNIP1
1430600	0.111217	5.02745	0.574116	0.571473	0.947057	-4.67329	ACOT2
1430603	0.319105	9.58109	1.24906	0.224233	0.907066	-4.55308	RARS
1430634	-0.0142773	5.91389	-0.0581522	0.954131	0.994596	-4.7071	ZFP101
1430647	-0.154018	10.4247	-1.32102	0.199512	0.907066	-4.53595	DUS1L
1430661	0.144679	4.88011	0.829906	0.41514	0.929301	-4.63704	4632422H02RIK
1430687	0.141124	5.69717	0.634041	0.532322	0.939137	-4.6659	5730478M09RIK
1430689	0.0491084	6.01293	0.29864	0.767901	0.973665	-4.69812	LDHD
1430709	-0.202219	5.07637	-1.13631	0.26755	0.911998	-4.57841	SLMO1
1430711	-0.219255	6.30124	-1.02919	0.314113	0.92231	-4.60067	RNF14
1430747	-0.167722	8.02848	-0.522109	0.606597	0.950036	-4.67914	MMRN1
1430762	-0.560194	7.35107	-1.44836	0.161039	0.906561	-4.50393	PSMD14
1430768	-0.247824	8.69096	-1.54279	0.136558	0.906561	-4.47886	FUK
1440010	-0.107846	10.2005	-0.647079	0.524	0.938259	-4.6642	MRPL27
1440019	-0.105151	10.5903	-0.446742	0.659247	0.956455	-4.68666	CD59A
1440020	0.178948	6.22028	1.04725	0.305888	0.917271	-4.59705	IRAK4
1440022	0.00741037	8.9447	0.0387002	0.969464	0.996474	-4.7073	GALNT10
1440026	0.192789	10.0014	1.26281	0.219335	0.907066	-4.54987	SNX6
1440040	0.437838	9.47474	1.38194	0.180292	0.906561	-4.5209	GARNL4
1440059	-0.167676	5.63462	-1.04391	0.307395	0.918234	-4.59772	PIGY
1440072	-0.0438338	12.499	-0.416438	0.680958	0.96025	-4.68937	SCL0002617.1_582
1440079	-0.332729	4.98563	-1.73072	0.0969249	0.906561	-4.42598	6030413C11RIK
1440100	-0.00341792	5.49847	-0.0139732	0.988972	0.998791	-4.70743	SEMCAP2-PENDING
1440112	-0.210383	5.3789	-0.782152	0.442119	0.929301	-4.64473	LOC677213
1440113	-0.340577	5.43433	-1.33758	0.194136	0.907	-4.53191	CALCOCO1
1440121	-0.225593	6.93875	-0.804157	0.429556	0.929301	-4.64124	RARRES1
1440133	-0.192293	6.79553	-0.974294	0.340067	0.925246	-4.61136	BC020002
1440136	-0.788277	6.04258	-2.49387	0.0202824	0.906561	-4.18232	LOC386246
1440142	0.290647	8.72293	1.90343	0.0695974	0.906561	-4.37432	4931406P16RIK
1440156	-0.231371	5.31676	-1.35178	0.189616	0.906561	-4.52841	OLFR1195
1440162	0.251669	8.45085	0.926105	0.364027	0.928498	-4.62033	PCNP
1440176	-0.00298608	5.48511	-0.0133536	0.989461	0.998791	-4.70744	WDR59
1440181	0.030647	5.15643	0.165042	0.870356	0.983644	-4.7046	DDX4
1440187	-0.0249095	5.08751	-0.164228	0.870989	0.983644	-4.70463	1700012L04RIK
1440189	0.26216	8.91372	0.964219	0.344985	0.928498	-4.61327	COL6A2
1440192	-0.364259	11.0335	-1.5832	0.127057	0.906561	-4.46781	RAB8B
1440196	-0.214502	5.27522	-1.30925	0.203406	0.907066	-4.53881	RFESD
1440202	-0.309312	5.73544	-1.66952	0.108597	0.906561	-4.44361	VGLL3
1440204	-0.254663	6.75453	-1.45695	0.158676	0.906561	-4.50169	6330509M05RIK
1440215	0.00600907	5.32356	0.0210769	0.983366	0.997667	-4.70741	TNRC6B
1440224	-0.158423	5.67284	-0.903907	0.375434	0.928498	-4.62433	ZFP622
1440270	-0.337703	8.32227	-1.44141	0.162973	0.906561	-4.50573	ZFP263
1440286	-0.243236	5.92039	-0.846654	0.405929	0.928498	-4.63425	HECTD2
1440296	0.492407	7.58313	1.31325	0.202077	0.907066	-4.53784	RAPGEFL1
1440300	0.506859	8.64014	2.6763	0.0134972	0.906561	-4.12011	PALMD
1440307	0.113264	11.3731	0.337911	0.738501	0.968329	-4.69552	H2-AB1
1440309	0.237634	11.4201	1.92614	0.0665594	0.906561	-4.36734	IMP3
1440327	0.0144277	9.53522	0.0667761	0.947338	0.994315	-4.70699	RTN3
1440349	-0.0371486	6.02467	-0.186694	0.85354	0.982158	-4.7038	LOC383873
1440358	-0.0775999	8.82857	-0.549872	0.587718	0.949303	-4.67608	DSCR2
1440364	0.139353	4.9736	0.820412	0.42042	0.929301	-4.6386	D330006D04RIK
1440368	0.238658	5.23574	1.12703	0.271372	0.913698	-4.58041	PTPN9
1440369	0.0669801	5.66021	0.312324	0.757614	0.971945	-4.69725	PXT1
1440379	0.00935309	6.99764	0.0590994	0.953384	0.994397	-4.70709	B230380D07RIK
1440397	0.151014	9.14673	0.763084	0.453185	0.929301	-4.64768	LRRC66
1440408	-0.252885	5.16923	-1.35857	0.187484	0.906561	-4.52673	GCAP26
1440411	0.0598482	5.49436	0.259024	0.797925	0.976402	-4.70043	TBP
1440431	-0.373753	6.76955	-1.88204	0.0725699	0.906561	-4.38086	1810058I24RIK
1440433	0.452341	7.76785	1.44848	0.161007	0.906561	-4.5039	TOB2
1440440	-0.282971	8.36774	-1.12833	0.270836	0.913416	-4.58013	NUP160
1440446	0.16688	4.94593	0.876266	0.389964	0.928498	-4.62919	A530088H08RIK
1440451	-0.217612	8.35185	-0.930004	0.362047	0.928498	-4.61962	RAB19
1440470	-0.0341179	8.79121	-0.228753	0.821087	0.976775	-4.70197	PPP5C
1440474	-0.510631	8.06311	-1.03121	0.313187	0.920819	-4.60027	HIST4H4
1440491	-0.0440333	7.35916	-0.0942052	0.925764	0.9901	-4.70652	BC026657
1440494	0.0573706	5.42602	0.337322	0.73894	0.968329	-4.69556	4930429B21RIK
1440500	0.060535	5.67309	0.375506	0.710732	0.964657	-4.69273	D930020L01
1440520	0.0338341	5.27228	0.16521	0.870225	0.983644	-4.70459	UIMC1
1440521	-0.0376955	4.79481	-0.173021	0.864151	0.983644	-4.70432	B830020B14RIK
1440528	-0.315571	5.26638	-1.5817	0.1274	0.906561	-4.46823	B4GALNT4
1440537	-0.18968	5.35513	-1.03308	0.31233	0.920553	-4.5999	ZNFN1A3
1440538	0.526251	6.21459	2.13537	0.0436263	0.906561	-4.30123	1110039B18RIK
1440541	0.186286	7.73191	0.899144	0.377912	0.928498	-4.62518	LRPPRC
1440544	0.214985	7.38515	1.29815	0.20713	0.907066	-4.54148	COG7
1440553	0.119158	5.0632	0.608327	0.548944	0.942771	-4.66916	AKAP2
1440554	0.106699	8.57446	0.332284	0.74269	0.968904	-4.69591	5730406M06RIK
1440564	0.11142	10.1078	0.396269	0.695566	0.962662	-4.69107	HGS
1440575	-0.149001	12.2385	-1.01116	0.32248	0.9235	-4.60424	NUDT19
1440592	0.115487	7.34213	0.498021	0.623207	0.952493	-4.68166	SHKBP1
1440594	0.0683964	5.31894	0.291838	0.773032	0.974499	-4.69854	FNBP4
1440600	0.271189	10.0757	1.39667	0.175873	0.906561	-4.51719	COPZ2
1440603	-0.54965	5.895	-1.48521	0.151092	0.906561	-4.49427	ADAMTSL1
1440605	-0.107186	5.64792	-0.511669	0.61377	0.950466	-4.68025	ATP11C
1440612	-0.0771909	5.28804	-0.436401	0.666623	0.957887	-4.68761	ERF
1440630	0.528832	9.2743	2.18902	0.0390275	0.906561	-4.28383	AXIN2
1440632	-0.0316877	5.3274	-0.156255	0.877198	0.984508	-4.70489	STX19
1440634	0.534081	9.79978	1.17319	0.25275	0.909959	-4.57034	PRDM2
1440639	-0.648595	6.36506	-1.99231	0.0583605	0.906561	-4.34677	TMEM77
1440647	0.129189	5.40803	0.718833	0.479498	0.933866	-4.65428	CNR1
1440671	0.11733	11.6778	0.755317	0.45774	0.930592	-4.64887	MAPK13
1440672	-0.198311	6.12675	-1.06353	0.298601	0.915413	-4.59374	HTR4
1440673	0.0722759	6.29047	0.196002	0.846333	0.98013	-4.70343	5730427M17RIK
1440674	-0.135678	5.01025	-0.718247	0.479852	0.933866	-4.65436	AA792892
1440678	0.0284463	7.69973	0.181896	0.857261	0.983037	-4.70399	FUSIP1
1440685	0.108519	9.00782	0.427124	0.673269	0.959131	-4.68844	ZDHHC4
1440706	0.1741	5.15186	0.840895	0.409081	0.928498	-4.63522	ARMC3
1440709	-0.171501	6.25368	-0.819896	0.420708	0.929301	-4.63869	ZFP820
1440717	-0.220838	9.2404	-0.946421	0.353791	0.928498	-4.6166	BLVRB
1440735	-0.426293	10.4051	-2.11287	0.0456969	0.906561	-4.30848	PHF10
1440739	-0.0730105	11.1441	-0.56459	0.577829	0.94783	-4.6744	RNF19A
1440746	0.631121	6.32531	2.38085	0.0259576	0.906561	-4.2204	ASL
1440747	-0.126619	9.32649	-0.814202	0.423896	0.929301	-4.63961	RNF113A2
1440750	0.0317703	12.8058	0.228984	0.820909	0.976775	-4.70196	PSMD4
1440754	0.054312	5.30028	0.279883	0.782074	0.975985	-4.69926	OLFR910
1450010	-0.00946811	5.90695	-0.034268	0.97296	0.996948	-4.70733	CCDC88C
1450014	-0.132157	10.5837	-0.853896	0.401986	0.928498	-4.63303	EG627299
1450019	0.16184	4.99171	0.769404	0.449499	0.929301	-4.64671	A130064M08RIK
1450020	0.25436	9.31774	1.08143	0.290735	0.913996	-4.59004	PVRL2
1450026	-0.160116	6.4266	-0.725387	0.475546	0.933866	-4.65332	G430008M12RIK
1450037	0.500299	6.93653	2.63799	0.0147152	0.906561	-4.13323	KCTD17
1450039	0.369275	5.71642	1.68804	0.104945	0.906561	-4.43831	CTTN
1450053	-0.349706	7.32356	-1.26759	0.217653	0.907066	-4.54874	9030418K01RIK
1450056	-0.17109	8.54488	-0.787255	0.439186	0.929301	-4.64393	MICALL2
1450064	0.289038	6.30011	1.54038	0.13714	0.906561	-4.47951	PSPC1
1450066	-0.212532	11.4366	-0.636431	0.530792	0.939003	-4.66559	DNAJC15
1450068	0.319595	8.57017	0.956143	0.348962	0.928498	-4.61479	DYSF
1450075	-0.222917	6.64166	-1.02027	0.318235	0.923312	-4.60244	METAPL1
1450079	-0.596517	7.31739	-1.39642	0.175945	0.906561	-4.51725	USP1
1450095	-0.085683	9.11108	-0.346555	0.732083	0.968329	-4.6949	ICAM1
1450097	-0.0471467	5.937	-0.209439	0.835953	0.977971	-4.70286	6330500D04RIK
1450100	0.115281	8.80735	0.640282	0.528329	0.938645	-4.66509	1110008F13RIK
1450102	-0.229876	5.4695	-1.01065	0.32272	0.923788	-4.60434	CTSR
1450112	-0.256737	5.10452	-1.02028	0.318229	0.923312	-4.60244	TOMM70A
1450121	-0.294407	5.92839	-1.42333	0.16809	0.906561	-4.51039	ITGA9
1450132	-0.680216	5.56713	-3.65506	0.00132246	0.906561	-3.78629	LARP7
1450138	0.0841939	9.68222	0.584923	0.564306	0.946001	-4.67201	NDUFB7
1450139	0.00876489	5.89117	0.0342818	0.972949	0.996948	-4.70733	GFAP
1450156	0.229498	4.96696	0.97662	0.338938	0.925042	-4.61092	ETV1
1450162	-0.139935	5.6624	-0.75538	0.457702	0.930592	-4.64886	1700042G07RIK
1450164	0.150004	5.84589	0.753979	0.458527	0.93072	-4.64907	TTC23
1450187	-0.0871464	5.53657	-0.449431	0.657336	0.956455	-4.68641	A930033C23RIK
1450195	0.27904	8.74497	1.12106	0.273854	0.913698	-4.58169	ACSM3
1450202	-0.0277863	7.22714	-0.0877893	0.930806	0.991825	-4.70665	AHDC1
1450220	0.598071	10.3645	2.59084	0.0163562	0.906561	-4.14935	TBRG1
1450242	-1.6773	7.43754	-2.51475	0.0193691	0.906561	-4.17524	CAR3
1450246	0.626616	8.19709	2.00469	0.0569305	0.906561	-4.34288	TRPC4AP
1450288	0.184281	5.3754	0.914394	0.370016	0.928498	-4.62245	CLGN
1450300	0.20553	5.07307	1.32874	0.196991	0.907	-4.53407	CD84
1450309	-0.00373384	11.4674	-0.0316437	0.97503	0.997057	-4.70735	RDBP
1450333	-0.335829	5.04345	-1.01834	0.319132	0.923312	-4.60283	CLEC7A
1450338	-0.0452091	10.1451	-0.203598	0.840462	0.978822	-4.70311	PREPL
1450367	0.0424004	8.27724	0.224473	0.824376	0.976775	-4.70218	ANKRD12
1450369	0.0127017	8.1338	0.0734295	0.9421	0.993948	-4.70689	OSGEPL1
1450377	0.271798	6.30476	0.605651	0.550689	0.943201	-4.66949	D330045A20RIK
1450379	0.0717496	10.7055	0.49114	0.62799	0.953071	-4.68237	MRPS12
1450386	0.151807	5.15012	0.906139	0.374276	0.928498	-4.62393	IQCF3
1450390	0.332656	6.38996	1.72686	0.0976278	0.906561	-4.4271	PHKA2
1450397	-0.0635278	5.14037	-0.348343	0.730757	0.968027	-4.69478	CTDP1
1450400	-0.248674	7.6667	-0.863644	0.396718	0.928498	-4.63137	MEP1A
1450402	-0.79499	5.48874	-4.67173	0.000105973	0.906561	-3.47114	RS1
1450431	0.691159	6.79568	2.63786	0.0147194	0.906561	-4.13328	CDK10
1450433	0.12446	5.37911	0.641009	0.527865	0.938645	-4.665	FBXO8
1450437	0.359383	6.20507	1.82943	0.0803561	0.906561	-4.39678	MTMR3
1450438	-0.132432	6.79087	-0.635037	0.531684	0.939137	-4.66577	ACADSB
1450445	-0.00577245	7.94038	-0.0217058	0.98287	0.997667	-4.70741	GREM1
1450446	-0.00407041	5.59231	-0.0239818	0.981074	0.997618	-4.70739	RFX6
1450452	0.19571	6.82187	1.17225	0.253121	0.909959	-4.57055	AA408296
1450463	-0.233275	12.4208	-1.02447	0.316289	0.922451	-4.60161	RAB28
1450465	-0.117337	7.4448	-0.669518	0.509844	0.937851	-4.6612	2900093K20RIK
1450468	-0.114225	10.7875	-0.941331	0.356337	0.928498	-4.61754	EIF2B5
1450477	-0.0113175	5.18759	-0.0641457	0.94941	0.994397	-4.70702	LOC100047091
1450487	0.170334	6.56683	0.678755	0.504079	0.937507	-4.65994	FJX1
1450519	-0.0852759	6.0004	-0.472311	0.641164	0.954783	-4.68424	PRKG1
1450520	-0.0819843	5.43662	-0.236917	0.814823	0.976775	-4.70157	A530030B07RIK
1450537	-0.0898051	6.50176	-0.628424	0.53593	0.940418	-4.66662	D030074E01RIK
1450553	-0.166565	6.21828	-0.649673	0.522353	0.938259	-4.66386	BTNL2
1450564	0.0186215	6.03092	0.0653577	0.948455	0.994349	-4.70701	SLC39A9
1450575	-0.346938	5.93199	-0.817026	0.422313	0.929301	-4.63915	LOC668164
1450576	-0.0145199	6.12773	-0.088613	0.930158	0.991825	-4.70663	CSNK1G1
1450594	-0.0961956	5.37011	-0.503992	0.61907	0.951443	-4.68105	D230040E23
1450601	-0.305102	7.3618	-1.31161	0.202618	0.907066	-4.53823	NDRG2
1450608	0.254859	11.6903	1.57443	0.129072	0.906561	-4.47023	KCNK1
1450639	-0.0655333	9.85139	-0.281921	0.78053	0.975849	-4.69914	AKAP8L
1450646	0.16845	7.05357	0.66124	0.515041	0.938134	-4.66232	MBP
1450647	0.0248138	5.65475	0.16217	0.872591	0.983644	-4.7047	A330078B09RIK
1450671	0.10235	9.55866	0.536298	0.596912	0.950036	-4.67759	PPA2
1450672	0.282097	5.85419	1.20326	0.241138	0.907066	-4.5636	SMAD6
1450673	-0.295993	6.08845	-2.08978	0.0479121	0.906561	-4.31589	9030203C11RIK
1450674	0.335457	8.67897	0.533405	0.598881	0.950036	-4.67791	5730559C18RIK
1450681	0.269883	7.13106	1.73472	0.0962005	0.906561	-4.42481	DUSP28
1450682	0.261146	8.28044	1.85207	0.0769206	0.906561	-4.38996	GALNT1
1450689	-0.0277943	13.503	-0.222739	0.825709	0.976775	-4.70226	EG625054
1450706	0.104091	10.3948	0.517108	0.610028	0.950036	-4.67967	NOLA2
1450717	0.121336	10.8849	0.818402	0.421543	0.929301	-4.63893	WTIP
1450731	0.00274467	7.0513	0.0131374	0.989632	0.998791	-4.70744	TOR1B
1450735	0.31385	5.7263	1.11468	0.276521	0.913698	-4.58305	H1FX
1450746	0.200498	7.99157	0.383448	0.704916	0.963925	-4.69211	A930039N10RIK
1450750	0.324067	5.22542	1.80011	0.0850016	0.906561	-4.40555	COX4I2
1450753	-0.34268	5.25736	-1.36746	0.184724	0.906561	-4.52452	ABCA9
1470008	-0.0928247	13.5354	-0.500182	0.621708	0.952455	-4.68144	SSR4
1470014	1.0136	7.00523	2.76256	0.0110935	0.906561	-4.09048	ACAD8
1470035	0.241673	7.07874	0.941269	0.356368	0.928498	-4.61755	MYO10
1470044	-0.25692	8.30016	-1.21125	0.238123	0.907066	-4.56179	DNMT3B
1470050	-0.359299	6.68197	-1.16722	0.255102	0.911688	-4.57166	HIST1H1B
1470053	0.0751223	5.73743	0.273865	0.786638	0.976155	-4.6996	GK5
1470056	-0.0564365	5.06973	-0.366195	0.717573	0.965807	-4.69345	9530061L16RIK
1470070	-0.0428114	8.22552	-0.209867	0.835623	0.977815	-4.70284	LY6G6E
1470086	-0.36567	5.04145	-2.10429	0.0465094	0.906561	-4.31124	JRK
1470091	0.283644	12.6855	1.02656	0.315325	0.922451	-4.6012	SORT1
1470093	0.0108743	9.7229	0.0970736	0.923511	0.989954	-4.70647	B3GNTL1
1470097	-0.305234	5.92603	-1.40408	0.17368	0.906561	-4.5153	PHF23
1470100	-0.146719	7.82434	-0.662682	0.514134	0.938134	-4.66213	1110033K02RIK
1470121	-0.118833	10.1574	-0.672815	0.507782	0.937851	-4.66075	SDC4
1470128	0.463203	6.80544	1.89521	0.0707273	0.906561	-4.37684	LOC100048721
1470129	-0.333476	5.09177	-2.65021	0.0143161	0.906561	-4.12905	LOC384662
1470132	-0.630184	7.07937	-1.65408	0.111723	0.906561	-4.448	FBXL5
1470138	-0.463563	7.11488	-1.21405	0.237071	0.907066	-4.56115	ZCCHC6
1470142	-0.0354623	7.79099	-0.160734	0.873709	0.983644	-4.70475	LOC245676
1470156	-0.298055	5.35231	-0.882102	0.386866	0.928498	-4.62818	8030448M07RIK
1470167	0.0434679	5.79664	0.126453	0.900474	0.988378	-4.70578	1700129I04RIK
1470170	0.206934	9.13081	0.959398	0.347355	0.928498	-4.61418	CCBL1
1470176	0.42113	9.31175	1.62823	0.117125	0.906561	-4.45529	WARS
1470180	-0.0785953	6.38606	-0.428339	0.672397	0.958976	-4.68833	D430020J02RIK
1470181	0.177705	5.01355	1.02409	0.316463	0.922451	-4.60169	E030040N07RIK
1470196	0.443257	10.0024	2.35615	0.0273787	0.906561	-4.22866	LRRC26
1470204	-0.179129	9.75924	-1.18851	0.246785	0.907066	-4.56692	ELAVL1
1470209	0.450822	11.3175	2.56538	0.0173116	0.906561	-4.15803	SNRPB
1470242	-0.0887295	9.4545	-0.649053	0.522745	0.938259	-4.66394	SMEK1
1470253	0.137008	6.30209	0.810631	0.425903	0.929301	-4.64019	APBB1IP
1470259	0.147269	10.5667	1.15084	0.261645	0.911688	-4.57526	FIBP
1470270	0.306765	6.75113	0.553625	0.585189	0.94887	-4.67566	MYH9
1470278	0.186199	12.2286	1.28746	0.210765	0.907066	-4.54403	RAB3D
1470279	0.197355	5.03083	1.28289	0.212334	0.907066	-4.54512	4732489I21RIK
1470292	0.128137	8.33115	0.693249	0.495109	0.935935	-4.65793	PWP2
1470300	0.229959	5.06461	1.17783	0.250931	0.90951	-4.56931	MINT-PENDING
1470309	0.0521597	11.1959	0.394735	0.696682	0.962662	-4.69119	ARPC1B
1470324	0.599185	6.64116	2.58146	0.0167023	0.906561	-4.15255	5930434B04RIK
1470328	0.217469	12.2273	1.48242	0.151827	0.906561	-4.49501	FIBP
1470332	-0.140817	6.87469	-0.747764	0.462195	0.932069	-4.65001	9030425E11RIK
1470341	-0.0474909	13.0553	-0.213205	0.83305	0.977096	-4.70269	HIST1H2AH
1470343	-0.00671683	9.11512	-0.0333114	0.973714	0.996948	-4.70734	HNRPDL
1470348	0.389897	5.55698	1.86138	0.075546	0.906561	-4.38714	C030011O14RIK
1470356	-0.0392901	10.249	-0.19691	0.845631	0.979896	-4.70339	ARS2
1470369	-0.165388	5.10299	-1.04037	0.309002	0.918954	-4.59844	KLRA4
1470370	0.249842	6.06282	1.07977	0.29146	0.913996	-4.59039	RABL3
1470386	0.00333701	8.43926	0.0139045	0.989026	0.998791	-4.70743	ASAH3L
1470392	0.173412	5.87617	0.858817	0.399321	0.928498	-4.63219	LOC100046518
1470397	0.339846	9.07061	1.31487	0.201537	0.907066	-4.53745	A530050D06RIK
1470398	-0.0930748	5.62472	-0.585157	0.564151	0.946001	-4.67198	TRO
1470402	-0.0877332	14.3717	-0.721003	0.478187	0.933866	-4.65396	LOC675813
1470427	-0.306537	5.34535	-1.96414	0.0617354	0.906561	-4.35557	FLOT2
1470431	0.0648347	6.97645	0.28462	0.778487	0.975504	-4.69898	SEMA6B
1470463	-0.124661	5.08835	-0.598042	0.555667	0.944046	-4.67042	SLC6A11
1470470	-0.183082	13.1764	-0.938822	0.357596	0.928498	-4.618	SERF2
1470471	0.127093	11.9125	0.533379	0.598899	0.950036	-4.67791	EG623230
1470474	-0.0313514	6.63025	-0.120706	0.904974	0.989268	-4.70593	CUL2
1470475	0.0462211	9.93881	0.296923	0.769196	0.973965	-4.69823	NUB1
1470487	-0.165171	10.8932	-1.1383	0.266737	0.911811	-4.57798	HNRPA0
1470491	0.296749	10.5113	1.0318	0.312915	0.920553	-4.60015	TNS3
1470519	-0.206567	9.35973	-1.46128	0.157492	0.906561	-4.50056	EG433224
1470521	0.120791	5.44835	0.251893	0.803366	0.976402	-4.70081	SEMA4F
1470528	-0.399034	9.16527	-1.94787	0.063762	0.906561	-4.36062	HN1
1470543	0.0605905	5.10888	0.344114	0.733893	0.968329	-4.69508	SYNC
1470546	-0.393184	7.91385	-0.896134	0.379483	0.928498	-4.62571	A730024G14RIK
1470553	-0.0145048	5.31239	-0.0653193	0.948485	0.994349	-4.70701	CPXM1
1470554	0.547089	7.46887	1.9454	0.064075	0.906561	-4.36139	LGSN
1470561	-0.0581841	8.1541	-0.36818	0.716112	0.965425	-4.6933	MYCBP2
1470592	-0.142326	5.31773	-0.700861	0.490434	0.93484	-4.65686	LOC383681
1470594	0.0466988	6.63867	0.360412	0.721835	0.966269	-4.69389	TMEM161A
1470598	0.0888187	5.20254	0.387558	0.701914	0.963511	-4.69178	DET1
1470600	0.0189272	14.7107	0.173143	0.864057	0.983644	-4.70431	ATP5B
1470601	-0.0147318	5.07914	-0.10838	0.914636	0.989954	-4.70622	HMGN1
1470605	-0.268088	12.2949	-0.983335	0.335694	0.924616	-4.60964	RNF213
1470608	-0.150625	5.47821	-0.661918	0.514615	0.938134	-4.66223	2610305D13RIK
1470609	0.144776	5.20916	0.854555	0.401629	0.928498	-4.63291	RAPGEF1
1470619	-0.649599	5.96369	-1.94832	0.0637053	0.906561	-4.36048	KRT14
1470626	0.445923	6.81723	1.852	0.0769312	0.906561	-4.38998	UPB1
1470632	-0.113257	6.23933	-0.506599	0.617268	0.951443	-4.68078	TRAF4
1470647	0.116361	5.16032	0.52127	0.607172	0.950036	-4.67923	PISD
1470670	0.308814	5.5597	1.35016	0.19013	0.906561	-4.52882	MRE11A
1470681	-0.24636	7.95778	-1.67959	0.106599	0.906561	-4.44074	MED26
1470692	-0.234591	10.5637	-0.849127	0.404579	0.928498	-4.63383	MLL3
1470709	-0.14969	5.75508	-0.668421	0.510531	0.937851	-4.66135	SDHB
1470711	0.219772	6.48413	0.925832	0.364165	0.928498	-4.62038	LCP1
1470719	0.17045	6.27714	0.927754	0.363188	0.928498	-4.62003	MAP3K7IP1
1470725	-0.447634	5.40054	-1.51315	0.143889	0.906561	-4.48684	GPR88
1470731	-0.277826	5.55523	-1.24573	0.22543	0.907066	-4.55386	RYR3
1470739	0.331026	5.1059	1.85012	0.0772113	0.906561	-4.39055	2900027G03RIK
1500017	-0.153628	11.2841	-1.02564	0.315748	0.922451	-4.60138	CPT2
1500019	-0.0388889	5.3972	-0.214849	0.831783	0.97706	-4.70262	ADCY3
1500021	0.113543	5.37774	0.520039	0.608016	0.950036	-4.67936	HOOK1
1500025	-0.436762	5.15266	-2.48584	0.0206441	0.906561	-4.18504	GM1040
1500037	-0.221684	6.47528	-0.902605	0.37611	0.928498	-4.62456	SLC6A4
1500040	0.260562	5.2685	1.16968	0.254132	0.911358	-4.57112	CPLX2
1500041	0.309607	6.24536	0.969581	0.342361	0.92713	-4.61226	OBFC1
1500044	0.0209004	10.378	0.0556434	0.956107	0.994775	-4.70713	LOC386067
1500047	0.16611	5.11352	0.893858	0.380674	0.928498	-4.62611	SPATA9
1500056	0.21472	8.28075	0.681565	0.502333	0.937507	-4.65955	WBP7
1500066	-0.691405	6.08492	-1.20713	0.239674	0.907066	-4.56272	EVX1
1500082	-0.7681	11.4704	-1.92204	0.0670987	0.906561	-4.3686	LOC100045250
1500093	0.475547	5.59096	2.20001	0.0381413	0.906561	-4.28025	SUV420H1
1500100	0.346903	5.1855	1.46314	0.156989	0.906561	-4.50008	OLFR1394
1500102	-0.148154	12.3129	-1.12521	0.272127	0.913698	-4.5808	ACSL5
1500110	-0.447878	7.85772	-2.19046	0.0389106	0.906561	-4.28336	ABCF2
1500112	-0.0274477	5.02119	-0.183163	0.856278	0.982958	-4.70394	DHH
1500129	0.203225	6.42537	1.04917	0.305021	0.916982	-4.59666	RAD23A
1500132	0.203618	5.05241	0.975447	0.339507	0.925042	-4.61114	H2-TW3
1500136	-0.0838773	5.1493	-0.485333	0.63204	0.953079	-4.68295	OLFR786
1500139	0.49993	7.58509	1.78347	0.0877388	0.906561	-4.41049	KLK1B8
1500148	0.274259	8.26615	0.978603	0.337978	0.925042	-4.61054	GTSE1
1500162	-0.218228	4.89191	-1.11923	0.274616	0.913698	-4.58208	PLN
150017	-0.212975	5.32517	-0.957856	0.348116	0.928498	-4.61447	PDGFRA
1500181	-0.129663	11.8959	-0.836357	0.411576	0.929062	-4.63597	CD8B
1500189	0.135128	7.74102	0.593314	0.558773	0.944046	-4.671	A630097D09RIK
150019	-0.0307309	13.1467	-0.200051	0.843203	0.979623	-4.70326	LITAF
1500192	0.110887	7.89303	0.624507	0.538453	0.940418	-4.66712	TJAP1
1500193	0.338311	5.23148	1.66229	0.110052	0.906561	-4.44567	MNT
1500201	-0.220472	5.29288	-0.908446	0.373082	0.928498	-4.62352	GALC
150021	0.0495481	10.8426	0.344846	0.73335	0.968329	-4.69503	APPBP1
150022	0.415894	9.64645	2.59118	0.0163437	0.906561	-4.14923	NFKBIA
1500246	-0.143765	6.17835	-0.373877	0.711927	0.964781	-4.69286	GBP10
1500259	-0.197069	5.24043	-0.835955	0.411798	0.929062	-4.63604	LOC382159
1500273	0.263534	10.0428	1.30652	0.204317	0.907066	-4.53947	1810015C11RIK
1500274	0.197037	5.78766	0.896674	0.379201	0.928498	-4.62562	BCAP31
1500286	0.300857	11.7132	1.29732	0.207408	0.907066	-4.54168	CAR4
1500288	0.527683	5.20988	1.81585	0.082479	0.906561	-4.40085	GM129
1500300	0.346946	12.7346	1.05102	0.304188	0.916504	-4.59629	WBP2
1500328	-0.176063	6.1393	-0.435215	0.667471	0.958099	-4.68771	HOXA9
1500333	0.0828736	5.00431	0.511836	0.613655	0.950466	-4.68023	CUL2
1500338	-0.438624	7.83156	-1.26906	0.217136	0.907066	-4.5484	RNGTT
1500341	-0.748104	7.03048	-2.24206	0.0349163	0.906561	-4.26647	THAP4
1500349	-0.0361546	5.20305	-0.193981	0.847897	0.980736	-4.70351	OLFR206
150035	-0.101074	9.73774	-0.411144	0.68478	0.961079	-4.68982	FUT8
1500358	0.0720142	10.5128	0.214157	0.832316	0.977096	-4.70265	CEACAM20
1500364	0.0807533	6.99191	0.456783	0.65212	0.95629	-4.68573	STK35
1500368	-0.148	8.93401	-0.556979	0.582932	0.948556	-4.67527	PDZD11
1500373	-0.0931485	9.02562	-0.535086	0.597736	0.950036	-4.67773	RAP2C
1500382	-0.355184	6.017	-1.21212	0.237796	0.907066	-4.56159	SPAG9
150039	-0.432817	6.52573	-1.90127	0.0698937	0.906561	-4.37499	CNN2
1500400	-0.402102	9.9625	-2.40934	0.0244029	0.906561	-4.21084	0610010K06RIK
1500402	0.023663	5.10736	0.127529	0.899633	0.98799	-4.70575	G430055L02RIK
1500411	-0.311996	9.95699	-1.17574	0.25175	0.909617	-4.56977	BLMH
1500437	0.314171	5.73359	1.17685	0.251316	0.909617	-4.56953	P2RX2
1500440	0.0118855	14.4298	0.110974	0.912602	0.989954	-4.70616	MT-CYTB
1500445	0.0295183	5.05197	0.151408	0.880977	0.984651	-4.70505	MAP2K7
1500446	0.456022	7.84529	2.04538	0.052445	0.906561	-4.33004	CDCA8
1500463	-0.143073	9.36151	-0.700233	0.490818	0.934843	-4.65694	CORO1A
1500465	-0.175516	5.19857	-0.812357	0.424932	0.929301	-4.63991	EMID1
150047	-0.0745811	5.18367	-0.439725	0.664248	0.957341	-4.68731	FNDC3A
1500484	-0.188463	8.66339	-1.41831	0.169534	0.906561	-4.51168	FBXL17
1500491	0.016958	9.06916	0.0780459	0.938468	0.993108	-4.70682	NUSAP1
1500494	0.185466	5.13354	1.10473	0.280723	0.913698	-4.58517	LOC226523
1500497	0.483294	8.43486	3.06714	0.00546368	0.906561	-3.98554	DDIT3
1500500	0.486724	7.45748	2.84136	0.00925697	0.906561	-4.06335	ZFP239
1500504	0.0436329	10.7408	0.270751	0.789002	0.976155	-4.69978	KCTD5
1500519	-0.0483225	6.07608	-0.225796	0.823358	0.976775	-4.70211	4632434I11RIK
1500528	0.0275434	6.15354	0.101957	0.919676	0.989954	-4.70636	HEBP2
150053	0.270872	6.67896	0.876485	0.389847	0.928498	-4.62915	ZNRF1
1500537	-0.0510512	5.07312	-0.318412	0.753051	0.971385	-4.69685	A130062I03RIK
1500541	0.30408	6.21304	0.599375	0.554793	0.944046	-4.67026	C230096K16RIK
1500544	-0.581842	5.73683	-2.96378	0.00696567	0.906561	-4.02115	FXYD1
1500553	-0.3237	6.80005	-1.79098	0.0864935	0.906561	-4.40826	STAG1
1500575	0.0214081	5.57531	0.104113	0.917984	0.989954	-4.70632	AAK1
150059	0.414489	8.11738	2.10586	0.0463599	0.906561	-4.31074	A730008L03RIK
1500593	-0.084828	5.39335	-0.428884	0.672006	0.958976	-4.68828	LOC637089
1500601	-0.39374	7.23436	-1.47156	0.154718	0.906561	-4.49787	ADPGK
1500608	0.175029	10.6238	1.01187	0.322148	0.9235	-4.6041	ATP6V1D
1500634	-0.272204	9.14102	-1.90547	0.0693197	0.906561	-4.3737	ABCB8
150064	0.05601	5.04803	0.280791	0.781386	0.975985	-4.6992	KRT222
1500647	0.0986081	5.05389	0.503695	0.619276	0.951612	-4.68108	RBMS2
1500653	-0.0192328	7.78187	-0.0944462	0.925574	0.9901	-4.70652	PHKB
150066	0.313392	10.0374	1.8986	0.0702597	0.906561	-4.3758	1810055G02RIK
1500670	0.06515	5.4013	0.334611	0.740956	0.968724	-4.69575	1700037C18RIK
1500673	0.0884448	5.10866	0.48318	0.633544	0.953079	-4.68317	MZF1
150068	-0.226166	8.49939	-0.675096	0.506359	0.937567	-4.66044	LOC382096
1500706	-0.203924	10.527	-1.14	0.266044	0.911739	-4.57762	STIP1
1500709	-0.00359371	5.11613	-0.0220969	0.982562	0.997667	-4.7074	KCNQ1
1500717	-0.286258	12.3465	-1.6407	0.114493	0.906561	-4.45178	LOC100048076
1500722	0.156858	8.21358	0.774042	0.446806	0.929301	-4.64599	PLD3
1500730	-0.0210385	10.8268	-0.105586	0.916828	0.989954	-4.70629	2210018M11RIK
1500735	-0.313878	6.14682	-1.04914	0.305033	0.916982	-4.59667	CCDC44
1500736	-0.1228	6.24631	-0.817407	0.422099	0.929301	-4.63909	EG665806
1500743	-0.466713	6.11964	-1.66754	0.108994	0.906561	-4.44417	RHOC
1500746	-0.288768	8.65651	-1.74116	0.0950433	0.906561	-4.42293	TRIP12
150075	0.155628	5.72488	0.808348	0.427189	0.929301	-4.64056	FGF9
1500750	0.00672411	9.74834	0.0458208	0.963849	0.99587	-4.70723	GOLGA5
1500768	0.181574	9.29788	1.42458	0.167734	0.906561	-4.51007	DCBLD1
150095	0.215021	9.02836	1.64166	0.114292	0.906561	-4.45151	AIM2
150100	-0.0212813	11.1147	-0.121447	0.904394	0.989091	-4.70591	NOLA1
150114	0.237483	7.50803	0.496335	0.624378	0.952493	-4.68184	CHI3L1
150121	-0.126373	5.98641	-0.45711	0.651889	0.95629	-4.68569	LRRC49
150128	0.0749661	9.50649	0.3665	0.717348	0.965807	-4.69343	HIP2
150129	0.0594857	8.2203	0.244195	0.80925	0.976402	-4.70121	TMEM2
150132	-0.103377	8.41896	-0.577799	0.569025	0.946666	-4.67286	2210015D19RIK
150133	-0.0407001	9.90994	-0.220107	0.827734	0.976775	-4.70238	LOC271505
150136	0.0148916	9.71506	0.101796	0.919803	0.989954	-4.70637	RAB24
150138	-0.102375	9.83722	-0.302577	0.764937	0.973241	-4.69788	H2-DMA
150139	0.217521	8.40704	1.16436	0.256236	0.911688	-4.57229	RFXAP
150148	0.304147	11.8824	1.24127	0.227042	0.907066	-4.55489	HIST1H2BF
150154	0.275357	7.30112	1.72078	0.0987437	0.906561	-4.42887	SETMAR
150156	0.0316919	5.26213	0.183188	0.856259	0.982958	-4.70394	AUH
150162	0.046083	14.5172	0.423559	0.67583	0.960007	-4.68875	REG3B
150168	-0.410093	5.49001	-1.21697	0.23598	0.907066	-4.56048	DDX60
150176	-0.141588	9.30593	-0.534583	0.598079	0.950036	-4.67778	TMEM139
150181	0.446468	11.4514	1.82835	0.0805228	0.906561	-4.39711	PMM2
150184	0.133573	9.9699	0.892266	0.381509	0.928498	-4.62639	6330414G02RIK
150187	-0.220883	5.03025	-1.17828	0.250758	0.909353	-4.56921	LOC333818
150192	0.0811424	5.29204	0.392926	0.697999	0.962821	-4.69134	MADD
150193	-0.283539	6.20397	-1.5131	0.143902	0.906561	-4.48686	1110062M06RIK
150196	-0.613043	7.28616	-2.3523	0.0276067	0.906561	-4.22994	2010305C02RIK
150224	-0.35988	7.8771	-1.24128	0.227038	0.907066	-4.55489	EG668300
150240	0.143437	9.88609	0.572636	0.572458	0.947418	-4.67346	BICC1
150241	0.119702	7.127	0.51756	0.609717	0.950036	-4.67962	ZFP467
150255	0.44591	7.49097	1.70778	0.101169	0.906561	-4.43263	ABHD3
150259	0.226588	5.11518	1.04558	0.306641	0.917824	-4.59739	MDM4
150270	-0.189708	5.69926	-0.708679	0.485659	0.933866	-4.65574	9430081H08RIK
150291	-0.529092	8.66592	-1.43981	0.163421	0.906561	-4.50615	HIST1H4M
150292	0.0507691	6.60672	0.28681	0.776831	0.975394	-4.69885	ENSMUSG00000074822
150296	-0.104325	8.86869	-0.486782	0.631029	0.953079	-4.68281	MKRN1
150309	-0.211763	4.9663	-1.08268	0.290193	0.913996	-4.58979	CARS
150356	-0.210131	5.73672	-1.29453	0.208356	0.907066	-4.54235	LIN7A
150372	0.278246	9.22867	1.76266	0.0912695	0.906561	-4.41663	RASL11B
150373	0.119224	11.139	0.681535	0.502352	0.937507	-4.65956	TST
150377	-0.338626	9.10039	-1.45373	0.159557	0.906561	-4.50253	RFC5
150379	-0.117811	5.04696	-0.675308	0.506227	0.937507	-4.66041	9530019N15RIK
150390	-0.540204	5.76047	-0.938062	0.357979	0.928498	-4.61814	1700048O20RIK
150392	-0.102723	6.02604	-0.418173	0.679707	0.96025	-4.68922	LOC634327
150402	-0.0337883	5.29266	-0.162887	0.872033	0.983644	-4.70467	D830041F06RIK
150427	-0.175365	6.18223	-0.624958	0.538162	0.940418	-4.66707	UBXD7
150431	0.0650472	5.39825	0.358327	0.723373	0.966349	-4.69404	ADPRT2
150433	0.292574	7.49868	1.66031	0.110452	0.906561	-4.44623	GIMAP1
150435	0.0727762	7.28125	0.298772	0.767802	0.973665	-4.69812	LOC621824
150438	0.104128	5.09211	0.420787	0.677824	0.96025	-4.68899	BCL2L2
150458	-0.32826	5.60088	-1.31512	0.201457	0.907066	-4.53739	TRP53RK
150474	0.0660667	9.62717	0.312489	0.75749	0.971945	-4.69724	4933426M11RIK
150475	0.124429	9.51629	0.456102	0.652602	0.95629	-4.68579	PCYT1A
150484	-0.983077	5.23573	-1.65559	0.111414	0.906561	-4.44757	PITX2
150500	0.348103	6.80429	1.48118	0.152156	0.906561	-4.49534	A230005G17RIK
150504	0.0661062	9.85428	0.246603	0.807408	0.976402	-4.70109	EFNA5
150519	0.0532692	6.02798	0.29896	0.767661	0.973665	-4.6981	LOC234187
150528	0.0362767	8.42306	0.152863	0.879842	0.984651	-4.705	2310005N03RIK
150537	-0.142331	5.66802	-0.716286	0.481039	0.933866	-4.65465	2310079P12RIK
150538	0.21049	5.29251	1.00843	0.323762	0.924245	-4.60478	FN3K
150541	0.474558	7.56508	2.09963	0.0469561	0.906561	-4.31274	IMPDH1
150543	-0.0458179	9.93817	-0.308871	0.760206	0.971945	-4.69748	TMEM82
150544	0.174221	5.33872	0.612956	0.545931	0.94224	-4.66858	ANKRD1
150561	0.287801	6.92531	1.7384	0.0955387	0.906561	-4.42374	BC024814
150592	-0.141007	5.32187	-0.513033	0.612831	0.950036	-4.6801	TNRC18
150594	-0.0112454	7.47258	-0.0616044	0.951411	0.994397	-4.70706	WINS2
150601	0.264467	9.60345	1.01345	0.321409	0.923312	-4.60379	SLC9A2
150605	0.352009	8.42795	0.65469	0.519174	0.938134	-4.6632	ZFHX3
150608	0.217469	6.35693	1.16532	0.255857	0.911688	-4.57208	D830044I16RIK
150609	-0.124077	5.18453	-0.523242	0.605821	0.950036	-4.67901	2900009I07RIK
150626	-0.573536	6.55767	-3.12955	0.0047132	0.906561	-3.96408	ZFP91-CNTF
150630	-0.156301	9.57617	-0.965249	0.34448	0.928351	-4.61308	PCYT2
150632	0.137022	5.2262	0.739435	0.467138	0.933085	-4.65125	HAVCR1
150634	0.068972	6.87219	0.216913	0.830192	0.9768	-4.70252	9530049G18RIK
150646	0.334853	8.64347	0.924207	0.364993	0.928498	-4.62068	2600005C20RIK
150647	0.214344	9.31891	1.26589	0.21825	0.907066	-4.54914	BCS1L
150672	0.0464413	7.4758	0.309218	0.759945	0.971945	-4.69745	NFKBIB
150678	-0.249562	6.54633	-0.769296	0.449562	0.929301	-4.64673	HSPA5
150689	-0.0105526	6.39361	-0.0620467	0.951063	0.994397	-4.70705	B230210A04RIK
150692	-0.0105693	13.3543	-0.0696386	0.945084	0.994237	-4.70695	RPS10
150706	0.0216665	7.22815	0.102138	0.919534	0.989954	-4.70636	PVRL2
150709	-0.0678408	10.1393	-0.44965	0.65718	0.956455	-4.68639	AK2
150722	0.058637	5.35841	0.246624	0.807392	0.976402	-4.70108	ALDOB
150725	-0.0892808	5.61947	-0.418043	0.679801	0.96025	-4.68923	RFNG
150730	0.0503547	10.3284	0.328312	0.745652	0.969234	-4.69619	ING4
150731	-0.531227	5.44282	-2.02542	0.054604	0.906561	-4.33635	NRXN2
150736	0.08439	8.76403	0.452409	0.655221	0.956455	-4.68614	CLK4
150743	-0.121508	8.39696	-0.752272	0.459532	0.931352	-4.64933	CCDC55
150746	0.0459494	9.62366	0.218769	0.828764	0.976775	-4.70244	CXCL14
150750	0.0911516	8.11414	0.470179	0.642663	0.954922	-4.68444	WWP1
150762	-0.29498	7.38508	-1.40765	0.172633	0.906561	-4.5144	CIZ1
150767	0.0355672	8.0295	0.133838	0.894697	0.986733	-4.70558	CDC37L1
1510014	-0.165717	10.7742	-0.957637	0.348224	0.928498	-4.61451	HEATR1
1510017	-0.0357658	9.06946	-0.152112	0.880428	0.984651	-4.70503	NOL8
1510019	0.129542	6.0818	0.597871	0.555779	0.944046	-4.67044	HPS1
1510020	-0.314996	5.07125	-1.45913	0.158079	0.906561	-4.50112	RGL1
1510025	0.163399	5.95209	0.683891	0.50089	0.937507	-4.65923	TLE2
1510035	0.58871	12.7531	2.04627	0.0523506	0.906561	-4.32975	GSTP1
1510037	0.0743458	8.79737	0.49756	0.623527	0.952493	-4.68171	RAPGEF1
[truncated: 18,998 more rows]

## Sheet: str129day2-str129ss
ID	logFC	AveExpr	t	P.Value	adj.P.Val	B	gene
10019	0.225621	9.27198	1.55763	0.135095	0.566187	-5.22798	2610024G14RIK
10020	0.0270118	7.81148	0.944328	0.356336	0.792989	-5.9501	LOC211870
10021	-0.0418764	7.76471	-1.36362	0.187929	0.645244	-5.48857	FBXL16
10035	0.0328114	7.89	0.36837	0.71649	0.943676	-6.32635	E130106K10RIK
10040	-0.0642865	8.77556	-0.309149	0.760425	0.95639	-6.34672	3110023E09RIK
10044	0.00112339	7.70169	0.0252727	0.980089	0.995883	-6.39509	GNAQ
10048	0.00876426	7.69967	0.211284	0.834816	0.969599	-6.37264	OTUD7B
10053	-0.0340395	7.84206	-1.05751	0.302957	0.752832	-5.84008	ZFP607
10066	-0.156114	8.06113	-2.30102	0.0323463	0.282414	-4.00591	LIMK2
10070	-0.152157	8.08277	-2.29204	0.0329527	0.283918	-4.02243	MARVELD3
10092	-0.0866936	7.83691	-1.76564	0.0928078	0.481157	-4.91922	STAU2
10093	0.010187	8.07764	0.191628	0.849977	0.972104	-6.37668	REXO4
1010010	-0.10845	8.80839	-1.23581	0.230932	0.689509	-5.64459	DHRS4
1010017	-0.322787	11.7133	-2.59959	0.0171927	0.201199	-3.43688	WASL
1010047	-0.108269	8.14474	-1.59943	0.125494	0.552124	-5.16827	MGL2
1010048	-0.0556971	7.78982	-1.19766	0.245132	0.704108	-5.68864	AI314976
1010050	-0.0118112	11.5792	-0.0841607	0.93377	0.988521	-6.3918	LMO4
1010064	-0.0955242	8.44512	-1.13514	0.269817	0.727078	-5.75824	SCL0003651.1_17
1010079	0.00779942	7.77428	0.166207	0.869672	0.97587	-6.38132	SETD4
1010091	-0.0750717	8.84277	-0.546423	0.590854	0.906486	-6.24407	CCDC132
1010110	-0.0361248	7.9895	-0.261115	0.796689	0.963773	-6.36066	RAB11A
1010113	-0.0736141	7.98969	-1.06241	0.300785	0.750282	-5.83507	LOC384597
1010131	0.0292214	8.34276	0.277269	0.784436	0.961125	-6.35623	LOC238943
1010132	-0.0839599	7.81572	-1.67106	0.110375	0.523739	-5.06319	CCR6
1010133	-0.1377	7.82733	-3.01899	0.00681029	0.115412	-2.58532	1700008F19RIK
1010138	0.0340299	8.25393	0.503568	0.620098	0.916222	-6.26673	IGH-6
1010139	-0.0316516	8.4272	-0.341111	0.736598	0.949788	-6.33616	TRAPPC9
1010142	-0.0486787	9.6998	-0.127957	0.899468	0.982118	-6.38706	MED21
1010148	0.0305762	7.69188	0.811398	0.426744	0.836921	-6.06472	NF1
1010167	0.280315	8.84691	1.71283	0.102295	0.50471	-5.00033	UQCRB
1010170	0.00526387	7.78818	0.106137	0.916537	0.985311	-6.38967	IRGQ
1010192	0.00842863	7.72868	0.227258	0.822544	0.968935	-6.36908	LOC665672
1010195	-0.22068	9.69119	-1.81967	0.083899	0.462248	-4.83441	ZFAND2B
1010196	0.0328934	7.7152	0.926166	0.365465	0.797823	-5.9667	ZFP341
1010201	0.173608	7.96885	2.4611	0.0231254	0.23686	-3.70528	MYL7
1010204	-0.0268332	7.96502	-0.49122	0.628649	0.919286	-6.27293	WWTR1
1010220	-0.0211898	7.77847	-0.547327	0.590245	0.906046	-6.24357	3930402G23RIK
1010221	0.0127626	7.77285	0.31927	0.752852	0.953361	-6.34349	3732409C05RIK
1010224	-0.0186198	7.8312	-0.396874	0.695688	0.938587	-6.31529	NUP133
1010228	-0.00683861	12.6888	-0.0560196	0.955885	0.990586	-6.39382	E430039I23RIK
1010280	0.0232044	7.77614	0.314463	0.756445	0.955143	-6.34504	5830427D03RIK
1010296	0.219516	9.72347	1.88501	0.0741293	0.43284	-4.72947	TUBB2B
1010301	0.158454	8.2858	2.07733	0.0509456	0.359928	-4.40622	OTUD3
1010307	-0.00658935	7.69198	-0.144625	0.886463	0.979661	-6.38474	TESSP2
1010324	-0.0109329	8.78724	-0.0791179	0.93773	0.988521	-6.39222	LOC100048313
1010327	0.193104	8.46734	2.11026	0.0477054	0.346239	-4.34885	LOC100047963
1010332	0.0352354	7.94653	0.541603	0.59411	0.908161	-6.24671	ZNRD1
1010333	-0.0679976	11.3559	-0.924966	0.366074	0.798083	-5.96779	MRPS9
1010341	-0.0687105	7.93546	-1.58362	0.129057	0.557918	-5.19101	ANKRD25
1010347	-0.0591157	8.07263	-0.592649	0.560096	0.894984	-6.21762	TNFRSF21
1010348	-0.0092287	7.72715	-0.282308	0.780625	0.960148	-6.35479	PVRL3
1010356	-0.0962125	11.0508	-0.417806	0.680566	0.935903	-6.30665	1700027M01RIK
1010386	0.267614	9.61664	2.3329	0.0302745	0.274116	-3.94691	TOR1AIP1
1010397	-0.125283	7.67909	-2.05976	0.0527547	0.367199	-4.4366	IRF4
1010411	0.0457865	7.72564	1.15709	0.260948	0.719707	-5.73417	OSBPL11
1010427	0.152872	8.56794	1.28308	0.21422	0.672443	-5.58839	ZFP326
1010431	-0.0459717	7.78027	-1.08709	0.290001	0.742889	-5.8095	OLFR270
1010435	-0.316682	12.5711	-2.23046	0.0374021	0.304274	-4.13479	GSTO1
1010463	0.0231112	7.94898	0.416312	0.681641	0.935919	-6.30728	LYRM1
1010465	-0.0177815	8.19106	-0.132243	0.896121	0.981519	-6.38649	CSTF3
1010470	0.0270855	7.93748	0.422788	0.676987	0.934844	-6.30453	MTMR1
1010477	0.0388023	10.4085	0.373921	0.712421	0.943171	-6.32426	ALKBH3
1010484	-0.0293772	8.10829	-0.493386	0.627145	0.918988	-6.27185	0610042C05RIK
1010487	0.149261	8.2625	2.27647	0.0340288	0.288989	-4.051	RSRC1
1010497	-0.0293816	7.84338	-0.449799	0.65772	0.930165	-6.29261	TOMM22
1010500	0.00632634	7.74169	0.148124	0.883736	0.979388	-6.38422	OLFR371
1010521	-0.26051	9.47088	-1.39421	0.178638	0.633914	-5.44933	GMCL1
1010524	-0.0955435	8.05578	-0.763822	0.453942	0.853786	-6.10181	RAPGEFL1
1010528	-0.0383367	9.21612	-0.212609	0.833796	0.969599	-6.37236	LOC100045359
1010601	0.109021	8.5948	1.5673	0.132821	0.562857	-5.21427	NAPA
1010608	-0.138996	11.0903	-0.770646	0.449977	0.850957	-6.09662	TMEM14C
1010632	0.0390494	7.88046	1.14206	0.266995	0.72426	-5.75069	LOC100045680
1010634	0.0399965	7.90802	0.770836	0.449867	0.850826	-6.09647	ANKRD17
1010653	-0.08419	7.80375	-1.99326	0.0601349	0.390722	-4.55006	DNAJB4
1010669	0.442053	10.2321	2.85919	0.00973437	0.143333	-2.91584	TMEM50B
1010672	-0.329532	10.2014	-0.797006	0.434862	0.840386	-6.07616	RPS3
1010681	-0.0207251	7.7388	-0.673263	0.50853	0.875437	-6.16655	ZFP458
1010685	0.0145538	7.7438	0.437479	0.666479	0.932584	-6.29814	C330023J09RIK
1010703	-0.0741998	8.58866	-0.79343	0.436894	0.841354	-6.07898	ATP6V0E2
1010739	-0.0783272	7.98215	-0.847319	0.406901	0.824582	-6.03533	ACVR1C
1010754	0.541823	9.33007	3.43757	0.00262223	0.0647753	-1.69307	ATIC
1010767	-0.186539	10.9037	-0.880374	0.389174	0.813144	-6.00724	WDR61
10121	-0.0372028	8.43084	-0.236361	0.81557	0.967619	-6.36693	IL6RA
10142	0.00348959	8.13199	0.0511138	0.959745	0.991047	-6.39409	TARBP2
10156	0.0167481	9.48122	0.33324	0.742441	0.950581	-6.33886	BRD7
10161	0.171819	8.21876	1.97325	0.0625297	0.398826	-4.58373	DEPDC1B
10167	0.293841	13.269	1.78818	0.0889962	0.473285	-4.88406	EG630499
10170	0.0569686	7.68779	1.33558	0.196776	0.653868	-5.52389	CLEC4D
10176	0.0203375	7.71618	0.507012	0.617723	0.916053	-6.26498	DUSP4
10181	0.259159	8.08501	2.45905	0.0232262	0.237528	-3.7092	TMPO
10184	0.244039	11.0421	1.03986	0.310885	0.758911	-5.85797	PPME1
10192	0.0225961	7.708	0.587605	0.563412	0.896311	-6.22061	D130046C19RIK
10202	-0.0121003	7.75362	-0.329805	0.744996	0.950617	-6.34002	D530031C13RIK
10204	0.0486754	8.9236	0.433575	0.669265	0.933471	-6.29986	SLC35C2
10228	-0.195514	8.52981	-1.11739	0.277147	0.735464	-5.7774	EG384525
10239	-0.172398	8.65646	-0.77663	0.446518	0.849162	-6.09203	LOC100048733
10255	-0.0610951	8.81382	-0.383165	0.705663	0.941643	-6.32071	CDC14B
10259	-0.00571555	8.54088	-0.0449954	0.96456	0.992586	-6.39439	PPP1R16A
10270	0.00133209	8.13514	0.0127424	0.98996	0.998034	-6.39534	UBR7
10278	-0.0916849	10.2848	-0.709508	0.486247	0.867019	-6.14157	CCDC85B
10279	-0.105229	8.69817	-0.432549	0.669998	0.933471	-6.30031	COL1A1
10292	0.109878	8.03551	1.77169	0.0917717	0.479602	-4.90982	C230052I12RIK
10296	-0.219705	8.77331	-1.18747	0.249036	0.707961	-5.7002	TACC1
1030010	-0.0220664	8.69256	-0.243022	0.810478	0.966243	-6.3653	ENTPD6
1030017	-0.0655648	7.72532	-1.34219	0.194658	0.652385	-5.51561	CPB2
1030020	0.0470811	7.77204	1.23374	0.231684	0.690193	-5.64701	D830005N24RIK
1030025	-0.371697	8.80611	-2.11059	0.0476741	0.346132	-4.34828	CXCL12
1030026	0.00038757	8.08395	0.00604827	0.995234	0.999389	-6.3954	1810007P19RIK
1030044	0.0298911	8.02271	0.543919	0.592544	0.907686	-6.24544	SMARCD3
1030048	-0.646529	11.9877	-3.11297	0.00550825	0.101189	-2.38801	AKR1C12
1030053	0.133258	9.59401	0.828909	0.416995	0.831575	-6.05054	MTA2
1030059	-0.0263796	8.02953	-0.360293	0.722427	0.945712	-6.32933	ASH1L
1030064	-0.0167453	8.04471	-0.168825	0.86764	0.975781	-6.38087	LLPH
1030066	0.0344372	7.67966	0.864909	0.397404	0.818236	-6.02051	ITGA8
1030068	-0.119806	8.10738	-1.83974	0.0807851	0.453712	-4.80245	NAGS
1030079	-0.0758265	7.93203	-1.87967	0.0748876	0.436314	-4.73813	ACOT8
1030082	-0.384143	8.58554	-2.35177	0.0291071	0.268171	-3.91178	MIA1
1030091	-0.0131396	7.7638	-0.364661	0.719214	0.944483	-6.32773	2610034E13RIK
1030092	0.000426711	7.77107	0.0125181	0.990137	0.998034	-6.39534	B230380O10RIK
10301	-0.0285425	7.72762	-0.724942	0.476933	0.863216	-6.13055	CLASP2
1030113	0.11097	8.4379	1.43506	0.166812	0.614465	-5.39584	SREBF2
1030114	0.442461	11.0908	3.10736	0.00557861	0.101856	-2.39983	9130415E20RIK
1030133	0.0413989	10.0074	0.216179	0.83105	0.969503	-6.37158	TUBB2B
1030142	-0.15129	8.81921	-0.68557	0.5009	0.873117	-6.15821	PYGL
1030152	-0.0216344	10.8888	-0.180121	0.858881	0.974445	-6.37886	IFNGR1
1030161	-0.0875645	8.3211	-0.930924	0.363058	0.797352	-5.96238	POLI
1030168	-0.0122641	7.72002	-0.291631	0.77359	0.958801	-6.35207	MTFMT
1030170	-0.0910741	9.34128	-0.61688	0.544313	0.88978	-6.20293	MAP3K1
1030187	0.33555	11.1302	2.94133	0.00810634	0.128986	-2.74679	SNRPD3
1030189	0.00204216	8.72285	0.0157164	0.987617	0.998033	-6.3953	4930455C21RIK
1030204	0.0824517	7.70811	1.65003	0.114645	0.531448	-5.09441	MAPT
1030209	-0.124537	7.96003	-1.4575	0.160592	0.605375	-5.36593	AW061290
1030220	-0.0244958	8.03805	-0.599139	0.555846	0.892707	-6.21374	BC031748
1030239	-0.109694	8.18749	-1.8399	0.08076	0.453712	-4.80219	2310066E14RIK
1030242	-0.0197477	11.2919	-0.178678	0.859999	0.974512	-6.37913	CHMP2A
1030243	-0.0645573	9.53888	-0.2119	0.834342	0.969599	-6.37251	9430038I01RIK
1030246	0.405606	9.81509	2.82073	0.0106006	0.151519	-2.99437	TMPRSS4
1030253	-0.179823	8.8423	-0.887222	0.385565	0.810057	-6.0013	ABHD1
1030259	0.0124692	7.77063	0.345089	0.733651	0.94842	-6.33478	CHFR
1030270	-0.0269262	10.9986	-0.292373	0.77303	0.958801	-6.35185	PLD1
1030273	-0.10493	8.13773	-1.89479	0.0727553	0.429113	-4.71353	CDH5
1030292	0.336016	10.3864	2.13706	0.0452071	0.336966	-4.30175	INTS1
1030296	-0.0176263	8.62902	-0.220236	0.827933	0.969271	-6.37068	HBS1L
1030307	0.0654271	7.97151	0.618222	0.543446	0.88978	-6.2021	SLC39A1
1030315	-0.586376	9.04241	-3.85701	0.000991287	0.0359019	-0.774058	PLSCR4
1030338	-0.174352	13.5916	-1.55488	0.135749	0.567099	-5.23187	ATP5C1
1030358	0.0147349	7.73672	0.327996	0.746344	0.950909	-6.34062	PLCD4
1030364	0.00771651	8.01989	0.113893	0.910465	0.984522	-6.3888	HNF1B
1030368	0.0628741	7.77014	0.840819	0.410447	0.826364	-6.04074	CTSC
1030369	-0.228437	8.58119	-1.05495	0.304097	0.753763	-5.84269	PPY
1030370	-0.00599588	7.91461	-0.128634	0.898939	0.982056	-6.38697	GM687
1030386	-0.156301	9.28607	-1.02042	0.319784	0.766058	-5.87736	ACP6
1030402	0.628822	10.9206	2.57368	0.0181805	0.207982	-3.48764	CLDN2
1030403	0.0380428	8.62124	0.5331	0.599873	0.910435	-6.25131	PGBPLL
1030411	0.0190019	7.92428	0.171542	0.865531	0.975079	-6.3804	EMR1
1030424	-0.111876	7.81031	-2.08646	0.0500279	0.354877	-4.39037	LOC381217
1030433	-0.0629647	7.76173	-1.21282	0.239412	0.697314	-5.67128	MGC67181
1030435	-0.256306	11.8581	-1.31336	0.204016	0.661366	-5.55145	DPYSL2
1030438	0.189805	7.87682	2.84793	0.00998083	0.146142	-2.93889	9930023K05RIK
1030440	-0.0799643	7.87718	-1.61749	0.121527	0.545391	-5.14212	RNF8
1030445	-0.141861	8.86962	-1.23083	0.232748	0.690874	-5.65041	ELAC1
1030446	0.0241412	8.04454	0.530867	0.601391	0.910435	-6.2525	LOC626061
1030452	0.0870333	8.40644	0.771863	0.449272	0.850458	-6.09569	PREB
1030463	-0.0126847	12.5519	-0.057913	0.954396	0.990532	-6.39371	SNRPD2
1030471	0.0138655	8.6269	0.181529	0.85779	0.973971	-6.3786	A930025D01RIK
1030475	0.344173	9.55419	3.02711	0.0066869	0.113965	-2.56835	SSBP4
1030482	-0.119163	8.1189	-1.1814	0.251381	0.711259	-5.70705	SLC29A4
1030484	0.358797	11.7927	2.27889	0.0338599	0.288303	-4.04658	HNRPM
1030497	-0.0484016	8.83013	-0.482234	0.634905	0.922504	-6.27734	IRAK3
1030519	-0.0647853	7.95674	-0.791451	0.438021	0.842073	-6.08053	ID2
1030523	-0.332893	9.22554	-2.03112	0.0558272	0.379231	-4.48576	WIPI1
1030524	0.0190461	7.74105	0.44587	0.660508	0.930847	-6.29439	C130086J11RIK
1030538	-0.0443221	10.5062	-0.170468	0.866365	0.975497	-6.38059	2210415F13RIK
1030541	-0.00225897	7.71305	-0.0687358	0.945886	0.989378	-6.39301	D1PAS1
1030577	-0.110335	8.82624	-1.0097	0.324769	0.770143	-5.88792	SNN
1030598	-0.0167945	7.70521	-0.518688	0.609703	0.91351	-6.25894	ROBO2
1030605	0.305627	11.8062	1.25717	0.22326	0.683851	-5.61942	ITPK1
1030612	-0.179177	13.5955	-0.994772	0.3318	0.77564	-5.90245	RPS13
1030630	0.0848549	8.10142	1.63766	0.11722	0.537329	-5.11262	RCCD1
1030632	0.0591267	7.80313	1.43714	0.166229	0.613953	-5.39309	PCDHB22
1030653	-0.206243	9.05984	-1.75186	0.0952069	0.486871	-4.94055	AI464131
1030670	-0.0438573	7.6834	-0.927036	0.365024	0.797547	-5.96591	D030016E14RIK
1030671	0.0979568	8.12464	1.40414	0.175703	0.630478	-5.43644	LOC100047839
1030673	0.284589	8.8446	1.28652	0.21304	0.671248	-5.58423	C730009F21RIK
1030682	0.0950976	8.7597	0.886516	0.385937	0.810432	-6.00192	SLC11A2
1030685	-0.0136942	7.75281	-0.388991	0.701417	0.940523	-6.31843	STXBP4
1030687	0.0268647	7.68158	0.659541	0.517115	0.87943	-6.17568	TRAK2
10307	-0.0513055	7.803	-1.10004	0.284455	0.739754	-5.79587	SRRD
1030703	-0.0193763	10.7206	-0.181473	0.857833	0.973971	-6.37861	SAR1A
1030719	0.0883404	10.0504	0.54645	0.590837	0.906486	-6.24406	EXOC1
1030725	-0.0361584	7.87469	-0.751524	0.461141	0.856038	-6.11106	RBMY1A1
1030731	0.257977	10.144	1.58613	0.128484	0.557049	-5.1874	MIPEP
1030735	-0.0284058	10.759	-0.074137	0.941642	0.989325	-6.39261	LOC381398
1030739	-0.259766	8.54877	-2.56579	0.0184917	0.209763	-3.50305	PECAM1
1030753	0.0532344	8.38136	0.418003	0.680425	0.935842	-6.30657	C78339
1030754	0.0511477	7.86186	1.38988	0.179931	0.636109	-5.45493	MTHFSD
1030768	-0.0473905	7.81116	-1.1046	0.282522	0.738964	-5.79104	HCFC1R1
10309	0.0885672	7.99823	0.918107	0.369566	0.800967	-5.97397	INSIG1
10324	-0.0711393	7.97602	-0.820532	0.421641	0.834478	-6.05736	CRY2
10328	0.0739455	7.9942	0.669136	0.511104	0.876667	-6.16932	CLASP1
10338	0.0664898	8.34106	1.15229	0.262867	0.720501	-5.73946	PEO1
10341	-0.0612622	10.581	-0.324313	0.749088	0.952037	-6.34184	LOC100046741
10348	-0.0218033	7.68023	-0.645936	0.525706	0.88428	-6.18456	SUSD4
10358	0.0130562	7.85406	0.201589	0.842286	0.971024	-6.37468	FOXP4
10364	-0.299404	8.66554	-1.85181	0.0789606	0.449549	-4.78311	REEP6
10373	-0.00561812	8.01802	-0.0569189	0.955178	0.990586	-6.39377	LOC381996
10376	0.0529958	8.67267	0.561186	0.580941	0.902487	-6.23585	XPNPEP3
10390	-0.0227204	7.75289	-0.53095	0.601334	0.910435	-6.25246	ARMCX6
10392	-0.327629	10.7252	-5.11027	5.42982e-05	0.00545502	1.99436	ANKMY2
10402	0.215112	10.8032	1.61731	0.121566	0.545391	-5.14238	TRIM25
10403	0.00601747	7.72995	0.190565	0.850798	0.972104	-6.37689	3110001K24RIK
10411	-0.852275	10.1851	-5.09119	5.67149e-05	0.00561718	1.95278	LOC100047173
10427	-0.0406958	8.67898	-0.290946	0.774106	0.958987	-6.35228	1200016B10RIK
10431	-0.172787	9.90457	-1.12771	0.272867	0.730417	-5.76629	PRPSAP1
10438	-0.0695784	9.28999	-0.419295	0.679496	0.935733	-6.30602	RB1
10446	-0.00610923	7.75016	-0.131845	0.896432	0.981519	-6.38655	ENPP2
10471	-0.0752229	7.72981	-1.65772	0.113069	0.529035	-5.08303	LOC100046372
10500	0.403374	9.74824	2.50421	0.0210991	0.225455	-3.62252	RBMS1
1050008	0.0679542	8.42162	0.746902	0.463864	0.857391	-6.11449	GGA1
1050010	-0.21242	11.698	-2.18292	0.0412069	0.319387	-4.22032	EIF2A
1050020	-0.0860974	8.17148	-1.1399	0.267875	0.725369	-5.75305	CUEDC1
1050035	-0.0498364	7.7863	-1.30615	0.20641	0.664469	-5.56031	PDE7A
1050037	-0.0560311	7.73111	-2.04591	0.0542209	0.372416	-4.46042	4933421E11RIK
1050040	-0.0756206	10.698	-0.240616	0.812316	0.96696	-6.36589	DAB2IP
1050044	-0.183052	11.1027	-1.04966	0.306468	0.754208	-5.84808	SCAND1
1050047	-0.0309382	8.98345	-0.249858	0.80526	0.965797	-6.36358	LOC219145
1050059	-0.0960976	9.01712	-0.58785	0.563251	0.896224	-6.22046	MNAT1
1050072	-0.151241	9.80314	-1.16951	0.256029	0.716213	-5.72038	LMNA
1050082	0.0147328	11.0952	0.0934475	0.926483	0.98768	-6.39096	FKBP2
1050086	-0.0234458	8.02994	-0.443944	0.661876	0.931343	-6.29526	ZFP414
1050091	0.143389	8.74033	1.54387	0.138387	0.570518	-5.24736	HUS1
1050092	2.09939	10.2164	6.52613	2.39016e-06	0.000749049	4.96544	SERPINA3G
1050095	2.88034	11.6156	7.27273	5.09499e-07	0.000289134	6.42064	UPP1
1050097	0.231406	8.24323	3.41647	0.0027528	0.0662851	-1.73876	RAN
1050114	0.203466	9.40071	1.05478	0.304175	0.753763	-5.84287	1300001I01RIK
1050133	-0.00508966	7.69075	-0.125547	0.901351	0.982474	-6.38737	TRIM32
1050138	-0.18022	9.04039	-0.505336	0.618879	0.91609	-6.26583	A630084D02RIK
1050148	0.0117333	7.7142	0.332579	0.742933	0.950581	-6.33908	LPIN2
1050167	0.0292784	7.704	0.620589	0.541919	0.889653	-6.20063	FBLN1
1050168	-0.123765	8.04396	-1.2106	0.240242	0.697813	-5.67383	ARID5B
1050170	0.505765	11.0579	3.32297	0.0034126	0.0749805	-1.94049	CDCA3
1050176	-0.125487	8.03488	-1.77666	0.0909273	0.476704	-4.90207	MAN1A2
1050184	-0.122327	8.80932	-0.909651	0.373902	0.804264	-5.98154	MCOLN2
1050196	0.0272731	7.75345	0.413632	0.683571	0.935919	-6.30841	DYNLT1
1050202	-0.369474	8.88254	-2.87296	0.00944127	0.141195	-2.88764	4930563B10RIK
1050209	-0.137543	13.3195	-0.517008	0.610854	0.913801	-6.25982	RPL12
1050215	-0.0270276	7.76713	-0.6386	0.530371	0.88523	-6.18927	SMPD1
1050220	-0.036034	8.13191	-0.299543	0.767635	0.958136	-6.34969	RFWD2
1050240	-0.0209946	7.81237	-0.544212	0.592346	0.907653	-6.24528	9530096D07RIK
1050253	-0.102716	8.4267	-0.628476	0.536845	0.887281	-6.19569	PPP2R3C
1050255	-0.0712142	7.87402	-1.73226	0.0987117	0.495257	-4.97069	LOC385615
1050273	0.0109802	8.17785	0.084908	0.933184	0.988521	-6.39174	SRP54
1050274	0.0124672	7.73976	0.390414	0.700382	0.940241	-6.31787	CEP350
1050278	0.0594668	7.80786	1.4705	0.157076	0.600667	-5.34844	AK122525
1050286	0.0886926	7.7326	1.67334	0.109921	0.523262	-5.05979	TOMM40
1050288	0.149356	8.51417	1.77584	0.0910658	0.477192	-4.90335	TLR6
1050300	-0.0621147	7.86679	-1.11528	0.278029	0.736143	-5.77966	RGS2
1050301	0.0339347	7.79772	0.478805	0.637301	0.923747	-6.27901	2610001C07RIK
1050332	-0.155798	8.56485	-2.37772	0.02757	0.259242	-3.86323	ZXDC
1050338	-0.0208178	8.12326	-0.326981	0.747099	0.951185	-6.34096	GM1587
1050348	0.000252101	7.71104	0.00704421	0.99445	0.999209	-6.3954	DEPDC6
1050356	0.0356248	7.7139	0.827113	0.417989	0.832125	-6.05201	MAGEA8
1050358	-0.08661	7.88261	-0.96512	0.346077	0.786086	-5.93073	ISL1
1050360	-0.404404	9.27247	-2.71905	0.0132592	0.173568	-3.1998	GNPDA1
1050369	-0.0341902	7.78359	-0.822263	0.420679	0.834004	-6.05596	ABCC6
1050372	-0.0987729	8.13576	-1.82585	0.0829288	0.459434	-4.82459	E130308A19RIK
1050379	-0.0178935	7.88029	-0.345227	0.733549	0.94842	-6.33473	UBE2J2
1050382	0.0596902	8.02243	0.763672	0.454029	0.853786	-6.10192	COPG
1050392	0.0170129	8.05375	0.428802	0.672677	0.934248	-6.30194	D12ERTD551E
1050400	0.265303	8.17792	3.98942	0.000728046	0.0295112	-0.481114	ESPL1
1050402	0.0591192	13.5761	0.578281	0.569567	0.898114	-6.22606	PRDX1
1050414	0.0253836	13.6587	0.210648	0.835305	0.969599	-6.37278	LGALS6
1050424	0.284961	10.7074	1.13953	0.268025	0.725369	-5.75345	5930416I19RIK
1050440	0.0895571	8.85306	0.569371	0.575481	0.900199	-6.2312	A630056H20RIK
1050446	0.0424653	7.75744	1.08267	0.29191	0.74461	-5.81411	PTPN12
1050458	0.0034784	7.71392	0.100394	0.921037	0.985899	-6.39027	ABAT
1050465	0.183315	14.0804	0.459248	0.651037	0.9279	-6.28827	CEACAM1
1050470	0.215243	8.95425	1.36284	0.188169	0.64548	-5.48955	NCOA2
1050475	-0.0523752	7.80952	-1.37994	0.182925	0.639366	-5.46772	GYG
1050497	-0.172561	12.671	-0.991192	0.333501	0.777315	-5.90591	RPL26
1050504	-0.03321	7.8203	-0.706999	0.487771	0.867575	-6.14334	CDH13
1050521	-0.00897002	7.71861	-0.248712	0.806135	0.96586	-6.36387	ADO
1050538	-0.319585	9.42225	-1.99365	0.0600897	0.390722	-4.54941	LOC100046395
1050541	-0.198093	10.725	-1.37232	0.185247	0.642578	-5.47748	RHEB
1050553	0.0497241	7.78649	0.950034	0.353501	0.790304	-5.94482	MXI1
1050598	-0.00117763	7.81893	-0.0240106	0.981083	0.996193	-6.39513	MON1A
1050600	-0.0641344	8.07021	-0.42504	0.675372	0.93436	-6.30357	GLRX3
1050609	-0.262894	8.91149	-1.98374	0.0612644	0.394525	-4.56612	DAB2
1050619	-0.144968	12.5006	-1.15622	0.261294	0.720187	-5.73513	HERPUD1
1050647	0.129983	8.72555	1.16918	0.256157	0.716213	-5.72074	NFATC3
1050670	0.310786	12.3453	2.15228	0.0438424	0.331017	-4.27485	FKBP4
1050671	0.179407	10.212	0.582553	0.566742	0.898097	-6.22357	FKBP11
1050672	-0.0490357	7.83253	-0.951236	0.352905	0.790304	-5.94371	DAB2
1050673	-0.122156	10.2752	-0.995952	0.33124	0.775341	-5.90131	1110008P14RIK
1050678	-0.0121022	7.682	-0.193886	0.848233	0.9716	-6.37624	ACTN2
1050689	-0.00436275	8.15608	-0.054844	0.95681	0.990629	-6.39388	SCL0002064.1_2
1050706	0.82363	9.33932	7.61656	2.56407e-07	0.000179545	7.06228	CDT1
1050709	-0.100536	9.7416	-0.643091	0.527512	0.88447	-6.1864	ANKLE2
1050711	-0.113855	8.54446	-1.29601	0.209815	0.667764	-5.57271	CDK5RAP1
1050719	-0.140295	10.2909	-0.752771	0.460407	0.855948	-6.11012	TXNDC13
1050753	-0.0205509	7.73792	-0.442504	0.6629	0.931343	-6.2959	ADAMTS13
1050762	0.00229232	7.69799	0.0575502	0.954681	0.990586	-6.39373	NAPA
10520	-0.0598519	7.8496	-1.64355	0.115988	0.535012	-5.10396	9430077A04RIK
10543	0.0258111	10.8247	0.167365	0.868773	0.975854	-6.38112	TMEM120A
10546	-0.144541	8.84448	-1.28379	0.213976	0.672094	-5.58753	BRP44
10551	0.0403236	7.82255	0.806214	0.429657	0.838185	-6.06886	PIK3C2A
10575	-0.0320525	10.0988	-0.106078	0.916583	0.985311	-6.38967	CIDEB
10577	-0.318783	9.63862	-1.60911	0.123355	0.548522	-5.15429	MRGPRF
10592	-0.0900645	7.89788	-1.24396	0.227979	0.68745	-5.63503	3632451O06RIK
10594	-0.00952865	7.69569	-0.169493	0.867121	0.975544	-6.38076	RNF139
10598	4.64747	10.461	9.74769	5.13323e-09	1.82115e-05	10.6408	CXCL9
10601	0.0398402	7.72173	1.34439	0.193961	0.652106	-5.51286	D830036I24RIK
10630	0.0391107	9.76666	0.219175	0.828748	0.969373	-6.37091	MRPL52
10639	-0.926056	12.1514	-3.72855	0.00133669	0.0436487	-1.05726	FHL1
10669	-0.0481206	8.06879	-0.902627	0.377529	0.806242	-5.98778	CENTG3
10671	0.159064	11.8955	1.38466	0.181499	0.638348	-5.46166	TMED10
10673	0.0658212	7.7514	1.15489	0.261826	0.720501	-5.7366	CAPN2
10674	0.273135	11.462	0.981942	0.337926	0.779656	-5.91478	SYVN1
10678	0.0214706	8.63237	0.177449	0.860951	0.974711	-6.37935	1700009P03RIK
10682	0.0715168	7.91184	1.63104	0.118621	0.539587	-5.12234	MOBKL2C
1070010	-0.0784535	8.82824	-0.801724	0.43219	0.838774	-6.07243	USP54
1070019	-0.0638708	7.71591	-1.45638	0.160897	0.605379	-5.36743	SLC6A12
1070026	0.256963	11.3726	1.33384	0.197336	0.654084	-5.52607	PREB
1070037	-0.00813719	7.93294	-0.124733	0.901987	0.982474	-6.38748	RXRA
1070041	0.102858	9.37587	1.43034	0.168148	0.616624	-5.40209	PDSS2
1070047	-0.0870694	9.88359	-0.6236	0.539979	0.889029	-6.19875	TCEAL8
1070070	0.0921825	8.85095	0.605127	0.551939	0.892113	-6.21012	GTF3C1
1070082	0.0727881	7.86103	1.50721	0.14748	0.584049	-5.29834	CDCP1
1070086	-0.0251818	7.73539	-0.718651	0.480717	0.864526	-6.13507	E530018J06RIK
1070091	0.0878539	9.73958	0.526606	0.604293	0.911191	-6.25477	GMFG
1070093	-0.0157617	7.9959	-0.249498	0.805535	0.965797	-6.36367	ACTR5
1070097	0.397088	10.6713	2.26489	0.0348509	0.29294	-4.07219	HSD17B7
1070102	-0.12236	8.20639	-1.40036	0.176816	0.631934	-5.44136	EG240038
1070110	-0.0576542	7.71048	-1.90991	0.0706779	0.42304	-4.6888	TNRC6A
1070133	0.0257955	7.88926	0.480356	0.636217	0.923061	-6.27825	CHD5
1070136	-0.0361878	7.94842	-0.339206	0.738011	0.949925	-6.33682	B930032P17RIK
1070139	0.0215323	10.5859	0.193886	0.848232	0.9716	-6.37624	PLRG1
1070152	-0.143778	11.5605	-1.02436	0.317967	0.764408	-5.87346	STXBP2
1070156	-0.444935	9.6781	-4.69479	0.00014108	0.0102021	1.0826	AI662250
1070162	-0.0742074	7.79546	-1.65169	0.114304	0.53129	-5.09196	NRXN2
1070164	0.0273061	7.751	0.374498	0.711998	0.943112	-6.32404	4833419P04RIK
1070168	-0.00171032	7.8201	-0.0376856	0.970314	0.993984	-6.3947	ZZEF1
1070170	-0.0445012	9.02412	-0.41726	0.680959	0.935919	-6.30688	0610007P22RIK
1070184	-0.150629	9.89173	-1.10093	0.284077	0.739754	-5.79493	XPR1
1070189	-0.0597038	13.6931	-0.611935	0.547515	0.891064	-6.20597	NDUFA13
1070192	0.00286156	10.6454	0.0130299	0.989734	0.998034	-6.39533	ORF9
1070193	-0.0398221	7.69381	-1.16521	0.257722	0.71697	-5.72516	LOC241942
1070204	0.156976	7.95391	2.14891	0.0441414	0.332364	-4.28081	LDLR
1070220	0.0781678	7.9522	1.05173	0.305539	0.753777	-5.84597	AKAP8
1070224	-0.233413	9.3148	-1.51224	0.146204	0.582402	-5.2914	EMP3
1070228	-0.417751	10.0906	-1.72478	0.100079	0.498663	-4.98214	TMEM42
1070239	-0.0932425	7.97089	-1.89758	0.0723685	0.428065	-4.70898	PRDM16
1070243	-0.409655	9.31421	-2.02188	0.0568519	0.380783	-4.50152	DEPDC6
1070253	0.147656	7.98694	3.00922	0.00696158	0.116913	-2.60572	POLR3E
1070274	-0.0568399	8.14847	-0.3376	0.739203	0.950055	-6.33737	ST3GAL4
1070300	0.0513755	9.37098	0.523672	0.606295	0.911952	-6.25633	TTC19
1070307	-0.0538756	8.60529	-0.405845	0.689191	0.937308	-6.31164	SELPLG
1070309	0.20891	9.17802	1.8668	0.0767465	0.442462	-4.75898	SAPS1
1070341	-0.233122	10.6101	-1.19597	0.245776	0.704898	-5.69056	4933439C20RIK
1070358	-0.131742	11.4321	-0.470044	0.643438	0.925681	-6.2832	MRPL54
1070369	-0.0130932	7.73925	-0.35632	0.725354	0.946549	-6.33078	ALPK2
1070376	-0.0972958	11.9167	-0.512709	0.613804	0.915051	-6.26205	NDUFA12
1070382	0.0550828	8.22001	0.139309	0.890607	0.98007	-6.38551	9130204K15RIK
1070398	0.0904558	12.3078	0.408854	0.687017	0.936833	-6.3104	ANAPC5
1070402	-0.0227855	7.73103	-0.551218	0.587626	0.905155	-6.24142	SWAP70
1070411	0.0324396	7.68073	0.791898	0.437766	0.84176	-6.08018	EG621976
1070424	0.0475204	7.95741	0.797634	0.434506	0.840141	-6.07567	4930579E17RIK
1070431	-0.123946	8.34253	-0.692326	0.496739	0.871562	-6.15357	D14ABB1E
1070438	0.0250187	8.06884	0.4368	0.666963	0.932692	-6.29844	DCUN1D3
1070441	-0.141961	8.63447	-1.10584	0.281996	0.738861	-5.78972	MTERF
1070451	0.0120035	8.2893	0.13983	0.890201	0.98007	-6.38544	PKN1
1070452	-0.101672	7.79804	-1.8382	0.0810205	0.453771	-4.80492	TNNC1
1070482	-0.0859375	9.94127	-0.544143	0.592393	0.907653	-6.24532	MRPL48
1070484	0.0821659	9.6822	0.684578	0.501513	0.873117	-6.15889	HSPA2
1070487	0.181171	9.35289	0.835779	0.41321	0.828469	-6.0449	NLRX1
1070519	-0.00571804	7.71384	-0.193924	0.848203	0.9716	-6.37623	OTTMUSG00000010750
1070520	-0.104095	7.88844	-1.5267	0.142585	0.576306	-5.27135	PACSIN3
1070528	-0.00274071	8.49857	-0.021732	0.982878	0.996981	-6.39518	SEMA3B
1070541	-0.0333382	8.41885	-0.387375	0.702594	0.94132	-6.31907	BRF2
1070544	0.086195	8.47956	0.831468	0.415583	0.830514	-6.04845	SNX25
1070546	-0.0434367	10.3582	-0.23042	0.820119	0.968591	-6.36834	ARL6IP5
1070551	-0.0225284	7.71389	-0.54506	0.591774	0.907122	-6.24482	TRIM3
1070564	0.02664	11.3187	0.353605	0.727357	0.947379	-6.33176	AFTPH
1070575	-0.423922	10.2934	-2.82872	0.0104147	0.149881	-2.97808	COPZ2
1070592	0.0577746	10.6382	0.406453	0.688751	0.937065	-6.31139	SLC25A38
1070593	-0.0296592	9.08591	-0.144228	0.886773	0.979661	-6.3848	SMO
1070598	-0.0910188	9.89241	-0.398573	0.694456	0.938294	-6.31461	ZFP260
1070603	-0.0214556	8.28183	-0.14137	0.889	0.980052	-6.38522	D030026J11RIK
1070619	-0.814916	9.15034	-2.50586	0.021025	0.225351	-3.61934	LOC631037
1070630	1.95798	9.33736	9.22249	1.27618e-08	2.12033e-05	9.82083	TNFAIP2
1070639	0.0444152	7.68542	0.899406	0.3792	0.807675	-5.99062	ROCK2
1070646	0.360966	10.3308	2.53834	0.0196142	0.216758	-3.55648	ANKFY1
1070653	0.356327	8.87764	4.36659	0.000302203	0.0171257	0.355789	METTL1
1070661	-0.0815195	7.76103	-1.5873	0.128221	0.556454	-5.18573	PKHD1L1
1070670	-0.00106118	9.64049	-0.0108059	0.991486	0.998034	-6.39536	SFRP1
1070672	0.0220854	8.06749	0.44425	0.661659	0.931286	-6.29512	A530088H08RIK
1070673	0.00589328	7.67078	0.117653	0.907523	0.983483	-6.38835	9030409G11RIK
1070674	-0.0548738	10.7277	-0.286664	0.777335	0.959423	-6.35353	TMEM93
1070678	0.0637841	8.24564	0.863925	0.397931	0.818631	-6.02135	EDEM2
1070687	0.0248402	7.8825	0.320898	0.751636	0.953261	-6.34296	USP4
10707	0.160322	7.89018	2.79031	0.0113373	0.158361	-3.05616	1110034A24RIK
1070703	0.02328	7.9131	0.341217	0.73652	0.949788	-6.33613	AKNA
1070707	-0.0399636	7.87069	-0.645706	0.525852	0.884288	-6.18471	MAP3K10
1070709	-0.455311	10.7151	-2.33825	0.0299395	0.272611	-3.93697	NEDD9
1070717	0.00237196	8.17316	0.0170613	0.986558	0.998033	-6.39527	CHK
1070730	0.0442987	7.68837	1.17275	0.254754	0.715738	-5.71675	OLFR726
1070753	-1.00819e-05	7.75675	-0.000256429	0.999798	0.999941	-6.39542	LRCH3
1070762	-0.140026	14.3149	-2.02324	0.0567004	0.38069	-4.49921	COX4I1
10709	0.0757581	8.48473	1.17917	0.252246	0.711979	-5.70955	RAPGEF2
10717	-0.0450883	8.56565	-0.242065	0.811209	0.966496	-6.36554	B9D2
10730	-0.0897262	8.62829	-0.697912	0.493313	0.870457	-6.1497	CBX6
10731	-0.0748632	7.79889	-1.4309	0.167988	0.616327	-5.40135	NPAS2
10735	-0.0559001	7.78126	-1.30028	0.208375	0.666807	-5.56749	SLC25A36
10736	-0.0688952	8.08196	-0.509254	0.616179	0.915489	-6.26383	MUC4
10739	0.0819334	8.10961	0.48964	0.629747	0.919976	-6.27371	RG9MTD1
10743	-0.152989	10.2376	-0.954973	0.351058	0.789118	-5.94023	UBL7
10746	0.0272603	7.96778	0.603485	0.553009	0.892203	-6.21112	E230008N13RIK
10750	-0.0079533	7.72595	-0.25666	0.800078	0.964642	-6.36183	NEO1
10768	-0.304576	11.1374	-2.42577	0.0249202	0.246779	-3.77256	GM2A
1090008	-0.204048	8.25876	-2.25632	0.0354704	0.295427	-4.08782	ABCB9
1090021	0.0130958	7.73846	0.331226	0.743939	0.950617	-6.33954	LOC382001
1090026	0.0047307	7.69854	0.11861	0.906775	0.983293	-6.38824	4930415L06RIK
1090035	0.019942	7.7058	0.467889	0.644952	0.926154	-6.28422	PRKAR2A
1090037	-0.0832708	12.6025	-0.601382	0.554381	0.892321	-6.21239	SLC25A20
1090044	-0.518718	8.61643	-5.79836	1.15626e-05	0.00211113	3.46936	2610035D17RIK
1090047	0.0116093	7.85397	0.222075	0.826521	0.969271	-6.37026	EPHA1
1090056	-0.206634	8.64308	-2.26512	0.0348345	0.292919	-4.07178	HTR2B
1090064	-0.0079307	8.33406	-0.054376	0.957178	0.990629	-6.39391	CD55
1090079	-0.0961219	8.60672	-1.40493	0.175471	0.629915	-5.43541	SLC38A6
1090093	-0.342021	10.34	-2.68647	0.0142377	0.181072	-3.26494	TTC3
1090095	-0.163583	8.36932	-0.899605	0.379096	0.807537	-5.99045	A230050A16RIK
1090100	-0.163126	7.9455	-1.7741	0.0913611	0.478381	-4.90606	TGIF1
1090102	-0.110653	8.23586	-0.978922	0.33938	0.780706	-5.91766	MPG
1090110	0.0111332	7.9629	0.269298	0.790475	0.962278	-6.35845	ECHDC2
1090112	-0.120423	8.0281	-2.11914	0.0468641	0.343338	-4.33329	ADARB1
1090121	0.118186	10.8495	1.02533	0.31752	0.764065	-5.8725	MRPS18A
1090131	-0.126341	7.97179	-2.71353	0.0134203	0.174697	-3.21086	HEXDC
1090139	1.92252	9.19117	7.86	1.59211e-07	0.000139768	7.50556	IFI47
1090142	-0.176478	10.3	-2.14979	0.044063	0.332141	-4.27926	ANP32A
1090154	0.14963	12.0923	0.578486	0.569431	0.898114	-6.22594	CDIPT
1090161	0.0021654	7.81008	0.0560667	0.955848	0.990586	-6.39382	4933412A06RIK
1090162	-0.0791733	7.76341	-1.53907	0.139551	0.572819	-5.25409	4833420G17RIK
1090170	0.0151792	7.78408	0.427509	0.673603	0.934255	-6.3025	NCAML-PENDING
1090180	0.453123	9.20433	3.16573	0.00488673	0.093964	-2.27638	ARHGDIB
1090202	0.118597	7.78622	2.02861	0.0561046	0.379397	-4.49006	DOCK5
1090221	0.467214	10.1629	2.91361	0.00862395	0.134131	-2.80403	LSM6
1090228	0.0422687	8.57733	0.458518	0.651552	0.928052	-6.28861	FAM110A
1090239	-0.00289131	10.514	-0.0157843	0.987564	0.998033	-6.39529	PIP5K1B
1090241	0.10645	7.87727	1.92134	0.0691407	0.418975	-4.67	MYOHD1
1090243	-0.00820779	7.85036	-0.101835	0.919908	0.985669	-6.39013	HPBRII4
1090270	0.00987268	7.68152	0.250958	0.804422	0.965679	-6.3633	1110037P13RIK
1090279	0.0306368	8.02217	0.657389	0.518469	0.880056	-6.1771	RAB6
1090288	-0.102795	9.91518	-0.824407	0.419488	0.832907	-6.05421	NEO1
1090296	0.00260408	7.77257	0.0886832	0.930221	0.988443	-6.3914	EG545878
1090326	0.0206121	7.75816	0.535872	0.597991	0.909791	-6.24982	KAT2B
1090327	0.472896	9.19473	3.44152	0.00259845	0.0642634	-1.6845	H2AFX
1090328	0.238436	8.09883	2.48556	0.0219544	0.230583	-3.65841	SUV39H1
1090332	-0.0110945	7.67468	-0.216445	0.830846	0.969503	-6.37152	MAN1A
1090333	-0.0172927	7.75622	-0.413178	0.683898	0.935919	-6.3086	KLK1B4
1090341	0.0735308	7.8417	1.39131	0.179504	0.635311	-5.45309	TUBA4A
1090347	-0.117957	7.94782	-2.0269	0.056294	0.380188	-4.49298	SIX5
1090348	0.00659397	7.78652	0.162948	0.872204	0.976526	-6.38187	6330408A02RIK
1090349	-0.0494175	7.8088	-1.30476	0.206873	0.664815	-5.56201	C430003P19RIK
1090358	-0.0857741	7.73828	-2.25552	0.0355288	0.295429	-4.08928	LOC100047090
1090360	-0.07149	7.8018	-1.38638	0.18098	0.637078	-5.45944	LOC100041194
1090382	0.0920275	9.82928	0.7273	0.475519	0.862441	-6.12885	CDKN3
1090398	0.0149674	7.92499	0.240283	0.812571	0.967007	-6.36597	AGFG1
1090400	-0.0920278	7.92888	-1.25897	0.222621	0.683125	-5.61728	HDHD2
1090411	-0.0144214	8.43494	-0.135362	0.893687	0.980804	-6.38607	ZBTB45
1090427	-0.246974	10.3475	-3.32041	0.00343268	0.0752359	-1.94599	ARFGAP3
1090435	-0.00343899	8.97629	-0.0363119	0.971396	0.994277	-6.39475	BICD2
1090438	0.312885	8.37849	1.78024	0.0903231	0.475636	-4.89648	ATF3
1090440	0.0160622	7.76257	0.401479	0.69235	0.938086	-6.31343	XRN2
1090450	-0.0257605	7.69921	-0.545271	0.591631	0.907122	-6.2447	CRIPT
1090468	-0.0749319	8.01635	-0.632648	0.534172	0.886917	-6.19306	GIPC1
1090470	0.0419386	7.93205	0.711662	0.484941	0.866496	-6.14005	DNAJC1
1090471	-0.0425502	8.65961	-0.437459	0.666493	0.932584	-6.29815	PXN
1090474	0.0160779	7.80861	0.376443	0.710575	0.942758	-6.3233	SRD5A1
1090484	-0.0317758	8.64035	-0.138994	0.890853	0.98007	-6.38556	BAHCC1
1090491	-0.070688	7.78174	-1.57653	0.13068	0.560126	-5.20113	MSL3L2
1090504	0.106573	8.35483	0.811632	0.426613	0.836921	-6.06453	MAPT
1090520	0.234502	8.89349	2.24916	0.0359961	0.298503	-4.10087	RBM26
1090524	0.741043	10.1515	4.90543	8.68024e-05	0.00728038	1.54637	MYBBP1A
1090564	0.0620504	7.7352	1.36159	0.188556	0.645733	-5.49114	SLC10A4
1090575	-0.00927081	7.80787	-0.209341	0.836312	0.969739	-6.37306	DUSP3
1090576	-0.0173319	7.71542	-0.37235	0.713571	0.943499	-6.32485	DRP2
1090577	-0.435744	10.9354	-1.70223	0.104296	0.508806	-5.01639	MTCH2
1090605	-0.0219726	8.30057	-0.310068	0.759736	0.95639	-6.34643	TSPYL3
1090630	-0.119104	8.28228	-1.13383	0.270352	0.727621	-5.75966	2510002D24RIK
1090634	0.00974405	7.72321	0.302201	0.765637	0.957675	-6.34888	2500001D14RIK
1090639	-0.293467	10.8742	-2.33566	0.0301012	0.273608	-3.94178	DHRS7B
1090647	0.0180222	8.28627	0.366854	0.717603	0.943812	-6.32691	LOC623121
1090661	-0.0111515	7.69739	-0.27046	0.789594	0.962278	-6.35813	ALDH1A2
1090669	0.0967868	9.02786	0.483141	0.634273	0.922317	-6.2769	APRIN
1090671	-0.114041	8.11098	-1.5998	0.125412	0.552124	-5.16775	INPP4B
1090672	0.181723	11.2285	1.34098	0.195046	0.652385	-5.51713	PLCB3
1090673	0.0449627	8.79347	0.397532	0.695211	0.938384	-6.31503	NDOR1
1090674	0.0720572	7.8834	0.561633	0.580642	0.902467	-6.2356	PI4KB
1090725	-0.0386114	7.69884	-1.14296	0.266632	0.723957	-5.74971	LOC100043822
1090735	-0.08608	8.73108	-0.689887	0.498239	0.872091	-6.15525	NARG1L
1090736	-0.055998	8.04091	-0.63907	0.530071	0.885029	-6.18897	PLEKHA8
1090739	-0.24043	8.53936	-3.7766	0.00119536	0.0410115	-0.951464	TMEM143
1090747	-0.0184982	7.70326	-0.511753	0.614461	0.915153	-6.26254	PHF14
1090754	0.0146335	7.8551	0.337188	0.739508	0.950353	-6.33751	PPFIA1
1090767	-0.0327487	8.78889	-0.215156	0.831837	0.969503	-6.3718	ENO2
110039	0.473209	9.25664	2.08094	0.0505816	0.357991	-4.39997	HIST2H2AB
110044	-0.054588	8.18884	-0.419529	0.679328	0.935622	-6.30592	FAT1
110048	-0.258439	9.55231	-1.42639	0.169268	0.617542	-5.4073	FBN1
110059	0.124192	8.39272	0.935246	0.360882	0.79562	-5.95844	CEP57
110064	0.0462184	8.93472	0.431337	0.670864	0.933722	-6.30084	SLA
110079	-0.0290336	7.72862	-0.5528	0.586562	0.90446	-6.24054	CD44
110091	0.0627011	11.0044	0.230106	0.82036	0.968591	-6.36841	D11WSU99E
110092	-0.0732271	14.3086	-0.78976	0.438985	0.84312	-6.08185	GM1821
110095	-0.0346956	7.68856	-0.76755	0.451774	0.852573	-6.09898	A330043C08RIK
110110	1.27558e-06	7.70509	3.34424e-05	0.999974	0.999974	-6.39542	CDH23
110112	0.199329	7.70377	3.31793	0.00345233	0.0753403	-1.95134	CCL2
110121	0.175829	11.8888	1.18381	0.250448	0.709957	-5.70433	CTSB
110132	-0.0443206	7.72116	-1.07568	0.294951	0.746154	-5.82139	GATS
110138	-0.185972	9.69235	-1.05704	0.303165	0.753142	-5.84056	CHIC2
110154	0.0647304	8.84954	0.339191	0.738022	0.949925	-6.33683	RCOR1
110162	-0.020966	9.65094	-0.425936	0.67473	0.93435	-6.30318	UBAP1
110181	-0.162628	8.67739	-1.59917	0.125554	0.552124	-5.16866	1200003C05RIK
110189	0.107564	8.36779	1.22449	0.235078	0.693639	-5.65779	ELAC1
110192	0.130487	8.38566	0.924265	0.36643	0.798208	-5.96842	PKIG
110202	0.483869	11.8332	0.990474	0.333843	0.777315	-5.9066	CLCA6
110220	-0.0322744	7.79183	-0.943749	0.356625	0.792989	-5.95063	PHLPP
110228	-0.249994	12.378	-1.63421	0.117949	0.538855	-5.11769	ATAD4
110242	-0.074555	8.66965	-1.00569	0.326646	0.77158	-5.89184	4933404K08RIK
110253	-0.000486378	7.88159	-0.0122159	0.990375	0.998034	-6.39535	A730089K16RIK
110255	0.204193	8.38362	2.40838	0.0258509	0.251408	-3.8055	PUS7L
110259	0.582258	8.90499	4.34982	0.000314233	0.0174396	0.318578	CDC7
110270	0.0285393	8.24163	0.170707	0.86618	0.97534	-6.38055	ZC3H3
110274	0.00831567	7.77727	0.151239	0.881311	0.979358	-6.38374	P2RX1
110278	-0.0371421	7.72552	-0.998229	0.330162	0.773748	-5.8991	C130053D24RIK
110279	0.239461	9.42785	1.65465	0.113696	0.530034	-5.08758	TRP53
110280	0.0132421	9.62404	0.0638385	0.949736	0.989659	-6.39334	POLR2D
110324	-0.0606778	7.78619	-1.61208	0.122705	0.547245	-5.14998	LOC674611
110326	0.0704844	7.93473	1.3188	0.202224	0.659247	-5.54474	LYPD6B
110327	-0.1146	8.04246	-1.591	0.127384	0.554683	-5.18042	HSPB2
110328	-0.125898	8.44317	-0.813677	0.425467	0.836529	-6.06289	EIF3S8
110332	0.0972037	8.307	0.666702	0.512625	0.877308	-6.17094	PHF10
110333	-0.012201	7.81745	-0.348453	0.731163	0.94817	-6.33359	2310039L15RIK
110338	0.0337995	9.17053	0.438148	0.666002	0.932235	-6.29784	RAD50
110347	-0.0374729	7.86704	-0.437204	0.666675	0.932692	-6.29826	PCDH20
110348	-0.0880554	8.37823	-0.765025	0.453241	0.853685	-6.1009	BPNT1
110349	-0.000981218	7.98016	-0.0198399	0.984369	0.997769	-6.39522	SUHW2
110358	0.270102	14.4448	1.88897	0.0735707	0.431257	-4.72303	EG667728
110360	-0.0133997	7.79935	-0.184227	0.855701	0.973091	-6.3781	SCL0001651.1_229
110398	-0.0725712	7.84342	-1.10693	0.281536	0.738839	-5.78857	MPG
110400	0.291069	9.90229	1.70273	0.104201	0.508741	-5.01564	LOC100044948
110403	-0.0290719	8.62755	-0.142429	0.888175	0.980012	-6.38506	0610009J05RIK
110408	-0.0545219	7.9064	-0.873675	0.392725	0.815841	-6.01302	LOC100044395
110424	0.000518532	7.69329	0.0111181	0.99124	0.998034	-6.39536	6230427J02RIK
110433	0.00474774	7.90565	0.0951884	0.925118	0.987028	-6.39079	SEC22C
110435	0.0490826	7.7002	1.25585	0.223727	0.684083	-5.62098	SERPINA3M
110445	0.0885865	7.85768	1.66973	0.110641	0.524632	-5.06517	CIAPIN1
110452	0.224875	9.84912	1.40563	0.175267	0.629535	-5.4345	LOC671878
110458	-0.887223	11.824	-3.65451	0.0015875	0.0481687	-1.21987	ADH1
110463	-0.0272276	8.62256	-0.438563	0.665706	0.93198	-6.29766	LOC230896
110468	0.0841351	11.681	0.64967	0.52334	0.883135	-6.18214	2310003F16RIK
110471	-0.0932727	8.9768	-0.603222	0.55318	0.892203	-6.21128	ID3
110474	-0.149406	8.74572	-1.04119	0.310282	0.758448	-5.85663	PMM2
110487	0.0796059	11.746	0.664004	0.514314	0.878123	-6.17273	FAF1
110494	0.0855039	8.82602	1.09461	0.286772	0.740924	-5.80161	CDK5RAP2
110497	-0.0202102	7.71426	-0.558157	0.582968	0.903134	-6.23755	MAPK6
110520	0.188251	7.78601	3.81014	0.00110559	0.0384976	-0.877505	RAD51
110554	0.0540016	8.27516	0.569988	0.57507	0.90004	-6.23085	OSBPL5
110561	-0.166917	10.4729	-0.643038	0.527546	0.88447	-6.18643	NRBP2
110564	-0.174967	8.19893	-2.5873	0.017655	0.204356	-3.461	LOC100045738
110576	-0.307183	9.65627	-2.22092	0.0381389	0.307292	-4.15205	CISD1
110577	-0.0816496	9.17148	-0.431941	0.670432	0.933471	-6.30058	TARDBP
110594	-0.134784	9.94547	-0.808313	0.428476	0.83782	-6.06719	4933434E20RIK
110601	0.0464217	8.02171	0.651481	0.522195	0.882809	-6.18097	1700020C11RIK
110605	-0.105704	9.11874	-1.03556	0.312839	0.760069	-5.86229	PEX11C
110609	-0.0543284	8.00509	-1.03651	0.312406	0.759834	-5.86134	TMPRSS5
110630	-0.447602	11.217	-2.74667	0.01248	0.168516	-3.14431	EBPL
110634	-0.0254778	7.75561	-0.699546	0.492314	0.870457	-6.14856	KIF3C
110639	0.172544	8.50003	1.3625	0.188273	0.645502	-5.48998	POLR2H
110647	-0.125404	9.34479	-0.988881	0.334603	0.777519	-5.90813	LOC668387
110653	-0.0504877	7.92384	-1.24642	0.227095	0.68745	-5.63213	LOC227092
110661	0.507285	9.35201	2.76521	0.0119818	0.164004	-3.10694	ACAT2
110678	-0.0143998	7.81726	-0.355423	0.726015	0.946549	-6.3311	PTPN14
110682	0.0151263	7.70557	0.350212	0.729862	0.948096	-6.33297	FFAR3
110692	-0.0178492	8.03141	-0.229872	0.82054	0.968591	-6.36847	SCARF1
110706	-0.216591	8.26932	-1.77804	0.0906938	0.476277	-4.89992	PPIC
110717	0.223645	8.28513	2.3059	0.0320206	0.28157	-3.9969	AI428936
110719	0.0335489	7.74778	0.946177	0.355416	0.792179	-5.94839	EG574083
110736	-0.0149146	7.74061	-0.37365	0.712619	0.943251	-6.32436	OTOP3
110747	0.00152651	11.8467	0.00885785	0.993021	0.998643	-6.39538	VAMP3
110750	0.080909	8.00491	0.976826	0.340391	0.781573	-5.91966	RPL7L1
110754	0.0524409	7.8174	1.33941	0.195546	0.652385	-5.5191	5430411K18RIK
110768	0.0801899	8.36121	0.850659	0.405086	0.823781	-6.03254	ABCF2
1110020	0.00180622	7.7954	0.0336505	0.973491	0.994763	-6.39484	CXX1A
1110021	0.0563671	10.3965	0.215931	0.831241	0.969503	-6.37163	1700029G01RIK
1110022	-0.0645089	8.41632	-0.620737	0.541823	0.889566	-6.20053	VAPA
1110025	-0.321288	11.5185	-1.1082	0.281002	0.738839	-5.78722	PPP1CA
1110026	0.0613071	7.7103	1.9429	0.0663235	0.410614	-4.63436	LRP8
1110035	-0.0257074	8.0872	-0.382651	0.706038	0.941643	-6.32091	RAB3IP
1110039	0.0465984	9.28386	0.311128	0.758942	0.95639	-6.3461	NUMA1
1110041	-0.0923557	9.77645	-0.428587	0.672831	0.934248	-6.30204	LOC100046923
1110047	-0.106282	7.90411	-1.84347	0.0802182	0.452621	-4.79649	FAM171A1
1110048	0.0306282	9.50556	0.298248	0.768608	0.958184	-6.35009	UNC13B
1110068	-0.0281969	7.92855	-0.455747	0.65351	0.928903	-6.28989	LOC209281
1110072	0.130582	8.57473	0.846684	0.407246	0.824582	-6.03586	RG9MTD2
1110075	-0.00628094	7.71428	-0.157789	0.876214	0.977895	-6.38271	E130309D14RIK
1110082	-0.494435	9.72755	-2.43259	0.0245642	0.245607	-3.75962	CXADR
1110088	0.226214	10.0258	1.32536	0.200079	0.657134	-5.53661	APOBEC1
1110092	-0.00787012	9.23678	-0.050731	0.960046	0.991047	-6.39411	METTL3
1110095	-0.227959	10.6431	-1.69583	0.105521	0.512166	-5.02606	MUTED
1110102	0.547304	10.1871	1.9734	0.0625111	0.398826	-4.58348	ACTN4
1110112	0.0577184	8.62841	0.582414	0.566834	0.898097	-6.22365	MLLT3
1110113	-0.184485	9.84749	-1.20759	0.241374	0.698585	-5.67729	ATP6V1G1
1110121	0.0451736	8.02291	0.679836	0.504447	0.873917	-6.16211	RTTN
1110131	-0.233828	9.41189	-1.22597	0.234531	0.693193	-5.65606	EG666756
1110132	-0.00701759	7.68516	-0.179266	0.859543	0.974504	-6.37902	PIK3R4
1110162	-0.125337	8.6889	-1.19358	0.246691	0.705951	-5.69328	BEX2
1110170	0.0885871	7.78079	2.39105	0.0268098	0.255411	-3.83818	SFMBT1
1110192	-0.0340134	7.6984	-0.786791	0.440681	0.844256	-6.08417	2007-09-01
1110195	-0.228692	11.6255	-1.16746	0.256836	0.716233	-5.72266	SRI
1110201	-0.12872	8.27201	-0.85442	0.40305	0.821665	-6.02938	NFE2L2
1110202	-0.00546344	8.11085	-0.0954512	0.924912	0.986976	-6.39077	CAMKK2
1110239	-0.140955	7.87548	-2.76192	0.0120687	0.164979	-3.11357	LOC381200
1110241	0.121659	7.77672	2.96911	0.00761756	0.124585	-2.68921	HSP90AA1
1110255	-0.0241641	7.72247	-0.575452	0.571441	0.898918	-6.2277	RAP2IP
1110259	0.0350964	7.72313	1.08615	0.290404	0.743157	-5.81048	ICMT
1110270	-0.0450988	10.5815	-0.400829	0.69282	0.938086	-6.31369	EG216185
1110273	0.149679	10.0304	1.07484	0.295317	0.746622	-5.82226	NAP1L1
1110280	-0.155113	11.3284	-0.807784	0.428773	0.83782	-6.06761	D12ERTD647E
1110296	-0.576882	8.55724	-5.73905	1.31853e-05	0.00225083	3.34433	IL7
1110300	-0.124477	8.35494	-0.888648	0.384817	0.809657	-6.00006	UROS
1110301	-0.184709	8.2235	-0.742727	0.466332	0.859082	-6.11758	ST3GAL5
1110326	-0.0683278	8.40118	-0.712368	0.484513	0.866279	-6.13954	FCGR2B
1110338	-0.00696035	9.33944	-0.0385441	0.969638	0.993825	-6.39466	MBD1
1110347	-0.0613339	7.73064	-1.21367	0.239093	0.696997	-5.6703	MAPK8IP1
1110349	-0.0548067	7.70682	-1.35759	0.189802	0.6478	-5.49621	A330049M08RIK
1110358	0.00573937	7.7587	0.140606	0.889596	0.980058	-6.38533	C130002N06
1110364	0.0915999	13.2198	0.669055	0.511154	0.876667	-6.16937	EIF4H
1110367	0.053924	7.88289	1.28044	0.215128	0.673782	-5.59158	2310037I24RIK
1110369	-0.0480789	7.72422	-1.5696	0.132286	0.562019	-5.21101	2410012M07RIK
1110370	-0.148331	9.07182	-1.12444	0.274219	0.731419	-5.76982	ZFP207
1110382	-0.110354	8.87454	-0.720449	0.479633	0.864072	-6.13378	ARL8A
1110386	0.000636888	7.70964	0.0164559	0.987035	0.998033	-6.39528	LOC383324
1110390	0.350798	14.4918	2.1146	0.0472929	0.345184	-4.34126	HIST1H2AI
1110392	-0.538568	10.0995	-3.72264	0.00135516	0.0439111	-1.07024	PRKCZ
1110398	-0.0371518	7.74764	-1.03896	0.311294	0.759183	-5.85888	ZFP316
1110400	-0.143195	7.91597	-1.54531	0.138039	0.570384	-5.24534	MPV17
1110414	-0.144777	8.15525	-1.8191	0.0839901	0.462382	-4.83533	FAM171A2
1110435	0.4143	10.211	2.48131	0.0221541	0.231659	-3.66659	1110007M04RIK
1110440	-0.047028	7.7391	-0.835857	0.413167	0.828469	-6.04484	PDGFRL
1110441	0.0911796	7.9627	1.78111	0.090177	0.475293	-4.89512	GM1815
1110445	0.302151	7.87948	3.31928	0.00344165	0.0753403	-1.94843	LOC380706
1110451	0.0818613	8.53318	0.999753	0.329442	0.773227	-5.89762	ARRB2
1110452	0.0964578	10.814	0.725138	0.476815	0.863077	-6.13041	2510049J12RIK
1110465	0.0464922	10.0032	0.278142	0.783775	0.96087	-6.35598	AFG3L1
1110468	0.00761589	8.34572	0.0499653	0.960649	0.99124	-6.39415	UBE2Q2
1110471	-0.0848093	8.7391	-0.704936	0.489026	0.86885	-6.14479	SNTG2
1110477	0.284559	9.68114	1.84102	0.08059	0.453554	-4.80041	2610024G14RIK
1110487	-0.0394152	11.2998	-0.190675	0.850714	0.972104	-6.37687	UXT
1110494	-0.195545	8.63467	-2.08918	0.0497582	0.35392	-4.38565	BC029214
1110497	0.0871907	9.56485	0.649589	0.523392	0.883135	-6.1822	DGKZ
1110500	0.0178298	7.70958	0.458906	0.651278	0.928052	-6.28843	LOC100044529
1110504	0.0880064	9.99467	0.749811	0.462149	0.856994	-6.11233	JOSD2
1110520	0.0509875	9.77749	0.682937	0.502527	0.873281	-6.16001	PANK2
1110541	0.0699242	10.6226	0.819485	0.422224	0.834865	-6.05821	MDH2
1110554	-0.12736	8.49362	-0.848614	0.406197	0.824439	-6.03425	SCP2
1110563	0.0986533	10.5826	0.690124	0.498093	0.872091	-6.15509	1110034O24RIK
1110564	0.141358	8.57078	1.35823	0.189604	0.647324	-5.4954	PCGF3
1110577	0.178754	11.9301	1.33768	0.196102	0.652959	-5.52127	MRPL13
1110592	-0.584234	8.96113	-2.13657	0.0452525	0.336982	-4.30263	DEFB37
1110603	0.0334996	7.68098	0.747969	0.463234	0.857391	-6.1137	5730496N17RIK
1110615	-0.175004	8.36859	-1.92629	0.0684852	0.417252	-4.66185	ABCB9
1110632	-0.133559	9.25167	-0.95965	0.348756	0.788608	-5.93586	TIGD2
1110639	0.215446	8.0193	3.12626	0.00534472	0.0992569	-2.35993	2010204K13RIK
1110670	-0.557818	11.1003	-3.5469	0.00203714	0.0567291	-1.45529	HIST2H2AA2
1110672	0.0160679	7.76941	0.398231	0.694703	0.938294	-6.31474	FCHSD1
1110703	0.0079435	7.71909	0.176643	0.861575	0.974715	-6.3795	SYNE1
1110709	-0.264035	8.57238	-1.15843	0.260415	0.719465	-5.73269	RETNLA
1110719	-0.268829	9.83384	-1.87288	0.0758636	0.439665	-4.74914	FRMD6
1110736	-0.100906	11.6799	-0.926264	0.365416	0.79782	-5.96661	VPS26
1110762	-0.260265	8.00229	-3.14432	0.00513021	0.0970442	-2.32174	UPK1A
1170014	0.0146528	7.82453	0.419486	0.679358	0.935622	-6.30594	LOC668433
1170017	-0.00230919	8.55863	-0.0191459	0.984916	0.997953	-6.39523	LOC675985
1170019	0.262413	9.68449	1.56082	0.134341	0.565115	-5.22346	NCAPH2
1170022	-0.108875	9.6398	-1.16197	0.259006	0.718277	-5.72876	RMND1
1170037	0.113313	8.88954	1.0648	0.299728	0.750001	-5.83262	LOC100046401
1170040	-0.119337	8.56995	-1.24197	0.228697	0.68745	-5.63737	SLC2A13
1170047	-0.0114174	7.79139	-0.23119	0.81953	0.968591	-6.36816	5830417C01RIK
1170056	-0.0284237	8.07688	-0.494778	0.62618	0.918484	-6.27116	PQLC2
1170059	-0.0316452	8.09665	-0.676133	0.506745	0.874937	-6.16462	STXBP4
1170066	-0.00554477	7.8821	-0.142939	0.887777	0.980012	-6.38499	JMJD2C
1170072	-0.0583839	8.49309	-0.592589	0.560135	0.894984	-6.21765	SPINT2
1170086	-0.235449	9.77149	-0.984493	0.336702	0.778919	-5.91234	LOC384727
1170091	0.021012	7.94027	0.397056	0.695556	0.938538	-6.31522	ITGAL
1170093	-0.249641	8.70048	-3.28204	0.00374802	0.0796611	-2.02835	BLOC1S3
1170110	0.153575	7.73485	2.63635	0.0158779	0.191625	-3.36445	SP100
1170113	0.0157197	7.83257	0.288602	0.775873	0.959085	-6.35297	NF1
1170121	-0.00602297	7.8092	-0.097559	0.923259	0.986789	-6.39056	NME5
1170128	0.0627805	7.85637	1.40143	0.176501	0.631667	-5.43997	APG4D
1170129	0.0315308	8.26029	0.556916	0.5838	0.903454	-6.23825	CYFIP1
1170131	-0.0707071	7.74294	-1.59284	0.12697	0.553913	-5.17778	COL4A6
1170132	-0.141543	12.2213	-0.793657	0.436765	0.841354	-6.0788	EG432721
1170139	0.089306	7.67161	1.49669	0.150179	0.588524	-5.3128	SPP1
1170156	-0.0202047	7.72826	-0.510835	0.615092	0.915173	-6.26302	NRG4
1170170	0.055866	7.76862	0.814806	0.424836	0.836249	-6.06198	NFE2
1170195	0.0497287	8.2568	0.611245	0.547963	0.891064	-6.20639	ATG4D
1170196	-0.214776	8.44129	-2.92631	0.00838302	0.132047	-2.77784	TMEM143
1170202	-0.0584208	10.6062	-0.677119	0.506133	0.874786	-6.16395	ANGEL2
1170204	0.0288768	7.72195	0.834947	0.413667	0.828874	-6.04559	DUT
1170209	-0.053155	7.94861	-0.446651	0.659953	0.930804	-6.29404	4933433P14RIK
1170224	0.083922	8.07908	1.7198	0.100996	0.50171	-4.98972	KLHDC5
1170274	-0.0841289	7.66424	-1.75501	0.094654	0.485404	-4.93569	ODZ3
1170278	-0.147105	8.28815	-1.13473	0.269984	0.727335	-5.75868	PCDH7
1170280	-0.0151208	7.69059	-0.313749	0.756979	0.955316	-6.34527	FGG
1170300	-0.36082	9.88439	-2.38327	0.0272508	0.257741	-3.8528	FAM110C
1170307	-0.228697	11.5065	-0.713249	0.483979	0.866261	-6.13892	MYL9
1170327	0.0145657	10.5838	0.133349	0.895258	0.981309	-6.38634	CHFR
1170343	0.0292205	7.74968	0.552708	0.586624	0.90449	-6.2406	MINA
1170347	-0.122884	11.5974	-0.769618	0.450573	0.851333	-6.0974	AP2S1
1170349	-0.248621	8.6272	-1.9337	0.0675136	0.414377	-4.64961	UGT1A6A
1170356	-0.057943	7.7793	-1.40066	0.176729	0.631885	-5.44097	DDEF2
1170368	-0.0122228	7.78796	-0.36298	0.72045	0.944905	-6.32835	B230326O19RIK
1170369	-0.0338858	7.84535	-0.881194	0.38874	0.812905	-6.00653	4930474M22RIK
1170372	0.0697369	14.3906	0.604182	0.552555	0.892113	-6.2107	ACTB
1170373	-0.152251	7.72892	-3.11571	0.00547407	0.101001	-2.38221	1110006G14RIK
1170382	0.00523875	7.75211	0.10815	0.91496	0.985189	-6.38945	2210009G21RIK
1170390	0.115721	11.7984	0.994538	0.331911	0.775805	-5.90268	GNB2
1170398	-0.110723	10.8414	-0.293889	0.771888	0.958785	-6.3514	MED25
1170400	0.0511245	7.73282	1.36597	0.187201	0.644826	-5.48558	C530038F07RIK
1170402	0.00820847	7.7652	0.192861	0.849024	0.97192	-6.37644	B130065G19RIK
1170424	-0.0690268	9.18005	-0.577887	0.569828	0.898114	-6.22629	RAB3GAP2
1170431	-0.187455	8.66105	-2.12507	0.0463102	0.341304	-4.32287	1700027N10RIK
1170437	0.0208896	9.05885	0.217709	0.829874	0.969503	-6.37124	C920006C10RIK
1170438	0.31322	10.2754	2.42512	0.0249548	0.246818	-3.77381	LOC677205
1170451	-0.233634	11.1157	-1.3886	0.180315	0.636316	-5.45658	EG226654
1170468	-0.13489	8.03501	-1.28212	0.214547	0.673002	-5.58954	FABP3
1170474	-0.131035	9.01206	-0.446991	0.659712	0.930662	-6.29388	FBXO33
1170482	-0.0768531	9.06257	-0.475168	0.639845	0.924838	-6.28076	RAB1B
1170484	-0.154969	8.27869	-1.29966	0.208583	0.666807	-5.56825	CRRY
1170491	-0.121494	9.59788	-0.781325	0.443815	0.846782	-6.08841	MED16
1170494	-0.00281672	7.71863	-0.0706719	0.944365	0.989337	-6.39287	BC021919
1170521	0.114918	7.79858	2.57616	0.0180839	0.207377	-3.4828	DUSP2
1170537	-0.00866685	9.50263	-0.0685984	0.945994	0.989378	-6.39302	5730472N09RIK
1170546	-0.133518	7.85443	-2.38538	0.0271306	0.2573	-3.84884	HIST2H2AA1
1170553	-0.0775728	8.21902	-1.02711	0.316701	0.763566	-5.87073	NUDT11
1170554	0.0120973	10.1034	0.12453	0.902146	0.982474	-6.3875	PRKX
1170564	0.132916	7.769	2.40595	0.025983	0.252112	-3.81007	HP
1170600	-0.0656469	7.67118	-1.39775	0.177588	0.63297	-5.44475	CYP2C67
1170601	0.0327832	7.78849	0.893524	0.382264	0.809048	-5.99579	ANKRD27
1170603	-0.097759	8.44744	-1.04046	0.310615	0.758811	-5.85737	ISCA1
1170626	-0.0227995	7.71658	-0.620883	0.541729	0.889544	-6.20044	PIK3R1
1170630	-0.0203693	8.50036	-0.258924	0.798355	0.963953	-6.36124	MAPK1IP1L
1170653	0.00171256	7.7465	0.029119	0.97706	0.995069	-6.39499	PCSK2
1170671	-0.218234	8.88026	-2.61682	0.0165641	0.196745	-3.40299	RBPMS
1170674	-0.241346	9.73522	-1.62653	0.119582	0.541251	-5.12894	MID2
1170681	-0.119574	12.4078	-1.0433	0.30933	0.75715	-5.85451	LOC100044692
1170682	-0.0752311	9.44545	-0.352867	0.727901	0.947379	-6.33202	TOMM40L
1170687	-0.00868939	7.72614	-0.290084	0.774756	0.958987	-6.35253	0610009B14RIK
1170689	-0.00154763	7.79683	-0.0535424	0.957834	0.990629	-6.39396	GPR97
1170706	-0.0140765	12.5558	-0.0533851	0.957958	0.990629	-6.39397	KRT19
1170709	-0.101502	8.7849	-0.68457	0.501517	0.873117	-6.15889	RGS7BP
1170722	-0.0326389	7.88892	-0.382264	0.706321	0.941643	-6.32106	C030033M12RIK
1170736	-0.048995	7.7743	-1.25615	0.223622	0.683928	-5.62063	EPHA6
1170743	-0.0902237	8.04233	-1.4302	0.168186	0.616624	-5.40227	SNURF
1170750	0.0148116	10.0997	0.0518703	0.95915	0.990917	-6.39405	KLF4
1170762	0.0729886	8.16723	0.987072	0.335467	0.778086	-5.90987	DEK
1170768	-0.230606	13.5094	-3.18947	0.00462977	0.0906576	-2.22595	COX6A1
1190017	-0.0468146	7.73094	-1.1302	0.271842	0.729679	-5.76359	ZFP398
1190019	-0.181578	9.51072	-0.621865	0.541096	0.889426	-6.19983	BZW1
1190026	-0.00748836	8.70637	-0.0457719	0.963949	0.992483	-6.39435	5530401J07RIK
1190037	-0.00123849	7.82337	-0.0213123	0.983209	0.99722	-6.39519	SMC3
1190039	0.0475083	7.69625	1.0303	0.31524	0.762489	-5.86755	RNF38
1190041	-0.308587	8.839	-2.30068	0.0323686	0.282414	-4.00652	FBLN1
1190047	0.219633	9.55429	1.1516	0.263146	0.72076	-5.74023	HIST1H3E
1190066	0.127325	9.22929	1.70876	0.10306	0.506068	-5.00651	CKAP5
1190068	0.406465	10.4329	2.05891	0.0528436	0.367199	-4.43806	CASP8
1190075	0.0719896	9.48462	0.602613	0.553578	0.892203	-6.21165	OBFC2B
1190082	0.033607	12.1741	0.219902	0.82819	0.969271	-6.37075	EIF3I
1190088	0.306417	7.89278	3.72536	0.00134663	0.0437698	-1.06427	IRF1
1190091	-0.0512437	7.73255	-1.2838	0.21397	0.672094	-5.58751	MFSD3
1190092	0.00299574	7.76175	0.0800741	0.936979	0.988521	-6.39215	ATE1
1190095	0.501803	11.8107	2.3795	0.0274672	0.258692	-3.85989	2610507B11RIK
1190112	-0.224574	11.1285	-1.01107	0.32413	0.769977	-5.88658	IDH1
1190138	-0.208083	9.82584	-0.558763	0.582562	0.902934	-6.23721	CHRAC1
1190139	-0.709079	9.41392	-2.15332	0.0437506	0.330662	-4.27301	RGS17
1190162	-0.325186	9.62445	-1.18651	0.249406	0.708463	-5.70129	MPV17
1190164	-0.0344858	7.82999	-0.894834	0.381581	0.808436	-5.99465	6530406M24RIK
1190167	0.18095	9.34813	1.08934	0.289031	0.742176	-5.80714	6430548M08RIK
1190176	-0.0998296	7.97225	-1.62407	0.120107	0.541759	-5.13252	2510008P16RIK
1190180	-0.0750232	9.82102	-0.238382	0.814024	0.967222	-6.36644	1810027O10RIK
1190192	-0.0596539	8.07123	-0.896566	0.380677	0.808427	-5.99312	ZHX1
1190193	0.115075	8.30348	1.27585	0.216712	0.675668	-5.5971	GUSB
1190195	-0.0343727	7.77462	-0.705156	0.488892	0.868686	-6.14463	EG668831
1190201	0.37059	9.75478	1.88001	0.074839	0.436314	-4.73758	ANLN
1190202	-0.238493	9.15418	-1.94532	0.0660137	0.410007	-4.63035	OLFML3
1190209	-0.0119547	7.74226	-0.285088	0.778525	0.959639	-6.35399	2310079F23RIK
1190239	-0.0142902	8.07792	-0.230787	0.819839	0.968591	-6.36825	WBSCR22
1190259	-0.0331715	10.4286	-0.155874	0.877704	0.978348	-6.38302	GTF3C2
1190270	-0.0943365	8.7897	-0.682035	0.503085	0.873349	-6.16062	APOB
1190280	-0.0331319	7.80777	-0.643299	0.52738	0.88447	-6.18626	TERF2
1190288	0.0993348	7.8992	1.93149	0.067802	0.415419	-4.65327	NOD2
1190291	-0.112867	8.04756	-1.69083	0.106485	0.514349	-5.03358	PEA15A
1190307	0.161982	8.93874	1.15685	0.261045	0.719784	-5.73444	NOL12
1190315	-0.260067	10.2515	-1.95684	0.0645567	0.40535	-4.61118	COX19
1190327	0.521892	8.22956	2.90484	0.00879442	0.136077	-2.82212	PRSS27
1190328	0.301903	9.13832	1.62455	0.120006	0.541651	-5.13183	CD3EAP
1190358	-0.0161987	7.70215	-0.397737	0.695062	0.938294	-6.31494	1700016K19RIK
1190369	0.00379526	7.76392	0.123079	0.90328	0.982754	-6.38769	ASAH2
1190376	0.185925	10.2088	0.641791	0.528339	0.884651	-6.18723	CCNT2
1190377	0.0731418	9.65832	0.738766	0.468681	0.859292	-6.1205	LOC676420
1190386	-0.0110673	7.70522	-0.252428	0.803301	0.965479	-6.36293	TTC12
1190397	-0.0101947	7.73902	-0.259931	0.797589	0.963953	-6.36097	2310079F23RIK
1190411	-0.0441198	7.85088	-1.01737	0.321198	0.767882	-5.88038	PTPDC1
1190427	0.0316024	8.12574	0.374249	0.71218	0.943112	-6.32413	AVIL
1190431	0.130833	8.02558	1.68499	0.107623	0.517557	-5.04236	LAMA1
1190433	-0.0560964	7.75234	-1.27133	0.218283	0.677258	-5.60253	LOC100039590
1190435	0.187938	8.57792	1.27252	0.217869	0.677258	-5.6011	PRIM2
1190437	0.0320024	7.75774	0.723184	0.477988	0.863698	-6.13182	CRTAC1
1190445	-0.255795	7.94375	-2.95532	0.00785655	0.126894	-2.71782	ARG1
1190446	-0.297512	10.0318	-3.3922	0.00291098	0.0680843	-1.79126	GRHPR
1190451	0.0555118	8.52791	0.501674	0.621406	0.916764	-6.26769	MED19
1190465	-0.0587368	8.7284	-0.374785	0.711788	0.943112	-6.32393	RUSC2
1190470	-0.0697558	8.58677	-0.848815	0.406087	0.824439	-6.03408	SNX33
1190477	0.0659708	7.69732	1.38155	0.182437	0.63916	-5.46565	A430084P05RIK
1190487	0.223038	8.1898	2.19411	0.0402809	0.317177	-4.20029	CEP152
1190491	0.0221541	8.44061	0.23247	0.818549	0.968428	-6.36785	AGPAT1
1190500	0.224703	9.68245	0.826491	0.418333	0.832125	-6.05252	1110021J02RIK
1190504	-0.0100525	8.12461	-0.0467505	0.963178	0.992285	-6.3943	UBE2D3
1190519	-0.000317453	7.72383	-0.00747681	0.994109	0.999108	-6.39539	PRKAG2
1190524	0.0522472	8.33391	0.352735	0.727999	0.947379	-6.33207	SAA2
1190528	-0.0157534	7.7827	-0.434263	0.668774	0.933039	-6.29956	PROSAPIP1
1190537	-7.39767e-05	7.77643	-0.00148816	0.998827	0.999693	-6.39542	RIL-PENDING
1190543	-0.0812982	7.87598	-2.72566	0.0130688	0.172625	-3.18655	DDX49
1190546	0.726632	8.5556	2.52719	0.0200882	0.218999	-3.57811	S100A8
1190561	-0.0822689	8.0077	-1.18648	0.249415	0.708463	-5.70131	MAP4K2
1190577	0.0323942	7.74349	1.23322	0.231873	0.690294	-5.64762	HPA
1190592	-0.263205	8.97494	-2.54919	0.0191632	0.213873	-3.5354	PARD6G
1190612	-0.0946595	8.30796	-1.63677	0.117408	0.537329	-5.11393	RASA2
1190615	-0.0518619	7.68853	-1.29382	0.210554	0.66833	-5.57537	LOC269409
1190619	-0.0159216	7.83026	-0.387216	0.70271	0.941355	-6.31913	MAN2B2
1190630	-0.00685166	7.81383	-0.21738	0.830127	0.969503	-6.37131	CDC27
1190634	-0.0391492	7.96346	-0.31586	0.7554	0.954571	-6.34459	YME1L1
1190639	-0.0871246	7.84098	-2.29446	0.0327878	0.283428	-4.01797	5430411C19RIK
1190647	-0.180284	9.49496	-1.19576	0.245855	0.704914	-5.6908	9030624J02RIK
1190653	-0.323174	9.51793	-3.13586	0.00522961	0.0982185	-2.33963	ZMAT5
1190670	-0.156496	11.6725	-0.75186	0.460943	0.856038	-6.1108	FIS1
1190673	0.179881	10.6615	0.703225	0.490068	0.869599	-6.14599	HSPA9
1190674	0.0449715	8.13942	0.320162	0.752186	0.953261	-6.3432	9130601C02RIK
1190687	-0.0221175	7.8424	-0.392797	0.698649	0.939632	-6.31692	B230340J04RIK
1190689	0.00144781	7.6764	0.0263586	0.979234	0.995551	-6.39507	FAT1
1190692	0.0501085	8.05248	0.391462	0.69962	0.939854	-6.31745	RBBP4
1190703	-0.0800184	7.78211	-2.65488	0.0152518	0.187774	-3.32777	RXRB
1190706	-0.0509421	7.78619	-1.00423	0.327334	0.772069	-5.89327	RAB27B
1190707	-0.274359	9.49086	-1.00806	0.325537	0.770615	-5.88953	ITGB3BP
1190735	-0.156035	8.17578	-2.42562	0.0249282	0.246779	-3.77285	NAPEPLD
1190736	0.0358054	7.83106	0.652396	0.521617	0.882119	-6.18037	PPIG
1190768	-0.0274031	8.25482	-0.158297	0.875819	0.977701	-6.38263	ZFP472
1230017	-0.0282531	7.69679	-0.662348	0.515353	0.878673	-6.17383	GLIS2
1230021	0.0576775	8.06624	0.61191	0.547531	0.891064	-6.20599	4932410M19RIK
1230022	-0.164639	7.95437	-2.39991	0.0263155	0.252967	-3.82149	4631405K08RIK
1230039	0.0244434	7.7405	0.553438	0.586133	0.904262	-6.24019	9629514_7_RC
1230040	-0.0600909	8.53413	-0.589088	0.562436	0.896014	-6.21973	5730525O22RIK
1230086	0.07609	8.57396	0.406024	0.689062	0.937243	-6.31157	SOLH
1230102	-0.0505443	10.5256	-0.167936	0.86833	0.975836	-6.38103	DOCK6
1230129	-0.0697287	7.93056	-1.27817	0.215908	0.674773	-5.5943	CDH5
1230138	0.182604	10.1108	0.936874	0.360064	0.795147	-5.95695	RNF26
1230142	-0.145637	8.64763	-0.869728	0.394827	0.81669	-6.0164	GDNF
1230152	0.0260977	10.3515	0.0834302	0.934344	0.988521	-6.39187	MCFD2
1230161	-0.159265	7.78195	-3.31627	0.00346546	0.0754747	-1.9549	CD163
1230164	-0.00287821	7.69276	-0.0844975	0.933506	0.988521	-6.39177	6030446N20RIK
1230176	-0.0110408	7.73386	-0.138097	0.891553	0.980465	-6.38568	CLEC4B1
1230196	-0.00433147	7.69464	-0.105874	0.916743	0.985331	-6.3897	VGF
1230201	0.02238	7.84453	0.516244	0.611378	0.914396	-6.26022	CREB3L2
1230204	-0.111495	9.42189	-0.911373	0.373016	0.803304	-5.98	CBARA1
1230215	0.109872	8.34271	1.5739	0.131288	0.561021	-5.20489	UHRF1BP1
1230220	-0.00636982	7.72412	-0.202215	0.841803	0.971024	-6.37456	HERC1
1230240	-0.148182	7.97104	-1.25622	0.223594	0.683928	-5.62054	IGFBP2
1230241	0.104477	7.87945	1.78823	0.0889892	0.473285	-4.88399	4631422C13RIK
1230259	0.0637629	8.93638	0.713087	0.484077	0.866279	-6.13903	LOC234374
1230274	-0.210965	8.47601	-1.67218	0.110152	0.52352	-5.06152	EG245297
1230286	-0.281325	10.2412	-2.75556	0.0122389	0.166463	-3.12641	SYF2
1230296	-0.0396203	7.79587	-0.861368	0.399304	0.819488	-6.02351	TMEM107
1230307	-0.012765	7.73198	-0.344608	0.734007	0.948601	-6.33495	TRMT2B
1230309	-0.0329975	7.77595	-0.561356	0.580827	0.902487	-6.23575	ABCC10
1230315	0.52347	9.95073	7.06424	7.78643e-07	0.000360631	6.02274	MSH6
1230324	0.100141	7.85934	2.47818	0.0223018	0.232854	-3.67258	5630401D24RIK
1230338	0.198142	10.2092	1.27533	0.216891	0.675868	-5.59772	HIST1H3H
1230341	-0.121211	9.43708	-0.687281	0.499844	0.87299	-6.15704	BHLHB2
1230347	0.00391685	9.92995	0.0569112	0.955184	0.990586	-6.39377	FADD
1230356	0.0812377	8.58736	0.472685	0.641585	0.925065	-6.28195	2900045G02RIK
1230358	-0.166794	8.09918	-1.4125	0.173264	0.625414	-5.42554	PCCB
1230368	-0.172003	8.72778	-1.66092	0.112417	0.528203	-5.07828	CCDC84
1230373	0.167974	8.27913	1.9942	0.0600247	0.39044	-4.54848	GPR155
1230379	-0.0336931	9.1318	-0.218528	0.829245	0.969503	-6.37106	SMARCAD1
1230402	-0.0158219	7.7536	-0.298616	0.768331	0.958184	-6.34998	SAMD12
1230403	-0.192705	8.69825	-2.32319	0.0308922	0.276843	-3.96492	MKRN1
1230411	0.283271	9.98204	2.38686	0.0270466	0.256967	-3.84606	XPOT
1230433	-0.0331441	7.83059	-0.673419	0.508433	0.875437	-6.16645	1110003F05RIK
1230437	-0.0444417	7.69113	-0.874957	0.392044	0.815589	-6.01191	A630082N15RIK
1230438	0.185428	8.98102	1.65985	0.112634	0.528657	-5.07987	UBAP2L
1230440	0.0163804	7.76624	0.346083	0.732915	0.94842	-6.33443	MEF2C
1230441	-0.22902	8.33191	-1.23728	0.230395	0.688891	-5.64287	DNAJC12
1230468	-0.0462259	7.88086	-0.805882	0.429844	0.838185	-6.06913	UBE3A
1230487	0.130476	10.1979	0.854392	0.403065	0.821665	-6.0294	MAPKAP1
1230494	-0.0144185	7.76813	-0.140033	0.890043	0.98007	-6.38541	LOC386199
1230519	-0.0445372	9.03796	-0.290191	0.774675	0.958987	-6.3525	SNHG10
1230523	0.141575	9.69093	2.30446	0.0321163	0.281571	-3.99955	1200014J11RIK
1230538	-0.166219	11.9933	-1.76489	0.0929385	0.481378	-4.92039	LOC100045300
1230543	-0.351366	9.86363	-3.3432	0.00325789	0.0730554	-1.89697	VAMP4
1230546	-0.0789581	8.24701	-0.657878	0.518161	0.879976	-6.17678	PI16
1230561	0.0406567	7.92323	0.564504	0.578724	0.901779	-6.23397	MVK
1230564	-0.0124841	11.5879	-0.107515	0.915458	0.985189	-6.38952	UGCG
1230575	-0.0769731	7.70508	-1.33502	0.196954	0.653991	-5.52459	PCOLCE2
1230577	-0.466682	10.2969	-2.34294	0.0296485	0.271347	-3.92825	IPMK
1230592	-0.147879	8.32243	-0.908673	0.374405	0.804563	-5.98241	MOBKL3
1230598	0.004655	7.77903	0.092496	0.92723	0.987975	-6.39105	SHANK3
1230603	-0.00756374	7.72734	-0.181712	0.857649	0.973934	-6.37857	IFT74
1230605	-0.0719313	8.03809	-1.15715	0.260923	0.719707	-5.7341	DDIT3
1230608	0.145777	10.5043	1.65699	0.113216	0.52909	-5.08411	TTC9C
1230609	0.0950163	8.17494	0.519529	0.609127	0.913166	-6.2585	ATP2B2
1230612	-0.545707	11.1367	-2.95529	0.00785705	0.126894	-2.71788	AQP1
1230615	0.035715	8.04063	0.471518	0.642403	0.925202	-6.2825	NCBP2
1230630	0.0841488	9.22715	1.21441	0.238816	0.696997	-5.66944	AW146242
1230632	0.161035	13.1125	1.43645	0.166424	0.614174	-5.39401	GARS
1230639	0.299349	7.84933	3.85682	0.000991717	0.0359019	-0.774469	F10
1230653	-0.0257231	10.5865	-0.111419	0.912402	0.984774	-6.38908	ORF9
1230661	0.0422078	7.89485	0.802175	0.431935	0.838666	-6.07207	EXOSC6
1230672	-0.347433	9.18271	-3.46021	0.00248888	0.0631904	-1.64396	MXRA8
1230673	-0.142507	14.1371	-1.92812	0.0682441	0.416628	-4.65883	TPD52
1230678	0.0299377	7.74039	0.696084	0.494433	0.87116	-6.15097	1110005A23RIK
1230681	0.251673	12.4005	1.10686	0.281566	0.738839	-5.78864	LOC268569
1230703	0.682359	10.5466	2.73789	0.0127229	0.170698	-3.16198	NUP210
1230722	-0.26691	11.2276	-1.6225	0.120446	0.542707	-5.13482	WSB1
1230730	0.148201	10.7188	0.803791	0.431023	0.838506	-6.07079	0610007P14RIK
1230731	-0.206474	9.80743	-1.53877	0.139622	0.572819	-5.25451	SRF
1230736	0.137445	9.95844	0.929226	0.363916	0.797352	-5.96392	1810009A15RIK
1230743	-0.527553	8.99146	-4.01762	0.000681707	0.0287568	-0.418628	D630004K10RIK
1230746	-0.272299	8.90805	-1.58278	0.129249	0.558289	-5.19221	MSC
1230747	-0.108491	10.0906	-1.35239	0.191431	0.649453	-5.50278	RALB
1230767	-0.0930146	7.94142	-0.891218	0.38347	0.809052	-5.99781	THBD
1240014	-0.0306512	8.08261	-0.627255	0.537629	0.88786	-6.19646	KALRN
1240019	0.173231	7.95968	1.93472	0.0673803	0.413897	-4.64792	FGF22
1240025	-0.122482	7.90907	-2.57102	0.0182851	0.208886	-3.49285	CRYZ
1240039	-0.00392851	7.74189	-0.097268	0.923487	0.986792	-6.39059	PLCD3
1240040	-0.0671992	9.63748	-0.239818	0.812926	0.967007	-6.36609	WIPF2
1240041	0.0796497	7.74131	1.46728	0.15794	0.601529	-5.35278	A630008H02RIK
1240044	0.0354872	8.14011	0.418216	0.680271	0.935842	-6.30648	DHDDS
1240056	0.0368024	9.51691	0.205253	0.839461	0.970448	-6.37392	STUB1
1240068	0.0472412	9.01009	0.448198	0.658856	0.930441	-6.29334	FCF1
1240070	0.00246151	8.01369	0.0339336	0.973268	0.99476	-6.39483	SRP72
1240072	0.137568	10.0848	0.905787	0.375894	0.805372	-5.98498	PSME2
1240082	-0.0261845	7.7194	-0.855707	0.402354	0.821165	-6.0283	D630043K02RIK
1240095	-0.188801	10.0073	-1.5014	0.148966	0.586176	-5.30634	SNX24
1240129	-0.0122515	7.72703	-0.310322	0.759546	0.95639	-6.34635	LOC627245
1240131	0.0389915	7.70096	0.936936	0.360033	0.795147	-5.95689	XPR1
1240132	-0.0235734	7.96906	-0.540028	0.595175	0.908311	-6.24757	2810410D24RIK
1240139	0.091797	8.4785	0.809357	0.427889	0.83782	-6.06635	CABLES2
1240148	-0.0877698	9.36877	-0.518303	0.609967	0.913602	-6.25914	NTE
1240152	0.00871738	7.72224	0.219915	0.828179	0.969271	-6.37075	MRPL18
1240154	-0.011903	7.71312	-0.288103	0.776249	0.959206	-6.35311	SYNGR1
1240156	-0.0539531	9.38292	-0.236177	0.815711	0.967619	-6.36697	SYNGR2
1240164	0.0376707	7.83719	0.738962	0.468564	0.859292	-6.12035	CHRNA3
1240176	-0.0355579	9.40913	-0.166266	0.869627	0.97587	-6.38131	NUPL1
1240181	-0.0192377	7.87887	-0.510822	0.615101	0.915173	-6.26302	PPP2R5D
1240187	-0.0382367	11.2135	-0.510756	0.615146	0.915173	-6.26306	ACOT8
1240189	0.260035	9.91295	1.6859	0.107444	0.517276	-5.04099	EXOSC1
1240192	-0.059583	8.1739	-0.690674	0.497754	0.872091	-6.15471	EGLN2
1240240	-0.0243663	7.74732	-0.797792	0.434416	0.840141	-6.07554	LOC383657
1240243	-0.195528	8.47557	-2.96545	0.00768026	0.125204	-2.6968	PFKM
1240253	0.100805	7.80171	1.42169	0.170614	0.619629	-5.41349	MBD6
1240259	-0.0382501	9.89894	-0.347627	0.731773	0.94817	-6.33389	COMT
1240270	0.0718997	8.20022	0.657597	0.518338	0.879976	-6.17696	WASF2
1240279	-0.293504	11.4706	-1.24546	0.227441	0.68745	-5.63327	TM2D2
1240296	-0.0158186	7.7467	-0.380577	0.707553	0.941889	-6.32171	CLSTN1
1240300	-0.194252	7.89109	-2.38845	0.0269567	0.256345	-3.84308	MAP2K6
1240301	0.0647101	7.74231	1.57355	0.131369	0.561021	-5.20539	4933434L15RIK
1240324	0.21043	10.2465	1.36339	0.187999	0.645317	-5.48885	RAB8A
1240338	0.0230685	7.69772	0.487418	0.631293	0.920568	-6.27481	2610016D08RIK
1240347	-0.0109816	7.71137	-0.362938	0.720481	0.944905	-6.32836	LOC674110
1240348	-0.0942173	12.4301	-0.336783	0.739809	0.950353	-6.33765	MYLK
1240368	0.0406605	7.69876	1.04377	0.309117	0.757	-5.85403	IL6RA
1240369	0.00172554	7.74795	0.0462392	0.963581	0.992364	-6.39433	SOHLH2
1240372	0.0587554	7.99041	0.82771	0.417658	0.832107	-6.05152	MTR
1240382	0.162452	10.0927	0.973746	0.341881	0.782904	-5.92258	2810438F06RIK
1240390	0.237266	8.49919	1.35316	0.19119	0.649058	-5.50181	GYK
1240392	-0.134767	9.78046	-1.81296	0.0849638	0.464512	-4.84505	EXDL2
1240397	-0.212553	9.96078	-1.16734	0.256883	0.716233	-5.7228	PPP2R5C
1240411	0.0403873	7.72987	1.21127	0.239991	0.697665	-5.67306	2810408M09RIK
1240414	-0.334528	10.9138	-1.16205	0.258974	0.718277	-5.72867	SUCLG1
1240424	-0.40729	13.8829	-2.18169	0.0413095	0.319947	-4.22251	NUPR1
1240427	0.349162	9.37716	1.90427	0.0714461	0.425267	-4.69804	3000003G13RIK
1240433	0.110545	8.6664	0.970989	0.343218	0.784024	-5.92519	HDAC4
1240435	0.0114647	7.70069	0.236224	0.815675	0.967619	-6.36696	9030221M09RIK
1240446	0.591825	10.5058	3.00369	0.00704859	0.117928	-2.61724	BIRC5
1240465	-0.0134444	7.86868	-0.179853	0.859088	0.97445	-6.37891	A130020K16RIK
1240468	-0.00671322	9.49094	-0.06518	0.948682	0.989515	-6.39325	A930009M04RIK
1240471	0.0410208	8.0908	0.392164	0.699109	0.939756	-6.31717	HMGN2
1240484	-0.0748359	7.92472	-0.661935	0.515611	0.878824	-6.1741	ARID3B
1240497	0.0205598	10.6718	0.202263	0.841766	0.971024	-6.37455	SEC22B
1240500	-0.0526386	11.9735	-0.340907	0.73675	0.949788	-6.33623	LOC268700
1240504	0.0482613	9.21655	0.40173	0.692168	0.938059	-6.31333	LOC100044221
1240523	0.0390836	8.52594	0.393301	0.698282	0.939499	-6.31672	TRAPPC4
1240538	-0.520881	9.54956	-2.93563	0.00821019	0.130302	-2.75857	P2RY14
1240546	0.0328756	7.98396	0.597086	0.557189	0.893678	-6.21497	BCL2L1
1240551	0.0301883	8.66925	0.34478	0.73388	0.948496	-6.33489	LRRC1
1240554	-0.040253	13.0742	-0.358812	0.723517	0.946169	-6.32987	CALM3
1240564	0.120485	10.6346	1.34209	0.194691	0.652385	-5.51574	APPBP2
1240575	0.0207271	8.57615	0.131798	0.896469	0.981519	-6.38655	BC021381
1240576	-0.0295836	7.7809	-0.680079	0.504296	0.873917	-6.16195	BC022687
1240593	-0.362909	9.16421	-2.95758	0.00781674	0.126642	-2.71311	WBP1
1240594	0.0280839	9.13445	0.168643	0.867781	0.975784	-6.3809	UBR7
1240619	0.0712928	7.87135	1.03843	0.311532	0.75946	-5.85941	A430090G16RIK
1240646	0.143356	7.82575	2.50314	0.0211474	0.225531	-3.62458	CCR5
1240653	0.188525	11.459	0.469623	0.643734	0.925723	-6.2834	SRR
1240678	-0.0213599	7.79072	-0.451104	0.656796	0.930165	-6.29202	ABCD4
1240682	-0.0729946	7.97633	-1.18472	0.250098	0.709539	-5.70331	ZFP521
1240706	0.0639804	8.18329	0.80952	0.427797	0.83782	-6.06622	3110082I17RIK
1240730	0.0251201	8.07118	0.317246	0.754364	0.953974	-6.34414	ATXN2L
1240731	-0.542569	10.4787	-2.91652	0.00856831	0.133563	-2.79805	ENTPD5
1240736	-0.0128217	7.72587	-0.386518	0.703218	0.941434	-6.3194	FGD3
1240739	0.230712	10.5277	1.12541	0.273816	0.730999	-5.76877	UBA2
1240754	-0.17921	8.75041	-1.78854	0.0889366	0.473285	-4.8835	RASSF7
1260008	0.003703	7.76278	0.0520645	0.958997	0.990917	-6.39404	TULIP1-PENDING
1260010	0.0386505	7.79532	0.686926	0.500063	0.873117	-6.15728	TRP53I11
1260020	0.0115117	7.79695	0.234781	0.81678	0.967708	-6.3673	TAAR3
1260022	0.379545	8.51317	3.27315	0.00382509	0.0804764	-2.04741	CHTF18
1260025	-0.0881057	7.8044	-1.49572	0.150431	0.588721	-5.31413	DTNA
1260039	-0.17757	8.15862	-1.30646	0.206305	0.664369	-5.55993	NR1D2
1260047	0.176207	7.97138	1.15628	0.26127	0.720187	-5.73506	MUC1
1260068	-0.127038	9.36536	-0.953925	0.351575	0.789323	-5.94121	CHUK
1260072	-0.0220309	7.89136	-0.525979	0.604721	0.911466	-6.25511	CDC42EP1
1260092	-0.0177931	8.21445	-0.120997	0.904908	0.982776	-6.38795	E030007N04RIK
1260093	-0.189187	9.14484	-1.18936	0.248308	0.70726	-5.69806	E2F5
1260095	-0.0932831	7.77256	-2.23404	0.0371291	0.302758	-4.12831	EFHD1
1260102	-0.162587	8.0547	-3.59168	0.00183649	0.0524638	-1.35748	FRAT1
1260110	-0.0397567	7.90523	-0.776502	0.446592	0.849162	-6.09213	HPCA
1260113	0.146588	11.2172	0.563563	0.579353	0.902062	-6.2345	TNS4
1260114	0.000342866	7.87915	0.00440023	0.996533	0.999389	-6.39541	A930023F05RIK
1260128	0.0438772	11.5881	0.497962	0.623973	0.917632	-6.26956	FBXO6
1260138	-0.0918158	8.2657	-1.51027	0.146703	0.582993	-5.29413	1810008K04RIK
1260142	-0.0145155	7.70309	-0.377248	0.709986	0.942384	-6.32299	LIN7B
1260164	0.235074	10.8666	1.91447	0.0700612	0.421753	-4.68131	ASNS
1260176	0.2712	10.8006	0.582444	0.566814	0.898097	-6.22364	MUC3
1260180	0.105975	8.53527	1.68118	0.108369	0.519387	-5.04807	NDE1
1260187	0.146613	9.73082	0.40951	0.686544	0.936833	-6.31013	LPP
1260192	-0.000593125	8.73732	-0.00446323	0.996483	0.999389	-6.39541	EIF2B1
1260209	-0.00879302	7.70975	-0.216618	0.830713	0.969503	-6.37148	H2LS
1260228	0.00565082	7.71158	0.140506	0.889674	0.980058	-6.38534	GAS2
1260239	-0.022046	7.71569	-0.470347	0.643225	0.925625	-6.28306	UBE2Z
1260241	-0.0328943	8.60549	-0.408132	0.687538	0.936833	-6.3107	PI4KA
1260253	0.00877296	10.3163	0.0761159	0.940088	0.988842	-6.39246	TNKS2
1260255	-0.137097	8.09264	-1.44072	0.165227	0.611865	-5.38834	ANK1
1260274	0.0482582	12.1666	0.370539	0.714899	0.943547	-6.32554	HMGN1
1260280	0.0769241	7.76298	1.17047	0.255651	0.716213	-5.71931	DOCK6
1260286	-0.0320835	8.68926	-0.551827	0.587216	0.905053	-6.24109	RPL21
1260300	0.00739623	7.81582	0.196002	0.846598	0.9716	-6.37582	PDYN
1260301	-0.0347698	8.02792	-0.322308	0.750583	0.952825	-6.3425	SPINT2
1260315	-0.00657323	13.7901	-0.0662484	0.947842	0.989378	-6.39318	RPL23
1260324	0.835994	9.78237	5.30078	3.52135e-05	0.0042493	2.40775	CCND2
1260326	-0.0386529	7.85147	-1.20874	0.24094	0.698348	-5.67596	DDX50
1260332	-0.018281	7.74058	-0.441555	0.663575	0.931445	-6.29633	YWHAG
1260341	0.0186953	10.1779	0.085258	0.932909	0.988521	-6.39171	WDR45L
1260348	-0.004429	7.71633	-0.0968076	0.923848	0.98694	-6.39064	9630013D22RIK
1260364	0.0237879	8.01162	0.517387	0.610594	0.913668	-6.25962	GPR85
1260370	-0.0926055	8.08153	-0.755981	0.458524	0.855181	-6.10772	NDUFB2
1260379	-0.132929	11.2737	-1.13678	0.269147	0.72674	-5.75645	FAT1
1260400	0.445833	9.97233	2.0935	0.0493313	0.351837	-4.37813	STXBP1
1260414	0.0298195	7.79618	0.68174	0.503268	0.873387	-6.16082	LRRIQ2
1260438	-0.128905	12.8491	-0.641948	0.528239	0.884625	-6.18713	LOC100045668
1260440	-0.0177351	8.26363	-0.338798	0.738314	0.949925	-6.33696	COL4A3BP
1260441	-0.00314801	7.86489	-0.0659842	0.948049	0.989515	-6.3932	1700037C18RIK
1260450	-0.107679	11.051	-1.02376	0.318244	0.764682	-5.87406	NDUFS3
1260458	-0.296706	8.43732	-3.07526	0.0059988	0.106387	-2.46742	NOSIP
1260463	-0.145122	11.8324	-1.45112	0.162342	0.607145	-5.37448	C78339
1260470	-0.0169703	7.79184	-0.296181	0.770163	0.958703	-6.35071	D130007C19RIK
1260482	-0.244128	9.57998	-1.12527	0.273876	0.731043	-5.76893	SPARC
1260484	-0.0397927	8.2302	-0.247808	0.806824	0.965932	-6.3641	SEMA6A
1260494	-0.0102532	8.79784	-0.0567329	0.955324	0.990586	-6.39378	CECR5
1260500	0.0114181	9.40214	0.0787371	0.938029	0.988521	-6.39225	1110068E08RIK
1260519	-0.0173958	9.93952	-0.144719	0.88639	0.979661	-6.38473	MLLT4
1260521	-0.00505577	7.73257	-0.156564	0.877167	0.978024	-6.38291	LOC382846
1260528	0.0374855	9.50486	0.172974	0.86442	0.97489	-6.38015	RARRES2
1260538	-0.793165	8.50563	-4.94418	7.94102e-05	0.00697647	1.63137	2010001J22RIK
1260543	-0.0473818	7.7552	-1.10316	0.283131	0.739324	-5.79257	TMEM146
1260546	-0.0204189	7.81256	-0.642981	0.527582	0.88447	-6.18647	RPUSD1
1260551	-0.043442	9.87295	-0.443345	0.662303	0.931343	-6.29553	LCMT1
1260554	-0.517075	10.7931	-2.18837	0.040753	0.318443	-4.21056	COX7A2L
1260577	0.0388027	7.87431	0.626714	0.537976	0.887972	-6.1968	VASP
1260601	-0.0423099	7.88966	-0.828334	0.417313	0.831692	-6.05101	ZCCHC12
1260605	-0.352065	9.85944	-1.54796	0.137402	0.569599	-5.24162	HIST1H2BN
1260612	-0.116382	8.43512	-1.46718	0.157967	0.601529	-5.35291	PERLD1
1260615	0.0401857	8.28684	0.530597	0.601574	0.910435	-6.25265	DHX8
1260661	0.00477891	7.7846	0.140306	0.88983	0.98007	-6.38537	2610020H08RIK
1260669	-0.315541	7.94806	-3.68305	0.00148572	0.0461474	-1.15724	ACTC1
1260671	-0.131915	8.71229	-1.30852	0.20562	0.663317	-5.5574	ATP6V1C1
1260673	0.29262	11.8929	1.35532	0.190511	0.648306	-5.49908	SCOTIN
1260689	0.0176513	9.91986	0.0938136	0.926196	0.98768	-6.39093	PAWR
1260692	0.152271	10.5344	1.02842	0.3161	0.763111	-5.86942	DHX30
1260709	-0.172529	8.32416	-1.80246	0.0866523	0.467479	-4.86162	OGT
1260730	0.0153767	8.83015	0.197105	0.845746	0.9716	-6.3756	TRAF4
1260731	-0.637358	10.9829	-3.81654	0.00108923	0.0383092	-0.86338	100041294
1260736	0.0603894	8.40799	0.463571	0.647989	0.926713	-6.28625	PPP1R9B
1260739	0.0573017	8.17745	0.471763	0.642232	0.925133	-6.28239	AIM2
1260753	-0.0466631	7.75019	-1.29745	0.209327	0.667764	-5.57094	ITGB1BP3
1300014	-0.43715	11.5567	-2.26622	0.0347554	0.29254	-4.06976	2210404O07RIK
1300017	-0.0250246	7.87442	-0.426596	0.674257	0.934316	-6.3029	SEC14L1
1300025	-0.00632482	7.68759	-0.176381	0.861778	0.97473	-6.37954	TADA2L
1300035	0.168912	9.2067	1.47882	0.154857	0.597674	-5.33717	EZH2
1300037	0.254345	9.1622	1.26191	0.221585	0.681702	-5.61378	S100A16
1300040	-0.436887	9.33095	-1.98017	0.0616922	0.396374	-4.57212	ADH5
1300044	0.0462373	7.85535	0.865329	0.397179	0.818236	-6.02015	A530092L01RIK
1300048	0.045858	8.32167	0.295443	0.770719	0.958703	-6.35094	PTGES3
1300075	-0.00146512	7.77742	-0.0300866	0.976298	0.99491	-6.39496	NFRKB
130008	0.0144582	9.99215	0.119856	0.9058	0.982776	-6.38809	ARHGEF18
1300082	-0.0394122	9.93919	-0.235723	0.816059	0.967653	-6.36708	CLCN2
1300088	0.144866	9.33813	1.53851	0.139686	0.572819	-5.25487	NECAP1
1300092	0.0781883	7.83143	1.12488	0.274034	0.7312	-5.76934	1600029D21RIK
130010	-0.091816	9.8994	-0.506354	0.618177	0.916053	-6.26531	NME7
1300100	-0.243836	9.06421	-0.769028	0.450916	0.85164	-6.09785	SCL0003781.1_22
1300110	0.288867	12.1112	1.73674	0.0979017	0.493014	-4.96383	ERH
1300121	0.152486	11.6939	0.732356	0.472496	0.861198	-6.12518	9530018I07RIK
1300133	-0.0378222	7.69467	-0.962989	0.347119	0.787285	-5.93273	A830021G05RIK
1300142	-0.185654	10.495	-0.579017	0.56908	0.898114	-6.22563	SAR1B
1300176	-0.0161736	7.69437	-0.330368	0.744577	0.950617	-6.33983	9530095P18RIK
1300196	-0.00439573	10.365	-0.0129487	0.989798	0.998034	-6.39534	SRR
1300201	-0.0554117	10.0782	-0.812986	0.425854	0.836529	-6.06345	B230339M05RIK
1300202	-0.0513894	7.70304	-1.29053	0.211672	0.670105	-5.57937	EPRS
1300240	0.0407793	8.26861	0.680697	0.503914	0.873917	-6.16153	MRS2
1300243	0.0525175	7.76877	1.14021	0.267749	0.725317	-5.75271	1100001J08RIK
130026	0.0183997	7.84853	0.382724	0.705985	0.941643	-6.32088	BIRC6
1300274	-0.0393989	7.68485	-0.875633	0.391685	0.815165	-6.01133	FKBP7
1300279	0.000702887	7.7509	0.0177073	0.986049	0.998033	-6.39526	SIP1
1300280	0.0500323	8.7354	0.549131	0.58903	0.905535	-6.24258	LASS2
1300288	-0.0870198	8.43888	-0.686932	0.500059	0.873117	-6.15728	PPP1R1A
1300292	-0.0192212	7.70119	-0.550753	0.587938	0.905155	-6.24168	ZHX1
1300300	0.000392088	8.05979	0.00709395	0.994411	0.999209	-6.3954	DTX4
1300301	-0.153899	8.76262	-1.88697	0.0738521	0.432183	-4.72628	PTCH1
1300307	-0.0808341	9.69637	-0.820848	0.421465	0.834423	-6.0571	NECAP1
1300327	-0.140913	11.3742	-0.700478	0.491744	0.870377	-6.14791	CAPZB
1300328	0.0489473	8.59054	0.603257	0.553158	0.892203	-6.21126	PHKA2
1300341	-0.215217	13.871	-1.02562	0.317388	0.764065	-5.87221	ATP5L
1300347	-0.0472495	9.19172	-0.464564	0.64729	0.926713	-6.28579	FBXL10
1300358	0.0555207	9.32202	0.4366	0.667105	0.932692	-6.29853	ZNRD1
1300364	0.171438	7.82823	3.89483	0.00090767	0.0338998	-0.690471	TNFRSF14
1300369	0.0520079	7.82367	0.890301	0.38395	0.809052	-5.99861	LOC100047905
1300372	0.244927	12.8823	2.06976	0.0517185	0.363067	-4.41934	LOC100047490
1300377	-0.0904392	7.88534	-1.80929	0.0855513	0.465127	-4.85085	MAGEH1
1300382	-0.042334	7.74164	-1.12359	0.274569	0.732103	-5.77073	LOC385755
130039	-0.0321654	8.53302	-0.221279	0.827132	0.969271	-6.37044	EMD
1300392	-0.0376852	9.3504	-0.53454	0.598895	0.909888	-6.25053	ENSMUSG00000054212
130040	-0.174346	8.66815	-1.2317	0.23243	0.690385	-5.64939	VPS33B
1300400	0.0049176	7.69393	0.129293	0.898425	0.982011	-6.38689	ALS2CR4
1300402	0.216752	9.41015	2.77821	0.0116436	0.160843	-3.08065	RIPK1
1300411	-0.0137967	12.2263	-0.0711255	0.944008	0.989337	-6.39284	FAM162A
1300437	-0.116929	9.60654	-0.914727	0.371295	0.802164	-5.977	FAM115C
1300440	-0.525064	12.3608	-1.38926	0.180118	0.636154	-5.45573	HBB-B1
1300446	0.0592469	7.77587	1.78883	0.0888898	0.473285	-4.88305	STXBP1
1300450	0.141681	7.95328	2.07266	0.0514212	0.361686	-4.41431	5730470C09RIK
1300458	-0.1033	8.21093	-0.720671	0.4795	0.864072	-6.13362	LOC629763
1300465	-0.0549899	8.01859	-0.742775	0.466304	0.859082	-6.11755	NADSYN1
130047	0.0614598	8.04671	0.552849	0.586529	0.90446	-6.24052	DCN
1300477	0.432894	9.48399	3.58917	0.00184722	0.0526269	-1.36297	NUP85
1300487	0.0123454	7.7521	0.281043	0.781581	0.960596	-6.35516	2210410D02RIK
1300491	0.153545	9.46715	0.517896	0.610246	0.913668	-6.25936	EIF3A
1300500	-0.0734169	8.68296	-1.4782	0.15502	0.597999	-5.338	1110032A13RIK
1300521	0.059364	8.14477	1.20694	0.241619	0.698798	-5.67803	MLLT1
1300524	-0.0997434	8.71354	-0.812822	0.425946	0.836631	-6.06358	AHI1
1300528	-0.044476	8.88506	-0.331779	0.743528	0.950581	-6.33935	CNO
1300537	0.0038799	7.8476	0.0785423	0.938182	0.988521	-6.39227	CNP1
1300544	-0.10464	10.3345	-0.473156	0.641255	0.92496	-6.28172	NDUFS4
1300546	-0.0115393	7.81557	-0.336373	0.740114	0.950353	-6.33779	RAI1
130056	0.124781	8.76166	1.31014	0.205083	0.66239	-5.55542	EIF4E3
1300564	0.0203387	7.73138	0.434909	0.668312	0.932767	-6.29927	SCL0003960.1_24
1300592	0.00657778	7.83706	0.147863	0.88394	0.979388	-6.38426	SDCCAG3
1300601	0.0112503	8.65483	0.0612192	0.951796	0.99016	-6.39351	EEF1A2
1300619	0.00238392	7.73102	0.0700771	0.944832	0.989337	-6.39291	A130065C03RIK
1300630	-0.0887889	7.91456	-1.39469	0.178498	0.633737	-5.44872	SCL0001284.1_18
130064	0.0629728	7.69856	1.50578	0.147844	0.584607	-5.30031	NUP54
1300653	0.0410195	7.76631	0.7533	0.460097	0.855936	-6.10973	MTF1
130066	-0.376429	8.63146	-2.18905	0.0406966	0.318252	-4.20934	TPH1
1300661	0.077694	7.87752	1.56515	0.133323	0.563597	-5.21732	E230014G11RIK
1300673	-0.0119166	7.92634	-0.0873071	0.931301	0.988521	-6.39153	CLECSF12
1300674	0.0423861	9.62312	0.259569	0.797865	0.963953	-6.36106	MPRIP
1300681	0.0018438	8.07118	0.033946	0.973259	0.99476	-6.39483	PCBP3
1300687	0.197974	9.91695	2.41801	0.0253315	0.248256	-3.78727	LOC100046343
130070	-0.132073	8.01672	-1.16807	0.256593	0.716233	-5.72198	PHF13
1300709	0.0952528	7.97868	1.37427	0.184651	0.641694	-5.47499	NAB1
1300719	-0.131238	10.2887	-1.1127	0.279111	0.737093	-5.78242	STAMBP
1300722	-0.033808	8.06876	-0.670639	0.510166	0.876123	-6.16831	TNFAIP8L2
1300725	-0.125555	9.81042	-1.03024	0.315266	0.762489	-5.86761	NDUFB10
1300739	0.327292	8.99014	1.19068	0.247801	0.706577	-5.69657	4632413C10RIK
1300747	-0.239529	10.0948	-1.34662	0.193252	0.651285	-5.51005	LOC100046120
1300750	0.0754968	11.0199	0.557838	0.583182	0.903134	-6.23773	ARL8B
1300762	0.0633126	8.08524	0.413399	0.683738	0.935919	-6.30851	AA691260
1300768	-0.139629	9.5617	-1.33734	0.196209	0.653004	-5.52169	1700019D03RIK
130086	0.0821484	8.68514	0.316645	0.754813	0.954195	-6.34434	TLR4
130088	0.0384048	7.99575	0.68384	0.501968	0.873281	-6.15939	2310032M22RIK
130092	-0.015594	7.91963	-0.202801	0.841351	0.971022	-6.37443	NARS2
130097	0.434464	8.99023	2.11696	0.0470697	0.344259	-4.33712	BCL2A1B
130102	0.0625898	8.28099	1.00205	0.32836	0.772401	-5.89539	DTX4
130121	-0.0340038	8.20582	-0.309713	0.760002	0.95639	-6.34654	ASAH1
130138	0.278077	9.14634	2.20382	0.0394926	0.314578	-4.18286	TAGAP
130152	-0.0715846	9.16181	-0.76838	0.451291	0.851984	-6.09835	OSBP
130154	0.16526	8.24886	2.04143	0.0547039	0.374264	-4.46812	NUDC
130161	0.0138177	7.73432	0.278968	0.78315	0.960727	-6.35575	SHOC2
130181	0.0198286	7.84557	0.297492	0.769177	0.958448	-6.35032	BC052360
130192	-0.0561882	8.35603	-0.441737	0.663446	0.931424	-6.29625	ADAMTSL4
130195	0.0215628	7.7641	0.454702	0.654249	0.929346	-6.29037	E130306F01RIK
130201	-0.0264432	7.77117	-0.455374	0.653774	0.929089	-6.29006	LOC382163
130204	-0.259586	12.6989	-1.391	0.179597	0.635384	-5.45349	MT-ND1
130215	-0.0526557	12.5727	-0.405575	0.689385	0.93738	-6.31175	NME7
130224	-0.0729535	7.83933	-1.87352	0.0757711	0.439251	-4.74811	PDE1C
130228	0.0703498	12.8929	0.98895	0.33457	0.777519	-5.90806	CD164
130239	0.0238442	8.2682	0.374319	0.712129	0.943112	-6.32411	WISP1
130270	0.0943551	8.93211	0.319098	0.75298	0.953361	-6.34355	NDUFA12L
130279	-0.00805775	8.05003	-0.118493	0.906866	0.983293	-6.38825	PRCC
130300	-0.518609	8.5255	-3.83545	0.00104231	0.037094	-0.821647	MSRB2
130307	-0.0019309	7.7415	-0.0515945	0.959367	0.990917	-6.39406	STARD9
130328	-0.0465869	8.14874	-0.653439	0.520959	0.881716	-6.17969	ZMYND11
130333	-0.0476404	7.67296	-1.06616	0.299125	0.749251	-5.83121	ACD
130338	0.31321	8.79224	2.03776	0.0551017	0.375859	-4.47441	WWC1
130343	0.0146842	7.97082	0.265945	0.79302	0.963041	-6.35936	D030074E01RIK
130348	0.774731	9.99958	4.32338	0.000334195	0.0179465	0.259876	C4A
130349	0.00213245	7.73649	0.0464567	0.96341	0.992285	-6.39432	MYLPF
130358	-0.089444	8.7242	-1.16816	0.256559	0.716233	-5.72188	4732460K03RIK
130360	-0.0474847	8.59035	-0.42191	0.677617	0.934848	-6.30491	ERCC4
130368	0.0178853	7.70239	0.474094	0.640597	0.924879	-6.28127	LOC226685
130369	-0.0903965	9.96005	-0.803897	0.430963	0.838506	-6.07071	NT5M
130370	-0.144555	8.87779	-1.21308	0.239315	0.697145	-5.67098	LOC677144
130382	-0.273292	9.24516	-3.38838	0.00293667	0.068285	-1.79952	TMEM179B
130386	0.045177	8.02178	0.659246	0.517301	0.879484	-6.17588	ELF2
130390	-0.0274656	7.86903	-0.564429	0.578775	0.901791	-6.23401	BPNT1
130427	0.0216498	8.81607	0.225793	0.823667	0.968948	-6.36941	ZSWIM1
130433	-0.178456	9.93535	-1.4646	0.158664	0.602108	-5.35639	TRIM32
130437	0.0483226	7.76316	0.739456	0.468271	0.859292	-6.11999	MXD3
130445	-0.016751	9.3783	-0.166788	0.869222	0.97587	-6.38122	NFS1
130477	-0.0763799	8.29029	-1.47511	0.155841	0.598386	-5.34219	ITCH
130491	-0.0638518	7.97338	-0.969995	0.343701	0.784234	-5.92614	TRIM36
130519	-0.218576	12.7669	-1.34165	0.194833	0.652385	-5.5163	LOC100047261
130521	0.0501668	8.07958	0.447036	0.659681	0.930662	-6.29386	EHMT1
130537	0.186818	8.56573	1.0033	0.32777	0.772152	-5.89417	BC025446
130544	0.0107535	8.65443	0.0666827	0.9475	0.989378	-6.39315	NFIA
130546	0.00736628	7.79334	0.126242	0.900808	0.982474	-6.38728	9030016H15RIK
130551	-0.36659	10.8246	-1.39437	0.178592	0.633857	-5.44913	HIST1H2BK
130553	0.437493	9.62576	3.95064	0.000796948	0.0313951	-0.566994	RCL1
130561	0.167877	9.45297	1.38098	0.182612	0.63916	-5.46639	SLC5A1
130563	-0.00876185	8.90336	-0.0683838	0.946163	0.989378	-6.39303	UBXD8
130564	-0.0386778	7.99849	-0.479571	0.636765	0.923353	-6.27863	RAB6
130575	-0.0320826	7.77947	-1.02984	0.31545	0.76255	-5.86801	LOC669420
130576	0.000653383	7.78872	0.0133915	0.989449	0.998034	-6.39533	LOC100048437
130577	-0.252021	8.49289	-2.30948	0.0317838	0.280266	-3.99028	FGF10
130592	0.0329875	7.79094	0.727038	0.475676	0.862577	-6.12904	BRUNOL6
130594	-0.0248355	8.54798	-0.179748	0.859169	0.97445	-6.37893	D930048N14RIK
130598	0.55688	10.7019	2.67546	0.0145838	0.183814	-3.28688	OAS1G
130603	-0.0497077	7.85113	-0.912915	0.372224	0.803041	-5.97863	RUNX1T1
130608	0.0903028	7.81318	1.31003	0.205118	0.66239	-5.55555	LAG3
130609	-0.0230793	8.40059	-0.418538	0.68004	0.935806	-6.30634	ZFP768
130630	0.026987	7.90817	0.248573	0.80624	0.96586	-6.36391	2610016F04RIK
130632	-0.0054905	7.72367	-0.157037	0.876799	0.978024	-6.38283	A530079D03RIK
130634	-0.415709	9.40354	-2.47404	0.0224989	0.233726	-3.68052	DDIT4
130646	-0.0303592	7.71453	-0.88988	0.384171	0.809152	-5.99898	SPAG4L
130661	0.0547374	7.71005	1.19349	0.246724	0.705951	-5.69338	5830436K05RIK
130669	-0.0318446	7.9091	-0.88557	0.386434	0.810989	-6.00274	ACOT9
130670	-0.117837	8.47407	-1.1083	0.28096	0.738839	-5.78711	STX18
130681	-0.0611343	7.74671	-1.29967	0.20858	0.666807	-5.56824	TMC8
130689	0.390257	10.3198	3.11377	0.00549816	0.101189	-2.3863	COX18
130703	-0.0735507	8.18793	-0.644003	0.526933	0.884315	-6.18581	TMEM17
130711	-0.0710966	7.78949	-1.80588	0.0860993	0.466055	-4.85623	6430527G18RIK
130717	0.0418242	12.0725	0.272968	0.787692	0.962278	-6.35743	DDX47
130730	-0.0879923	8.4348	-0.67627	0.50666	0.874937	-6.16453	ZFP533
130735	-0.0676273	9.57519	-0.698464	0.492976	0.870457	-6.14931	ARSB
130736	-0.374389	8.79479	-3.60438	0.00178322	0.0516934	-1.32969	PPS
130753	0.0174268	10.7336	0.116856	0.908146	0.983697	-6.38845	MRPS16
130754	-0.296938	10.645	-1.34403	0.194073	0.652202	-5.5133	HIST1H2BK
130768	0.23473	10.3236	1.10837	0.280928	0.738839	-5.78703	2310047D13RIK
1340010	0.0908364	7.76089	1.78734	0.0891362	0.473462	-4.88538	KIF24
1340014	0.0980408	8.00247	1.36795	0.186591	0.64446	-5.48306	POLR3A
1340020	-0.194351	9.10299	-0.868107	0.395693	0.817038	-6.01778	GSS
1340022	-0.00312669	7.9993	-0.0590297	0.953518	0.990351	-6.39364	PSCD2
1340026	-0.62956	9.08229	-3.62339	0.00170634	0.0501092	-1.28808	GPT2
1340040	0.228324	9.35889	0.653201	0.521109	0.881819	-6.17984	SFRS3
1340041	0.220103	8.03295	3.28708	0.00370511	0.0789008	-2.01756	ASF1B
1340048	-0.0502504	8.44726	-0.579559	0.568721	0.898114	-6.22532	ARRDC1
1340050	0.557633	8.79653	2.43438	0.0244714	0.24507	-3.75622	PARP12
1340056	0.202466	8.53064	2.33454	0.0301718	0.273776	-3.94387	6720463M24RIK
1340059	-0.0567237	7.98717	-0.645122	0.526222	0.884315	-6.18509	ST3GAL3
1340066	0.0791341	8.18561	1.1397	0.267954	0.725369	-5.75326	BCOR
1340079	0.0739923	8.42949	0.482018	0.635056	0.922613	-6.27745	SNX27
1340092	-0.0113362	7.95703	-0.137824	0.891765	0.980643	-6.38572	UNC13D
1340095	-0.0370618	7.86202	-0.60979	0.548907	0.891546	-6.20728	PANK1
1340139	-0.170894	13.4411	-0.903948	0.376845	0.806056	-5.98661	RPS7
1340148	-0.133246	11.4344	-0.801725	0.43219	0.838774	-6.07243	PLSCR1
1340154	-0.172647	9.21726	-1.21874	0.237204	0.69596	-5.66444	1700029P11RIK
1340167	-0.13636	8.09315	-1.5656	0.133219	0.563597	-5.21669	PITPNM3
1340170	-0.034158	7.6816	-0.914122	0.371605	0.802405	-5.97755	SCL0001550.1_29
1340180	0.048035	7.72353	1.27442	0.217209	0.676365	-5.59882	NFS1
1340193	0.824264	8.28459	4.92994	8.20485e-05	0.00706054	1.60015	PHF11
1340209	0.208988	9.23444	1.64931	0.114793	0.531726	-5.09547	UCHL5
1340220	-0.0368008	7.83807	-0.634088	0.533251	0.886478	-6.19215	RHBDL3
1340221	0.0387873	7.79386	0.920015	0.368592	0.800344	-5.97225	GLE1
1340224	-0.0546987	7.85244	-1.02288	0.318651	0.764689	-5.87493	BC044804
1340239	-0.00734095	7.71036	-0.207671	0.837598	0.969999	-6.37342	ARRB1
1340240	-0.0499721	7.89907	-0.869803	0.394787	0.81669	-6.01633	SLC20A1
1340241	0.0738115	7.78355	1.39792	0.177539	0.632965	-5.44453	ABCE1
1340246	0.0648979	8.91335	0.349106	0.73068	0.948096	-6.33336	RPLP0
1340253	-0.138233	8.87961	-0.99551	0.33145	0.775341	-5.90174	TMTC4
1340255	-0.157441	11.0353	-1.50348	0.148433	0.585614	-5.30348	C330002I19RIK
1340259	-0.0135274	7.85785	-0.257839	0.799181	0.964382	-6.36152	LOC382237
1340270	0.0248842	7.78146	0.345917	0.733038	0.94842	-6.33449	CCNC
1340288	0.225846	8.74295	1.2661	0.220111	0.678958	-5.60878	CSE1L
1340296	-0.00808101	7.72044	-0.239567	0.813118	0.967007	-6.36615	AW049900
1340301	-0.121421	8.88882	-1.3552	0.19055	0.648306	-5.49923	MIF4GD
1340315	0.0425545	7.7268	0.970496	0.343458	0.784154	-5.92566	SGPP2
1340326	0.0509602	8.08471	0.615632	0.545121	0.890246	-6.2037	RALA
1340338	-0.116002	8.06542	-1.75062	0.0954269	0.487001	-4.94248	BMP1
1340349	0.170463	10.9859	1.09388	0.287082	0.741049	-5.80237	SSBP3
1340356	-0.00737891	7.68901	-0.157108	0.876744	0.978024	-6.38282	0610030G03RIK
1340360	-0.0689598	8.29705	-0.943538	0.35673	0.792989	-5.95083	DEDD
1340369	0.0197443	7.71747	0.532313	0.600407	0.910435	-6.25173	A830081I21RIK
1340372	-0.0952013	8.03112	-1.49757	0.149953	0.587966	-5.3116	ELMO3
1340373	0.160882	8.33859	0.872453	0.393375	0.816275	-6.01406	TRB
1340382	-0.171385	9.43889	-1.66729	0.111131	0.525379	-5.06881	DGUOK
1340390	0.114368	9.54635	0.677239	0.506058	0.874786	-6.16387	SHF
1340398	-0.0440455	8.12621	-0.470558	0.643077	0.925625	-6.28296	AKR1B3
1340400	-0.0449484	9.26699	-0.309469	0.760185	0.95639	-6.34662	TIMM44
1340427	-0.0130318	7.75928	-0.367203	0.717346	0.943812	-6.32678	NPSR1
1340446	0.153128	10.1827	0.950034	0.3535	0.790304	-5.94482	GP38
1340450	-0.125736	11.1878	-0.633669	0.533519	0.886478	-6.19241	LOC100043555
1340465	0.0274554	9.53381	0.269461	0.790352	0.962278	-6.3584	ORAI1
1340471	0.0425462	7.80612	1.06329	0.300393	0.750072	-5.83416	WDR90
1340475	0.0134409	7.72994	0.417555	0.680747	0.935919	-6.30676	CNGB3
1340482	0.0380673	7.7265	0.920048	0.368576	0.800344	-5.97223	B130034H21RIK
1340491	0.0190907	10.9914	0.102917	0.91906	0.985669	-6.39001	FKBP1A
1340528	-0.0127108	7.7819	-0.307124	0.761943	0.956622	-6.34736	VAMP5
1340537	0.0133187	7.76561	0.243077	0.810436	0.966243	-6.36529	2610209A20RIK
1340543	0.0256232	7.66686	0.537451	0.59692	0.909206	-6.24896	9830123M21RIK
1340544	-0.027241	7.775	-0.881772	0.388435	0.812833	-6.00603	FV1
1340563	0.0303951	13.0851	0.397522	0.695218	0.938384	-6.31503	TCEB2
1340576	-0.0890793	7.75687	-3.2089	0.00442941	0.0885756	-2.18462	B130024G19RIK
1340577	-0.0482393	7.72193	-1.06454	0.299841	0.750001	-5.83288	LOC384546
1340593	-0.00474321	7.96782	-0.0935357	0.926414	0.98768	-6.39095	NKX2-3
1340601	-0.130835	8.72447	-0.959322	0.348917	0.788608	-5.93617	QSOX1
1340603	-0.0231001	7.93801	-0.562646	0.579965	0.902373	-6.23502	SLC12A1
1340605	0.00863524	7.70429	0.22103	0.827323	0.969271	-6.3705	C230089D15RIK
1340619	-0.187684	8.08692	-2.55536	0.0189112	0.211969	-3.5234	LY6G6D
1340632	-0.104384	8.59994	-1.06004	0.301835	0.751355	-5.8375	PEX3
1340671	0.392349	11.5462	1.44888	0.162958	0.608501	-5.37746	RPA1
1340672	0.0461059	7.89415	0.602346	0.553751	0.892266	-6.21181	CALD1
1340681	0.0481292	9.9646	0.520325	0.608582	0.91293	-6.25809	RYK
1340687	0.12812	8.92431	1.71538	0.101819	0.503687	-4.99646	LOC100046081
1340703	0.0334854	7.76587	0.538665	0.596098	0.908954	-6.24831	ZFP62
1340706	-0.0228249	8.27877	-0.283538	0.779696	0.959773	-6.35444	GNL3L
1340707	0.211385	8.23338	2.82971	0.0103919	0.149752	-2.97606	UCHL5
1340711	-0.133106	8.06485	-0.983557	0.337151	0.778921	-5.91324	GCHFR
1340717	-0.0192801	7.71494	-0.429523	0.672161	0.934041	-6.30163	HSD17B11
1340736	0.374902	10.1368	2.77729	0.0116673	0.161064	-3.08252	EIF4G1
1340743	-0.150337	9.73011	-0.575336	0.571518	0.898918	-6.22777	LOC100045981
1340746	0.0086204	7.69976	0.176582	0.861623	0.974715	-6.37951	FAIM2
1340750	-0.169455	9.16341	-1.79888	0.0872351	0.469299	-4.86726	2700078K21RIK
1340753	-0.256131	9.12704	-2.1427	0.044697	0.334378	-4.29179	ZFP623
1340754	0.00453368	7.74761	0.103965	0.918238	0.985669	-6.3899	EGFL8
1340762	0.00778478	8.05527	0.0866549	0.931812	0.988521	-6.39159	TIAM2
1340768	-0.0522795	8.01186	-1.08439	0.291167	0.743759	-5.81232	MAPK8
1400017	-0.0802393	7.98817	-1.56245	0.133958	0.564778	-5.22116	CPNE4
1400041	3.10341	11.5155	8.33791	6.39199e-08	7.45626e-05	8.34941	GBP2
1400053	0.214398	7.91188	2.2937	0.0328396	0.283538	-4.01937	LOC100047583
1400070	-0.025882	10.6498	-0.327671	0.746585	0.951043	-6.34073	PITPNB
1400072	-0.0101815	7.74571	-0.129081	0.89859	0.982056	-6.38691	2610524F24RIK
1400082	0.033776	7.82993	0.440052	0.664646	0.931609	-6.297	TRAPPC6B
1400088	-0.134887	13.1848	-1.29622	0.209743	0.667764	-5.57245	LOC100043391
1400091	0.0372222	7.71519	0.906166	0.375698	0.80534	-5.98464	MAML3
1400092	-0.00371099	7.70368	-0.0823012	0.93523	0.988521	-6.39196	TRRP4AP-PENDING
1400110	0.0081578	7.99626	0.147771	0.884011	0.979388	-6.38427	MEPCE
1400121	0.016968	7.67037	0.369936	0.715341	0.943547	-6.32576	KCNJ11
1400132	0.17619	8.26261	2.82665	0.0104626	0.150468	-2.98231	LOC547343
1400152	-0.159517	10.4924	-0.779327	0.444964	0.847141	-6.08995	EFNB1
1400164	-0.0503021	7.76024	-1.14141	0.26726	0.724645	-5.7514	SEMA5A
1400167	0.0286897	7.93671	0.21322	0.833326	0.969599	-6.37223	BC050811
1400168	-0.145782	8.31954	-2.6335	0.0159763	0.192458	-3.37008	LOC100046608
1400170	-0.238076	10.5227	-1.0324	0.31428	0.76165	-5.86546	ZFAND2A
1400184	-0.0268691	8.09217	-0.287965	0.776354	0.959206	-6.35315	PIK3R3
1400187	-0.0253008	7.91619	-0.672683	0.508892	0.875437	-6.16694	GLT8D1
1400189	-0.320406	9.33592	-2.01241	0.0579207	0.383445	-4.51764	1110031I02RIK
1400196	0.0563716	7.69535	1.34108	0.195012	0.652385	-5.517	ELK3
1400220	2.6287	9.30584	9.50439	7.79525e-09	1.9727e-05	10.2658	IRGB10
1400242	-0.046712	7.77295	-1.30189	0.207836	0.666351	-5.56553	TRPM5
1400253	-0.244571	9.13117	-1.90406	0.0714755	0.425267	-4.69839	TMEM119
1400279	0.0348373	7.83881	0.773909	0.448089	0.849807	-6.09412	CSNK2A1
1400301	-0.202325	8.73044	-0.817074	0.423569	0.835393	-6.06016	SCL0002975.1_346
1400309	0.318657	10.8829	2.38602	0.0270946	0.257074	-3.84765	TIMP3
1400315	-0.119728	9.64397	-0.968542	0.344408	0.784519	-5.92751	HNRPLL
1400332	-0.0346646	8.07375	-0.53443	0.59897	0.909888	-6.25059	RNF170
1400343	0.046004	7.74965	1.11079	0.279911	0.737705	-5.78446	SNX19
1400348	-0.0178788	10.7014	-0.15044	0.881933	0.979388	-6.38387	LIMA1
1400369	0.00836897	7.72576	0.261384	0.796485	0.963773	-6.36058	IL23A
1400377	-0.141479	10.5662	-0.460925	0.649854	0.927131	-6.28749	SYPL
1400386	-0.31674	8.15365	-3.08484	0.00587027	0.10509	-2.44727	MXD4
1400398	-0.0559327	10.9444	-0.279121	0.783035	0.960698	-6.35571	2310014H01RIK
1400402	-0.0247956	7.75865	-0.424537	0.675732	0.934407	-6.30378	PCOLCE2
1400427	-0.0260634	7.86427	-0.551012	0.587764	0.905155	-6.24154	KDELR1
1400441	-0.0103292	7.71285	-0.271771	0.7886	0.962278	-6.35777	ZFP329
1400450	-0.249176	9.96492	-2.23739	0.036875	0.30127	-4.12224	ALG5
1400468	0.181042	10.4484	2.20909	0.0390706	0.311807	-4.17337	SURF4
1400504	-0.131503	7.98055	-2.71732	0.0133096	0.173774	-3.20327	TRPT1
1400519	0.212138	8.60781	2.0361	0.0552817	0.376867	-4.47724	MAK16
1400520	-0.0186272	8.30587	-0.197446	0.845483	0.9716	-6.37553	IKBKB
1400523	0.379921	11.2029	1.25847	0.2228	0.683413	-5.61788	SMAP2
1400546	-0.198428	8.11175	-1.02105	0.319496	0.765543	-5.87675	MGC41689
1400593	0.111818	9.1563	1.32993	0.198598	0.65555	-5.53094	D630048P19RIK
1400601	0.0265479	8.66901	0.292752	0.772745	0.958801	-6.35174	STARD8
1400605	0.109824	8.01921	1.7674	0.0925053	0.480665	-4.91648	USP1
1400630	-0.0412988	10.8909	-0.366389	0.717944	0.943812	-6.32709	CD151
1400634	0.0407997	7.79573	1.06776	0.29842	0.748439	-5.82957	AA408296
1400639	-0.211518	8.91856	-1.42813	0.168774	0.617314	-5.40501	TBC1D23
1400670	0.277419	11.1418	1.48941	0.15207	0.592066	-5.32275	PDAP1
1400672	0.347028	8.78636	2.04868	0.053925	0.370798	-4.45567	AIF1
1400681	-0.0128334	7.90442	-0.127093	0.900144	0.982404	-6.38717	ATP5F1
1400685	0.0355494	8.67133	0.356886	0.724937	0.946549	-6.33057	BC008163
1400689	-0.201535	10.9567	-0.766864	0.452172	0.852726	-6.0995	SH3GL2
1400692	-0.435981	10.607	-2.39331	0.0266826	0.255357	-3.83391	LOC234987
1400706	-0.0365796	7.74456	-0.739519	0.468233	0.859292	-6.11994	LOC236598
1400709	-0.00178438	7.79562	-0.051245	0.959642	0.991047	-6.39408	1700073K01RIK
1400711	-0.0476729	7.75792	-1.26831	0.219337	0.678145	-5.60614	SLC16A5
1400722	0.0879367	9.75324	0.435265	0.668058	0.932767	-6.29912	GTF2H3
1400735	-0.100091	8.98453	-0.991713	0.333253	0.777135	-5.9054	APBA3
1400746	0.0314973	7.81068	0.929381	0.363838	0.797352	-5.96378	LOC100046207
1400753	-0.0209248	11.131	-0.0827228	0.934899	0.988521	-6.39193	MYO1A
1410010	-0.0223913	7.68247	-0.504579	0.619401	0.91609	-6.26622	CCDC114
1410014	0.0119648	7.8785	0.218303	0.829418	0.969503	-6.37111	SHQ1
1410017	-0.174182	8.72245	-1.74108	0.097121	0.491556	-4.95716	SMPD1
1410025	0.0582448	7.74714	1.93765	0.0669996	0.412791	-4.64306	FZD3
1410050	-0.0787801	8.07489	-1.00743	0.32583	0.770695	-5.89014	TLCD2
1410059	-0.00215362	7.695	-0.0507541	0.960028	0.991047	-6.39411	6.03044e+24
1410068	-0.0305198	10.0397	-0.234977	0.816629	0.967705	-6.36726	LOC100048301
1410070	0.350903	8.61169	2.59785	0.0172575	0.201598	-3.4403	KNTC1
1410112	0.0570573	7.67541	1.05214	0.305354	0.753763	-5.84555	LOC385112
1410113	-0.266376	9.61868	-2.1782	0.0416029	0.321271	-4.22874	UAP1L1
1410131	0.0566345	8.52588	0.548469	0.589476	0.905761	-6.24294	LOC545866
1410142	-0.191619	8.13315	-2.87622	0.00937294	0.140576	-2.88094	BC038156
1410161	-0.0752345	14.5619	-1.26289	0.221237	0.681054	-5.61261	RPS11
1410168	-0.442101	8.4896	-2.8229	0.0105498	0.151139	-2.98995	TMEM100
1410170	0.00913601	7.72605	0.267873	0.791556	0.962638	-6.35884	UPP2
1410181	-0.00380261	7.74075	-0.100244	0.921154	0.985899	-6.39029	E030004D24RIK
1410189	0.418767	9.69172	2.24677	0.0361729	0.298853	-4.10521	MAD2L1
1410195	0.04455	7.95822	0.269078	0.790642	0.962294	-6.35851	HIST1H2BB
1410196	0.00163536	8.40655	0.0095221	0.992497	0.998298	-6.39537	STT3A
1410204	-0.143283	9.03626	-0.630032	0.535847	0.886929	-6.19471	CCNG1
1410215	-0.296636	9.36391	-1.14081	0.267504	0.724934	-5.75206	SYNM
1410228	-0.0447194	8.57294	-0.436018	0.667521	0.932767	-6.29879	2700062C07RIK
1410241	-0.37379	9.21716	-1.90451	0.0714134	0.42526	-4.69764	LOC381739
1410242	-0.120673	10.9232	-0.679145	0.504875	0.874015	-6.16258	ZFAND3
1410253	-0.0420183	8.2495	-0.607473	0.550412	0.891717	-6.2087	THBS3
1410259	-0.328217	7.90104	-4.13218	0.000521858	0.0239935	-0.16454	2010001J22RIK
1410274	0.0220918	7.80257	0.2653	0.79351	0.963041	-6.35953	A130039H09RIK
1410278	-0.0320355	9.01015	-0.245923	0.808263	0.965932	-6.36458	MRPS31
1410279	-0.172112	8.84925	-1.32013	0.201788	0.659247	-5.5431	WASF1
1410288	0.21166	10.2054	1.1725	0.254855	0.715738	-5.71704	2310002B06RIK
1410296	-0.0911878	9.78454	-0.690571	0.497818	0.872091	-6.15478	CDO1
1410300	-0.256766	8.79587	-3.33389	0.00332825	0.0739504	-1.91701	WNT5A
1410309	0.054935	7.77068	1.14665	0.265136	0.722807	-5.74566	PKN2
1410315	0.308537	8.69844	1.34741	0.193001	0.651205	-5.50905	PTPRH
1410324	-0.116628	8.47342	-1.37706	0.183799	0.640195	-5.47141	TOR1A
1410332	0.0278479	9.55995	0.208416	0.837024	0.969989	-6.37326	BC056474
1410348	-0.0636359	9.2636	-0.530235	0.601821	0.910537	-6.25284	F2RL1
1410349	0.0716841	8.362	0.734882	0.470991	0.860419	-6.12334	CAND1
1410358	0.0536774	8.60992	0.62315	0.540268	0.889029	-6.19903	POP7
1410367	-0.100545	8.47552	-0.900208	0.378783	0.807115	-5.98991	GTRGEO22
1410368	-0.176762	8.30918	-1.07812	0.293886	0.745521	-5.81885	HIST1H4D
1410382	-0.0148662	7.66305	-0.254243	0.801919	0.964812	-6.36246	LOC331626
1410397	-0.139854	7.84413	-1.15129	0.26327	0.720808	-5.74057	HHIP
1410408	0.0199101	7.80099	0.283553	0.779684	0.959773	-6.35444	SPRR2B
1410411	0.0247965	7.9067	0.423656	0.676364	0.934546	-6.30416	LAS1L
1410424	0.0654343	8.12879	1.21368	0.239092	0.696997	-5.67029	RBM38
1410438	0.0539726	8.10363	0.619154	0.542845	0.88978	-6.20152	NEO1
1410465	0.00772788	7.7353	0.224677	0.824523	0.969012	-6.36967	GRAMD2
1410521	-0.0778643	8.00837	-1.30435	0.20701	0.66492	-5.56251	CD99L2
1410524	0.0111151	8.78637	0.0733499	0.942261	0.989337	-6.39267	SULT2B1
1410537	-0.021889	7.85835	-0.415774	0.682028	0.935919	-6.30751	PRKAR1B
1410543	-0.243282	8.09624	-2.91976	0.00850644	0.132967	-2.79135	LOX
1410554	1.39169	9.37035	6.10714	5.87595e-06	0.00132664	4.11296	TYKI
1410576	-0.00366594	7.81682	-0.0675718	0.946801	0.989378	-6.39309	KIF13B
1410615	0.200247	10.5056	0.898527	0.379657	0.807776	-5.9914	NRM
1410619	0.207165	8.21134	2.57252	0.0182261	0.208325	-3.48992	BEX4
1410646	0.0753671	10.8364	0.53124	0.601137	0.910435	-6.25231	LOC100047093
1410647	0.0343031	10.3602	0.308964	0.760563	0.95639	-6.34678	2010003O18RIK
1410670	-0.0840041	8.06011	-1.31012	0.20509	0.66239	-5.55544	A430088H15RIK
1410673	-0.206717	8.33786	-2.82549	0.0104895	0.150658	-2.98467	PPM1E
1410678	-0.0305418	7.71857	-0.998632	0.329972	0.773657	-5.89871	AMT
1410681	-0.0629556	8.48902	-0.41406	0.683262	0.935919	-6.30823	SMEK2
1410717	-0.0378779	9.9231	-0.377629	0.709707	0.942328	-6.32285	TPST2
1410730	-0.322206	10.2428	-2.89793	0.00893081	0.137478	-2.83634	9430023L20RIK
1410747	-0.238496	8.59672	-1.6593	0.112745	0.528657	-5.08068	ATG2A
1410762	0.0140004	7.71518	0.289763	0.774998	0.958987	-6.35263	GPR17
1410768	-0.0548892	8.57287	-0.504716	0.619306	0.91609	-6.26615	LAMA5
1430014	0.00680231	7.74251	0.123305	0.903104	0.982754	-6.38766	C330019G07RIK
1430035	0.00249017	7.75505	0.0637698	0.94979	0.989659	-6.39334	RALGPS1
1430037	-0.0504439	7.74193	-1.44661	0.163586	0.609445	-5.38049	OLFR1412
1430048	0.0114565	7.98265	0.206455	0.838535	0.970387	-6.37367	1500034J01RIK
1430068	-0.0989606	9.33665	-0.956323	0.350393	0.788942	-5.93897	1200003C05RIK
1430079	-0.117398	7.97505	-2.29604	0.032681	0.283009	-4.01507	EMID1
1430091	-0.0859751	9.67122	-0.844048	0.408683	0.825107	-6.03806	ANAPC7
1430110	0.197377	7.8502	4.26612	0.000381881	0.0197011	0.132782	PTPN1
1430113	0.047405	7.7422	1.23497	0.231236	0.689571	-5.64557	SLC6A19
1430129	-0.186369	8.32007	-2.12088	0.0467015	0.342767	-4.33024	STBD1
1430138	-0.197335	10.2911	-0.799317	0.433552	0.839693	-6.07434	PCP2
1430139	-0.0770217	7.83915	-1.83445	0.0815964	0.455781	-4.81091	ASL
1430142	-0.00231919	7.9169	-0.0500773	0.96056	0.991198	-6.39414	2310046O06RIK
1430156	0.0878807	7.92345	0.761606	0.455234	0.854135	-6.10349	ATP8A1
1430170	0.0274246	10.4411	0.235884	0.815936	0.967653	-6.36704	2310001A20RIK
1430176	-0.0465382	10.3722	-0.372306	0.713603	0.943499	-6.32487	BOLA3
1430253	0.0521396	7.91097	0.884643	0.386922	0.811535	-6.00354	SERPINA1B
1430280	-0.0854365	12.5974	-0.884014	0.387253	0.811563	-6.00409	CIB1
1430315	-0.0222617	7.76029	-0.41067	0.685706	0.936747	-6.30965	5830435K17RIK
1430338	-0.0584891	8.21063	-0.693184	0.496212	0.871562	-6.15298	EG434168
1430347	-0.0444617	7.83328	-0.906384	0.375586	0.80534	-5.98445	PKLR
1430358	0.0818532	9.82511	0.482829	0.63449	0.922407	-6.27705	CD2BP2
1430368	-0.397954	11.1347	-3.2577	0.00396256	0.0823652	-2.08046	ST6GAL1
1430445	-0.0725876	9.75741	-0.444638	0.661383	0.931199	-6.29495	PPP1R10
1430468	-0.0114585	7.74338	-0.29005	0.774781	0.958987	-6.35254	EPM2AIP1
1430470	0.174593	8.41408	1.57904	0.130104	0.559335	-5.19755	DUSP8
1430487	0.021731	8.01243	0.447055	0.659667	0.930662	-6.29386	QRICH1
1430494	0.170459	11.4602	1.21383	0.239033	0.696997	-5.67011	MPI
1430497	-0.21858	9.63806	-1.83274	0.0818604	0.456406	-4.81364	C85492
1430500	0.00901688	11.5782	0.0401066	0.968408	0.993302	-6.3946	COPZ1
1430524	-0.0250158	7.72573	-0.709623	0.486177	0.867019	-6.14149	KCNE1
1430537	0.00742217	7.71929	0.174599	0.86316	0.97488	-6.37986	1500019C06RIK
1430564	-0.140149	8.45949	-0.909533	0.373962	0.804264	-5.98164	2310040A13RIK
1430575	0.00899235	7.81095	0.269432	0.790374	0.962278	-6.35841	A930005L06RIK
1430594	-0.0852414	7.90065	-0.669548	0.510846	0.876652	-6.16904	FNIP1
1430600	-0.080231	7.69813	-1.9381	0.0669421	0.412557	-4.64233	ACOT2
1430603	0.289142	9.72785	1.50883	0.147068	0.583462	-5.29611	RARS
1430634	0.0212777	7.87245	0.355237	0.726152	0.946609	-6.33117	ZFP101
1430647	0.171267	10.4372	2.42467	0.0249783	0.246818	-3.77465	DUS1L
1430661	-0.0313352	7.66865	-0.80587	0.429851	0.838185	-6.06914	4632422H02RIK
1430687	-0.0379358	7.82565	-0.799635	0.433372	0.839515	-6.07409	5730478M09RIK
1430689	0.0130879	7.8925	0.330266	0.744653	0.950617	-6.33986	LDHD
1430709	-0.0322329	7.70921	-0.877338	0.390781	0.81454	-6.00987	SLMO1
1430711	0.11072	7.96625	1.84661	0.0797423	0.45155	-4.79146	RNF14
1430747	-0.413984	8.69246	-2.12767	0.0460691	0.339885	-4.3183	MMRN1
1430762	0.119078	8.35039	0.607626	0.550313	0.891717	-6.2086	PSMD14
1430768	-0.0431155	9.06458	-0.448452	0.658676	0.930441	-6.29322	FUK
1440010	0.128425	10.2389	0.980056	0.338833	0.780182	-5.91658	MRPL27
1440019	-0.301128	10.5878	-1.4059	0.175187	0.629535	-5.43415	CD59A
1440020	-0.029153	7.94349	-0.636124	0.53195	0.885768	-6.19085	IRAK4
1440022	-0.133539	9.24085	-1.03629	0.312507	0.759834	-5.86156	GALNT10
1440026	0.0566946	10.0667	0.516898	0.610929	0.913847	-6.25988	SNX6
1440040	-0.206984	9.64952	-0.84035	0.410704	0.826399	-6.04112	GARNL4
1440059	-0.00135257	7.81169	-0.040272	0.968278	0.993302	-6.39459	PIGY
1440072	-0.231628	12.428	-4.01116	0.00069205	0.0290307	-0.432937	SCL0002617.1_582
1440079	0.00196224	7.69079	0.0470453	0.962946	0.992257	-6.39429	6030413C11RIK
1440100	-0.0131949	7.78915	-0.257154	0.799703	0.964632	-6.3617	SEMCAP2-PENDING
1440112	0.0567466	7.76623	1.04062	0.310543	0.758723	-5.85721	LOC677213
1440113	-0.0429815	7.77669	-0.811049	0.42694	0.837017	-6.065	CALCOCO1
1440121	-0.0651653	8.17381	-0.595725	0.55808	0.893958	-6.21578	RARRES1
1440133	0.0344713	8.11411	0.510703	0.615182	0.915173	-6.26308	BC020002
1440136	0.108309	7.91077	1.15573	0.26149	0.72035	-5.73567	LOC386246
1440142	-0.155602	9.08614	-1.73085	0.0989681	0.496277	-4.97285	4931406P16RIK
1440156	0.0301821	7.75324	0.877302	0.3908	0.81454	-6.0099	OLFR1195
1440162	0.00124611	8.9229	0.00805469	0.993654	0.998839	-6.39539	PCNP
1440176	-0.05659	7.78521	-1.2371	0.230461	0.688891	-5.64308	WDR59
1440181	-0.0737821	7.72427	-1.96532	0.0635011	0.402021	-4.597	DDX4
1440187	0.00840081	7.71197	0.266115	0.792891	0.963041	-6.35931	1700012L04RIK
1440189	-0.248471	9.22866	-1.3095	0.205296	0.662683	-5.55621	COL6A2
1440192	-0.0265955	10.9979	-0.122477	0.903751	0.982758	-6.38776	RAB8B
1440196	0.00935556	7.7461	0.285668	0.778087	0.959561	-6.35382	RFESD
1440202	-0.0506117	7.83506	-1.2335	0.231774	0.690193	-5.6473	VGLL3
1440204	-0.0266937	8.10194	-0.461446	0.649487	0.927021	-6.28725	6330509M05RIK
1440215	0.00109641	7.75322	0.0184257	0.985483	0.998031	-6.39525	TNRC6B
1440224	-0.0087727	7.81988	-0.23463	0.816895	0.967747	-6.36734	ZFP622
1440270	-0.128572	8.83644	-0.830902	0.415895	0.83066	-6.04891	ZFP263
1440286	-0.0691017	7.87853	-0.960581	0.348299	0.788355	-5.93499	HECTD2
1440296	-0.241955	8.4574	-1.39796	0.177526	0.632965	-5.44447	RAPGEFL1
1440300	-0.337502	9.04069	-2.8699	0.00950555	0.141753	-2.8939	PALMD
1440307	0.351632	11.3255	1.0411	0.310322	0.758448	-5.85672	H2-AB1
1440309	-0.182354	11.3627	-2.10391	0.0483161	0.347667	-4.35997	IMP3
1440327	-0.0192932	9.68592	-0.118965	0.906496	0.983244	-6.38819	RTN3
1440349	-0.0780458	7.89663	-1.56108	0.13428	0.565115	-5.2231	LOC383873
1440358	0.233141	9.15733	2.83861	0.0101892	0.148159	-2.95792	DSCR2
1440364	0.0081838	7.6886	0.22004	0.828083	0.969271	-6.37072	D330006D04RIK
1440368	-0.0609431	7.73844	-1.43207	0.167658	0.615688	-5.3998	PTPN9
1440369	-0.0256421	7.81777	-0.567202	0.576925	0.90049	-6.23244	PXT1
1440379	-0.0600775	8.18382	-1.08958	0.288926	0.742176	-5.80689	B230380D07RIK
1440397	0.135803	9.38771	0.969492	0.343946	0.784234	-5.92661	LRRC66
1440408	-0.0450146	7.72672	-1.19154	0.247472	0.70644	-5.6956	GCAP26
1440411	-0.010882	7.78728	-0.224783	0.824442	0.969012	-6.36965	TBP
1440431	-0.0903205	8.10811	-1.24316	0.22827	0.68745	-5.63597	1810058I24RIK
1440433	0.0260872	8.53573	0.166031	0.869809	0.97587	-6.38135	TOB2
1440440	0.301602	8.86497	1.94521	0.0660282	0.410007	-4.63053	NUP160
1440446	0.0262507	7.68374	0.656263	0.519178	0.880618	-6.17784	A530088H08RIK
1440451	0.453978	8.85812	3.10167	0.00565095	0.102268	-2.41183	RAB19
1440470	0.0891707	9.13051	1.00973	0.324755	0.770143	-5.88789	PPP5C
1440474	-0.0212103	8.71643	-0.0635505	0.949963	0.989659	-6.39336	HIST4H4
1440491	-0.00246703	8.36405	-0.0121945	0.990392	0.998034	-6.39535	BC026657
1440494	-0.0041998	7.77308	-0.122352	0.903849	0.982758	-6.38778	4930429B21RIK
1440500	0.00299552	7.81879	0.0890515	0.929932	0.988443	-6.39137	D930020L01
1440520	0.00114976	7.74558	0.0267826	0.9789	0.995498	-6.39505	UIMC1
1440521	0.0213901	7.64417	0.408073	0.687581	0.936833	-6.31072	B830020B14RIK
1440528	0.155049	7.74378	3.74868	0.00127557	0.042582	-1.01296	B4GALNT4
1440537	0.0208531	7.76054	0.567672	0.576612	0.90049	-6.23217	ZNFN1A3
1440538	-0.00196476	7.94562	-0.0320657	0.974739	0.994896	-6.3949	1110039B18RIK
1440541	0.0943103	8.50733	1.01647	0.321617	0.767882	-5.88127	LRPPRC
1440544	0.020455	8.3414	0.309541	0.76013	0.95639	-6.3466	COG7
1440553	-0.0377868	7.70725	-0.941364	0.357816	0.793086	-5.95283	AKAP2
1440554	-0.0200763	9.00311	-0.0960784	0.92442	0.986976	-6.39071	5730406M06RIK
1440564	0.159692	10.1637	0.662475	0.515273	0.878673	-6.17375	HGS
1440575	0.0982254	12.167	0.786968	0.44058	0.844256	-6.08403	NUDT19
1440592	0.0801844	8.32805	0.830912	0.41589	0.83066	-6.0489	SHKBP1
1440594	0.064488	7.75302	1.32726	0.199461	0.656529	-5.53425	FNBP4
1440600	-0.409465	10.1393	-2.64159	0.0156985	0.190753	-3.3541	COPZ2
1440603	0.0510821	7.87617	0.572282	0.573545	0.89981	-6.22953	ADAMTSL1
1440605	0.0487517	7.81574	1.10555	0.282119	0.738887	-5.79003	ATP11C
1440612	-0.0113157	7.74957	-0.309433	0.760211	0.95639	-6.34663	ERF
1440630	-0.0575646	9.48801	-0.332699	0.742843	0.950581	-6.33904	AXIN2
1440632	0.014174	7.75482	0.342712	0.735412	0.949191	-6.33561	STX19
1440634	0.0650838	9.92454	0.176794	0.861459	0.974715	-6.37947	PRDM2
1440639	-0.0708676	7.99686	-0.667452	0.512156	0.877141	-6.17044	TMEM77
1440647	-0.00607268	7.76975	-0.169528	0.867094	0.975544	-6.38075	CNR1
1440671	0.256295	11.6136	1.95208	0.0651554	0.407366	-4.61911	MAPK13
1440672	-0.0231101	7.91947	-0.474582	0.640255	0.924838	-6.28104	HTR4
1440673	0.0295027	7.97265	0.30638	0.762501	0.956622	-6.34759	5730427M17RIK
1440674	0.0130826	7.69746	0.340051	0.737384	0.949922	-6.33653	AA792892
1440678	0.10768	8.48717	1.53665	0.140139	0.573474	-5.25747	FUSIP1
1440685	-0.101358	9.29089	-0.578668	0.569311	0.898114	-6.22584	ZDHHC4
1440706	0.00368231	7.72342	0.0814272	0.935916	0.988521	-6.39203	ARMC3
1440709	0.0303118	7.95302	0.540837	0.594628	0.908174	-6.24713	ZFP820
1440717	-0.0929744	9.45926	-0.521447	0.607815	0.91257	-6.2575	BLVRB
1440735	0.265687	10.421	1.51585	0.145294	0.581202	-5.28641	PHF10
1440739	-0.165783	11.0989	-1.76746	0.0924959	0.480665	-4.9164	RNF19A
1440746	-0.0273212	7.97623	-0.415485	0.682236	0.935919	-6.30763	ASL
1440747	-0.16569	9.52081	-1.57971	0.129951	0.559332	-5.1966	RNF113A2
1440750	0.0743163	12.7379	0.649453	0.523478	0.883135	-6.18228	PSMD4
1440754	0.00136073	7.75013	0.0346405	0.972712	0.994683	-6.39481	OLFR910
1450010	0.0508629	7.87256	0.775664	0.447075	0.849447	-6.09277	CCDC88C
1450014	-0.14995	10.5797	-1.22187	0.236045	0.694307	-5.66082	EG627299
1450019	0.0628522	7.69024	1.43722	0.166206	0.613953	-5.39298	A130064M08RIK
1450020	0.189197	9.51969	1.06467	0.299783	0.750001	-5.83275	PVRL2
1450026	0.208499	8.01363	3.4461	0.00257117	0.0638142	-1.67457	G430008M12RIK
1450037	-0.0509158	8.1643	-0.799765	0.433298	0.839515	-6.07398	KCTD17
1450039	0.0255635	7.83065	0.521309	0.60791	0.912626	-6.25757	CTTN
1450053	-0.0619359	8.32617	-0.440556	0.664287	0.931609	-6.29677	9030418K01RIK
1450056	0.238077	8.97485	1.67752	0.109092	0.521659	-5.05355	MICALL2
1450064	-0.0984305	7.96484	-1.86626	0.0768253	0.442725	-4.75985	PSPC1
1450066	-0.0447759	11.3836	-0.132936	0.89558	0.981353	-6.3864	DNAJC15
1450068	0.115594	9.00021	0.553963	0.585781	0.904186	-6.2399	DYSF
1450075	0.0059881	8.06499	0.0796852	0.937284	0.988521	-6.39218	METAPL1
1450079	0.185347	8.34331	0.864092	0.397842	0.818631	-6.0212	USP1
1450095	1.43565	9.41148	7.5107	3.16235e-07	0.0002075	6.86666	ICAM1
1450097	-0.0391752	7.8768	-0.694494	0.495408	0.871398	-6.15207	6330500D04RIK
1450100	-0.0819307	9.14363	-0.701566	0.491081	0.869906	-6.14715	1110008F13RIK
1450102	0.0138377	7.78231	0.290476	0.77446	0.958987	-6.35242	CTSR
1450112	0.0211689	7.71434	0.412743	0.684212	0.936093	-6.30878	TOMM70A
1450121	0.0522663	7.87473	1.12672	0.273275	0.730904	-5.76736	ITGA9
1450132	0.0842802	7.80148	2.12032	0.0467536	0.342767	-4.33122	LARP7
1450138	-0.0416903	9.80028	-0.423487	0.676486	0.934546	-6.30423	NDUFB7
1450139	0.133402	7.88179	1.85788	0.0780578	0.446954	-4.77336	GFAP
1450156	-0.0312314	7.68316	-0.612269	0.547298	0.891064	-6.20576	ETV1
1450162	-0.00377896	7.81766	-0.096586	0.924022	0.98694	-6.39066	1700042G07RIK
1450164	-0.0526177	7.85634	-1.18628	0.249495	0.7085	-5.70155	TTC23
1450187	-0.0319481	7.79384	-0.810437	0.427283	0.837377	-6.06549	A930033C23RIK
1450195	-0.497116	9.1261	-2.96018	0.00777147	0.12629	-2.70774	ACSM3
1450202	-0.087786	8.28853	-0.663027	0.514927	0.878232	-6.17338	AHDC1
1450220	0.0691325	10.3883	0.349105	0.73068	0.948096	-6.33336	TBRG1
1450242	0.386039	8.50076	1.1975	0.245193	0.704188	-5.68882	CAR3
1450246	-0.107717	8.77263	-0.644354	0.52671	0.884315	-6.18558	TRPC4AP
1450288	-0.040465	7.76372	-1.00511	0.326917	0.771875	-5.89241	CLGN
1450300	-0.015414	7.70882	-0.47343	0.641063	0.924932	-6.28159	CD84
1450309	0.144729	11.4085	1.84374	0.0801765	0.452621	-4.79605	RDBP
1450333	0.0220387	7.69987	0.303027	0.765017	0.957675	-6.34863	CLEC7A
1450338	-0.302277	10.1937	-1.6087	0.123445	0.548683	-5.15488	PREPL
1450367	0.00944019	8.8095	0.0866399	0.931824	0.988521	-6.39159	ANKRD12
1450369	-0.217535	8.72039	-2.35278	0.029046	0.267872	-3.9099	OSGEPL1
1450377	-0.061561	7.98422	-0.476116	0.639181	0.924815	-6.2803	D330045A20RIK
1450379	0.0409476	10.6907	0.359791	0.722796	0.945868	-6.32952	MRPS12
1450386	-0.0368798	7.72424	-1.08625	0.29036	0.743137	-5.81037	IQCF3
1450390	-0.0357081	7.9892	-0.699174	0.492541	0.870457	-6.14882	PHKA2
1450397	0.0214848	7.72136	0.581387	0.567512	0.898097	-6.22425	CTDP1
1450400	-0.293264	8.50186	-1.87579	0.0754439	0.438369	-4.74443	MEP1A
1450402	0.0214568	7.7867	0.599894	0.555352	0.892694	-6.21328	RS1
1450431	-0.155867	8.12234	-1.78655	0.0892686	0.473805	-4.88663	CDK10
1450433	-0.0538673	7.76485	-1.38666	0.180898	0.637058	-5.45909	FBXO8
1450437	-0.0864952	7.94023	-1.67321	0.109947	0.523262	-5.05999	MTMR3
1450438	-0.0714136	8.11388	-1.00398	0.327449	0.772089	-5.89351	ACADSB
1450445	0.148209	8.62505	0.960163	0.348504	0.788608	-5.93538	GREM1
1450446	-0.0352584	7.8038	-0.998305	0.330126	0.773748	-5.89903	RFX6
1450452	0.0597651	8.12294	1.02673	0.316876	0.763886	-5.87111	AA408296
1450463	-0.0512861	12.3503	-0.226504	0.823121	0.968935	-6.36925	RAB28
1450465	-0.155092	8.37103	-2.0788	0.0507971	0.35912	-4.40367	2900093K20RIK
1450468	0.169567	10.7654	2.11391	0.0473585	0.345358	-4.34247	EIF2B5
1450477	0.0297012	7.73024	0.840293	0.410735	0.826399	-6.04117	LOC100047091
1450487	0.0354882	8.04371	0.464146	0.647585	0.926713	-6.28599	FJX1
1450519	-0.0273133	7.88889	-0.629684	0.53607	0.886929	-6.19493	PRKG1
1450520	0.0697418	7.77477	0.962337	0.347438	0.787399	-5.93335	A530030B07RIK
1450537	-0.0540947	8.0188	-1.31666	0.202926	0.659791	-5.54738	D030074E01RIK
1450553	0.244625	7.95258	3.48453	0.002353	0.0615266	-1.59112	BTNL2
1450564	0.0407004	7.90257	0.567907	0.576455	0.900483	-6.23203	SLC39A9
1450575	-0.073517	7.89279	-0.607277	0.55054	0.891813	-6.20882	LOC668164
1450576	-0.0475648	7.91945	-1.14105	0.267406	0.724762	-5.75179	CSNK1G1
1450594	0.00126286	7.76302	0.0335137	0.973599	0.994778	-6.39485	D230040E23
1450601	-0.182494	8.33949	-1.70255	0.104234	0.508741	-5.0159	NDRG2
1450608	-0.0316302	11.6256	-0.226151	0.823393	0.968935	-6.36933	KCNK1
1450639	-0.250366	9.94693	-1.30273	0.207554	0.665954	-5.5645	AKAP8L
1450646	-0.172224	8.21518	-1.85249	0.07886	0.449098	-4.78203	MBP
1450647	0.0129993	7.8151	0.406294	0.688866	0.937065	-6.31146	A330078B09RIK
1450671	-0.195385	9.70332	-1.36356	0.187946	0.645244	-5.48864	PPA2
1450672	-0.0351151	7.85925	-0.634345	0.533087	0.886451	-6.19198	SMAD6
1450673	0.000685861	7.90915	0.0205039	0.983846	0.99748	-6.39521	9030203C11RIK
1450674	0.195552	9.12128	0.48195	0.635103	0.922613	-6.27748	5730559C18RIK
1450681	-0.056979	8.23571	-1.01456	0.322502	0.768354	-5.88315	DUSP28
1450682	0.0881307	8.80392	1.26172	0.221651	0.681707	-5.61401	GALNT1
1450689	-0.111124	13.4493	-1.17497	0.253885	0.714624	-5.71427	EG625054
1450706	0.351656	10.4122	2.03869	0.0550003	0.375436	-4.47282	NOLA2
1450717	0.00473395	10.8557	0.0404196	0.968162	0.993302	-6.39459	WTIP
1450731	0.0167077	8.20749	0.202164	0.841842	0.971024	-6.37457	TOR1B
1450735	-0.000389883	7.83534	-0.00620127	0.995114	0.999362	-6.3954	H1FX
1450746	0.260248	8.68527	0.978157	0.339748	0.78109	-5.91839	A930039N10RIK
1450750	-0.105043	7.73681	-2.89706	0.00894824	0.137572	-2.83814	COX4I2
1450753	-0.0866278	7.7451	-1.52987	0.141803	0.574684	-5.26695	ABCA9
1470008	-0.0847159	13.4829	-0.472386	0.641795	0.925065	-6.28209	SSR4
1470014	-0.200761	8.21383	-1.71619	0.101667	0.503229	-4.99522	ACAD8
1470035	0.122648	8.2226	1.24628	0.227145	0.68745	-5.6323	MYO10
1470044	0.134168	8.82298	1.01382	0.322848	0.768401	-5.88388	DNMT3B
1470050	-0.00204068	8.09163	-0.0168669	0.986711	0.998033	-6.39528	HIST1H1B
1470053	-0.0565885	7.83629	-0.938619	0.359189	0.794385	-5.95535	GK5
1470056	0.000986611	7.70908	0.0308504	0.975696	0.99491	-6.39494	9530061L16RIK
1470070	-0.309344	8.77717	-2.7589	0.0121493	0.165567	-3.11968	LY6G6E
1470086	0.0394472	7.70296	1.09923	0.284797	0.73992	-5.79672	JRK
1470091	-0.281876	12.6181	-1.00046	0.329107	0.77306	-5.89693	SORT1
1470093	0.057861	9.83252	0.979673	0.339018	0.780436	-5.91695	B3GNTL1
1470097	0.0489773	7.8749	0.908362	0.374566	0.804672	-5.98269	PHF23
1470100	-0.010197	8.55586	-0.0879291	0.930813	0.988521	-6.39147	1110033K02RIK
1470121	-0.126622	10.2015	-0.888768	0.384754	0.809657	-5.99995	SDC4
1470128	-0.0539039	8.12273	-0.662209	0.515439	0.878678	-6.17392	LOC100048721
1470129	0.0212016	7.71335	0.810275	0.427374	0.837399	-6.06562	LOC384662
1470132	0.119233	8.23982	0.683071	0.502444	0.873281	-6.15992	FBXL5
1470138	0.116369	8.24952	0.783487	0.442574	0.846101	-6.08673	ZCCHC6
1470142	-0.128134	8.53787	-1.1261	0.273531	0.730904	-5.76802	LOC245676
1470156	0.085152	7.76499	1.06565	0.29935	0.749429	-5.83174	8030448M07RIK
1470167	-0.11414	7.85533	-1.32816	0.199171	0.656102	-5.53314	1700129I04RIK
1470170	-0.276789	9.38063	-1.80762	0.0858191	0.465378	-4.85349	CCBL1
1470176	1.57684	9.56371	7.96854	1.29064e-07	0.00012318	7.70028	WARS
1470180	-0.0318208	7.9869	-0.600255	0.555116	0.892608	-6.21307	D430020J02RIK
1470181	-0.00231097	7.69751	-0.0637896	0.949775	0.989659	-6.39334	E030040N07RIK
1470196	-0.523476	10.0758	-3.47388	0.00241159	0.0623598	-1.61427	LRRC26
1470204	0.379409	9.86472	3.53593	0.00208951	0.0574536	-1.47922	ELAVL1
1470209	0.128184	11.2664	0.84193	0.40984	0.825768	-6.03982	SNRPB
1470242	0.182975	9.61838	2.1009	0.0486073	0.349284	-4.36522	SMEK1
1470253	0.027369	7.96976	0.583794	0.565923	0.89769	-6.22285	APBB1IP
1470259	-0.186605	10.5629	-2.11504	0.0472514	0.345091	-4.34049	FIBP
1470270	0.103869	8.13782	0.574645	0.571977	0.899202	-6.22817	MYH9
1470278	-0.20175	12.1572	-1.66709	0.111171	0.525379	-5.06911	RAB3D
1470279	-0.0198253	7.70161	-0.630561	0.535508	0.886929	-6.19438	4732489I21RIK
1470292	0.361487	8.84599	3.33006	0.00335759	0.0744149	-1.92525	PWP2
1470300	-0.0196734	7.70603	-0.480459	0.636145	0.923061	-6.2782	MINT-PENDING
1470309	0.109678	11.1482	1.11919	0.276398	0.734747	-5.77547	ARPC1B
1470324	-0.169125	8.06793	-2.31003	0.031748	0.280266	-3.98928	5930434B04RIK
1470328	-0.132128	12.1559	-1.07336	0.295964	0.746685	-5.82379	FIBP
1470332	-0.049656	8.14177	-0.766518	0.452373	0.85281	-6.09976	9030425E11RIK
1470341	0.560182	12.9927	2.52299	0.0202697	0.220405	-3.58625	HIST1H2AH
1470343	-0.0984341	9.36394	-0.68546	0.500968	0.873117	-6.15828	HNRPDL
1470348	-0.0659078	7.79842	-1.54424	0.138298	0.570384	-5.24685	C030011O14RIK
1470356	0.594727	10.2861	3.60398	0.00178491	0.0516934	-1.33058	ARS2
1470369	0.0152676	7.71443	0.443635	0.662096	0.931343	-6.2954	KLRA4
1470370	-9.61222e-05	7.90655	-0.00169558	0.998664	0.999666	-6.39542	RABL3
1470386	-0.214911	8.90766	-1.40297	0.176047	0.630903	-5.43796	ASAH3L
1470392	-0.0210467	7.86239	-0.46903	0.64415	0.926004	-6.28368	LOC100046518
1470397	-0.149502	9.33709	-0.7955	0.435717	0.84054	-6.07735	A530050D06RIK
1470398	0.00296773	7.81091	0.0886735	0.930228	0.988443	-6.39141	TRO
1470402	0.202922	14.3472	2.24628	0.036209	0.298853	-4.10609	LOC675813
1470427	0.0253106	7.75902	0.796635	0.435073	0.840414	-6.07645	FLOT2
1470431	0.112389	8.18973	1.34779	0.192882	0.651205	-5.50858	SEMA6B
1470463	0.0538238	7.71109	1.25064	0.225583	0.686457	-5.62715	SLC6A11
1470470	-0.220266	13.1154	-1.15848	0.260393	0.719465	-5.73263	SERF2
1470471	0.108509	11.8447	0.467334	0.645342	0.926346	-6.28449	EG623230
1470474	0.062655	8.06466	0.724385	0.477267	0.863481	-6.13095	CUL2
1470475	0.337314	10.0146	2.97323	0.00754741	0.123904	-2.68064	NUB1
1470487	0.0367373	10.8633	0.321222	0.751394	0.953261	-6.34285	HNRPA0
1470491	-0.0703449	10.521	-0.272255	0.788233	0.962278	-6.35763	TNS3
1470519	-0.0244204	9.545	-0.264413	0.794183	0.963041	-6.35977	EG433224
1470521	-0.0319209	7.82986	-0.167407	0.868741	0.975854	-6.38112	SEMA4F
1470528	0.289917	9.40499	1.97356	0.062492	0.398826	-4.58321	HN1
1470543	-0.0105182	7.71436	-0.276289	0.785177	0.961684	-6.35651	SYNC
1470546	-0.258959	8.65238	-1.02642	0.31702	0.764057	-5.87142	A730024G14RIK
1470553	-0.0466814	7.75401	-1.02591	0.317255	0.764065	-5.87193	CPXM1
1470554	-0.270613	8.39835	-2.276	0.0340618	0.288989	-4.05186	LGSN
1470561	0.122864	8.72972	1.52584	0.142799	0.576802	-5.27255	MYCBP2
1470592	0.00383741	7.75424	0.0946499	0.92554	0.987265	-6.39085	LOC383681
1470594	-0.0728927	8.05957	-1.91027	0.0706286	0.422986	-4.68821	TMEM161A
1470598	-0.00448876	7.73257	-0.0970439	0.923663	0.98693	-6.39061	DET1
1470600	0.0663457	14.6989	0.979471	0.339115	0.780568	-5.91714	ATP5B
1470601	-0.03727	7.71082	-1.31853	0.202313	0.659247	-5.54507	HMGN1
1470605	1.68658	12.2297	6.168	5.14917e-06	0.0012013	4.23831	RNF213
1470608	-0.00811399	7.78446	-0.170315	0.866484	0.975526	-6.38062	2610305D13RIK
1470609	-0.0137524	7.73447	-0.409065	0.686865	0.936833	-6.31031	RAPGEF1
1470619	-0.10226	7.89907	-1.05369	0.30466	0.753763	-5.84397	KRT14
1470626	-0.156691	8.12702	-1.84082	0.080621	0.45359	-4.80073	UPB1
1470632	-0.00123975	7.9494	-0.0200839	0.984177	0.99771	-6.39522	TRAF4
1470647	-0.0258449	7.72483	-0.569561	0.575354	0.900173	-6.23109	PISD
1470670	0.0450767	7.79917	0.940095	0.35845	0.793638	-5.95399	MRE11A
1470681	0.0850833	8.61994	1.20886	0.240895	0.698348	-5.67583	MED26
1470692	-0.137388	10.5648	-0.523125	0.606668	0.912022	-6.25661	MLL3
1470709	-0.0259023	7.83749	-0.523447	0.606449	0.91196	-6.25644	SDHB
1470711	0.0468064	8.01889	0.607633	0.550309	0.891717	-6.2086	LCP1
1470719	-0.0871239	7.95728	-1.81095	0.0852857	0.46476	-4.84823	MAP3K7IP1
1470725	0.0942939	7.77192	1.45735	0.160633	0.605379	-5.36613	GPR88
1470731	0.0260168	7.80073	0.536238	0.597743	0.90961	-6.24962	RYR3
1470739	-0.069284	7.71475	-1.89641	0.0725301	0.428479	-4.71088	2900027G03RIK
1500017	0.00284716	11.2324	0.0231257	0.98178	0.996541	-6.39515	CPT2
1500019	-0.00458961	7.76835	-0.126787	0.900382	0.982474	-6.38721	ADCY3
1500021	-0.0270924	7.76405	-0.61502	0.545516	0.890528	-6.20407	HOOK1
1500025	0.0536367	7.72351	1.5057	0.147865	0.584607	-5.30042	GM1040
1500037	0.110188	8.01821	1.39869	0.17731	0.632835	-5.44353	SLC6A4
1500040	-0.117013	7.74236	-2.53099	0.0199257	0.21843	-3.57076	CPLX2
1500041	-0.00422129	7.95605	-0.0515024	0.959439	0.990917	-6.39407	OBFC1
1500044	-0.06584	10.4045	-0.187667	0.85304	0.972435	-6.37745	LOC386067
1500047	-0.0353816	7.71633	-0.940416	0.358289	0.793482	-5.9537	SPATA9
1500056	0.0361162	8.81709	0.198068	0.845003	0.9716	-6.3754	WBP7
1500066	-0.0341872	7.95668	-0.208288	0.837123	0.969989	-6.37329	EVX1
1500082	-0.313714	11.4243	-0.780547	0.444262	0.846785	-6.08901	LOC100045250
1500093	-0.0309991	7.80469	-0.70169	0.491005	0.869906	-6.14706	SUV420H1
1500100	-0.00966683	7.72933	-0.195022	0.847355	0.9716	-6.37601	OLFR1394
1500102	0.509857	12.2418	4.96669	7.54127e-05	0.00676684	1.68069	ACSL5
1500110	0.238002	8.57351	2.19557	0.040161	0.316696	-4.19766	ABCF2
1500112	0.037747	7.70011	1.22219	0.235925	0.694307	-5.66045	DHH
1500129	0.075952	8.00062	1.3398	0.195421	0.652385	-5.51861	RAD23A
1500132	0.0381009	7.70338	0.858052	0.401089	0.820584	-6.02632	H2-TW3
1500136	0.038325	7.72335	1.10103	0.284033	0.739754	-5.79482	OLFR786
1500139	-0.345657	8.4536	-2.51499	0.0206194	0.222657	-3.60172	KLK1B8
1500148	0.552812	8.82334	3.29906	0.00360483	0.0774343	-1.99185	GTSE1
1500162	-0.0317287	7.6679	-0.738067	0.469096	0.85931	-6.12101	PLN
150017	0.0269243	7.75486	0.600965	0.554653	0.892418	-6.21264	PDGFRA
1500181	0.447621	11.8284	3.36381	0.00310731	0.0711497	-1.85256	CD8B
1500189	-0.0247843	8.51189	-0.219726	0.828325	0.969271	-6.37079	A630097D09RIK
150019	0.288769	13.0847	2.12879	0.0459652	0.339786	-4.31632	LITAF
1500192	0.126479	8.5887	1.43319	0.16734	0.615378	-5.39832	TJAP1
1500193	-0.0350513	7.7393	-0.809398	0.427866	0.83782	-6.06632	MNT
1500201	-0.00972401	7.74946	-0.19938	0.84399	0.971396	-6.37514	GALC
150021	0.0812484	10.8161	0.729163	0.474404	0.862131	-6.1275	APPBP1
150022	0.227828	9.77601	1.9729	0.0625725	0.398857	-4.58432	NFKBIA
1500246	0.80652	8.02035	5.58119	1.87379e-05	0.00273221	3.00949	GBP10
1500259	-0.00581083	7.73955	-0.123561	0.902904	0.982754	-6.38763	LOC382159
1500273	-0.350619	10.1085	-2.10972	0.0477575	0.346378	-4.34981	1810015C11RIK
1500274	-0.0347607	7.8443	-0.716812	0.481826	0.865284	-6.13638	BCAP31
1500286	-0.0353072	11.6522	-0.158843	0.875395	0.977676	-6.38254	CAR4
1500288	0.141933	7.73168	2.26329	0.0349657	0.293435	-4.07511	GM129
1500300	-0.241678	12.6685	-0.708198	0.487042	0.867307	-6.14249	WBP2
1500328	-0.0250447	7.94659	-0.223401	0.825502	0.969271	-6.36996	HOXA9
1500333	0.0429197	7.69574	1.25754	0.223128	0.683743	-5.61898	CUL2
1500338	0.138335	8.57719	0.665505	0.513374	0.877651	-6.17174	RNGTT
1500341	-0.187342	8.22173	-1.1632	0.258517	0.718076	-5.72739	THAP4
1500349	-0.0199249	7.73324	-0.541574	0.594129	0.908161	-6.24672	OLFR206
150035	-0.0399706	9.85017	-0.19229	0.849465	0.972001	-6.37655	FUT8
1500358	0.318336	10.5233	1.0272	0.31666	0.763566	-5.87064	CEACAM20
1500364	0.0748469	8.18342	1.22086	0.236421	0.694964	-5.662	STK35
1500368	-0.0507005	9.23757	-0.254453	0.801758	0.964812	-6.3624	PDZD11
1500373	-0.0340283	9.29665	-0.289722	0.775029	0.958987	-6.35264	RAP2C
1500382	0.0691451	7.89921	0.990806	0.333685	0.777315	-5.90628	SPAG9
150039	0.0631506	8.03438	0.923556	0.36679	0.798578	-5.96906	CNN2
1500400	0.0610544	10.0345	0.472097	0.641997	0.92508	-6.28223	0610010K06RIK
1500402	-0.00177682	7.71518	-0.0464463	0.963418	0.992285	-6.39432	G430055L02RIK
1500411	0.129619	10.0388	0.556967	0.583765	0.903454	-6.23822	BLMH
1500437	-0.0294465	7.83448	-0.498011	0.62394	0.917632	-6.26954	P2RX2
1500440	0.0479782	14.4076	0.757532	0.457615	0.854842	-6.10656	MT-CYTB
1500445	0.0233059	7.7032	0.567159	0.576953	0.90049	-6.23246	MAP2K7
1500446	0.277083	8.57406	2.4723	0.0225821	0.233805	-3.68385	CDCA8
1500463	0.182011	9.5559	1.19328	0.246805	0.706018	-5.69362	CORO1A
1500465	0.00837016	7.73133	0.192446	0.849344	0.972001	-6.37652	EMID1
150047	0.00421054	7.7298	0.125041	0.901746	0.982474	-6.38744	FNDC3A
1500484	-0.101816	9.04475	-1.38524	0.181324	0.637946	-5.46091	FBXL17
1500491	0.0821844	9.33397	0.532987	0.59995	0.910435	-6.25137	NUSAP1
1500494	0.0444313	7.7204	1.2933	0.210731	0.668689	-5.576	LOC226523
1500497	-0.25027	8.90368	-2.87159	0.00947005	0.141525	-2.89045	DDIT3
1500500	-0.16176	8.37764	-2.3262	0.0306999	0.276347	-3.95935	ZFP239
1500504	0.341576	10.7264	2.58438	0.0177664	0.204793	-3.46672	KCTD5
1500519	-0.0485038	7.90866	-0.90322	0.377222	0.806078	-5.98725	4632434I11RIK
1500528	-0.0364097	7.93135	-0.476753	0.638736	0.924614	-6.28	HEBP2
150053	0.127606	8.08699	1.2893	0.212091	0.670258	-5.58086	ZNRF1
1500537	-0.00233389	7.70969	-0.0712043	0.943946	0.989337	-6.39283	A130062I03RIK
1500541	0.0138916	7.97037	0.0978766	0.92301	0.986767	-6.39053	C230096K16RIK
1500544	0.0307824	7.83417	0.735421	0.470669	0.860248	-6.12295	FXYD1
1500553	0.0305437	8.11537	0.49481	0.626157	0.918484	-6.27114	STAG1
1500575	0.0267614	7.80161	0.630667	0.53544	0.886929	-6.19431	AAK1
150059	-0.105594	8.71221	-1.01829	0.320769	0.767505	-5.87947	A730008L03RIK
1500593	0.0318457	7.76891	0.775195	0.447346	0.849643	-6.09314	LOC637089
1500601	0.124862	8.29232	0.985395	0.33627	0.778634	-5.91148	ADPGK
1500608	-0.0409271	10.6159	-0.28842	0.77601	0.959099	-6.35302	ATP6V1D
1500634	-0.0108248	9.38044	-0.118034	0.907225	0.983428	-6.38831	ABCB8
150064	-0.0543154	7.70461	-1.29585	0.209867	0.667764	-5.57289	KRT222
1500647	0.0714315	7.70452	1.75454	0.0947367	0.485641	-4.93642	RBMS2
1500653	-0.200882	8.53261	-1.97688	0.0620889	0.397706	-4.57764	PHKB
150066	-0.037455	10.1	-0.295459	0.770706	0.958703	-6.35093	1810055G02RIK
1500670	-0.0365456	7.76885	-0.944016	0.356492	0.792989	-5.95038	1700037C18RIK
1500673	-0.0403645	7.71491	-1.08583	0.290543	0.743233	-5.81081	MZF1
150068	0.00740715	8.95444	0.0327313	0.974215	0.994778	-6.39487	LOC382096
1500706	0.523624	10.5321	3.52942	0.00212116	0.0577666	-1.4934	STIP1
1500709	0.0281427	7.71724	0.84423	0.408583	0.825065	-6.0379	KCNQ1
1500717	-0.0209119	12.2753	-0.129638	0.898156	0.982011	-6.38684	LOC100048076
1500722	-0.0718918	8.76699	-0.626542	0.538087	0.888085	-6.19691	PLD3
1500730	0.0741173	10.8031	0.421966	0.677577	0.934848	-6.30489	2210018M11RIK
1500735	-0.00110663	7.94087	-0.0130679	0.989704	0.998034	-6.39533	CCDC44
1500736	-0.0276802	7.9478	-0.70688	0.487843	0.86763	-6.14342	EG665806
1500743	-0.0470426	7.92459	-0.663048	0.514913	0.878232	-6.17337	RHOC
1500746	-0.164255	9.04325	-1.53721	0.140003	0.573101	-5.25669	TRIP12
150075	0.00954992	7.83031	0.227804	0.822125	0.968935	-6.36895	FGF9
1500750	-0.0778908	9.85462	-0.758456	0.457075	0.854756	-6.10586	GOLGA5
1500768	0.0472402	9.49753	0.636051	0.531997	0.885768	-6.1909	DCBLD1
150095	0.0252613	9.29873	0.344187	0.734319	0.948655	-6.33509	AIM2
150100	0.71591	11.0757	4.69946	0.000139564	0.0101683	1.09291	NOLA1
150114	1.14312	8.60203	4.27075	0.000377789	0.0195978	0.143046	CHI3L1
150121	-0.089508	7.89177	-1.33051	0.198408	0.655337	-5.53021	LRRC49
150128	0.165056	9.66283	1.11615	0.277663	0.735744	-5.77872	HIP2
150129	0.299848	8.77734	2.12108	0.0466822	0.342767	-4.32988	TMEM2
150132	-0.0148355	8.88909	-0.138667	0.891108	0.980228	-6.3856	2210015D19RIK
150133	-0.183454	9.99043	-1.24332	0.22821	0.68745	-5.63578	LOC271505
150136	-0.0346864	9.82769	-0.3385	0.738534	0.949925	-6.33706	RAB24
150138	0.969912	9.95876	3.23994	0.00412664	0.084452	-2.11843	H2-DMA
150139	-0.0120797	8.88274	-0.114441	0.910036	0.984493	-6.38873	RFXAP
150148	-0.404244	11.8167	-1.69149	0.106358	0.514086	-5.03259	HIST1H2BF
150154	-0.151634	8.30541	-2.28162	0.0336692	0.287677	-4.04156	SETMAR
150156	-0.019146	7.74394	-0.551779	0.587248	0.905053	-6.24111	AUH
150162	-0.0462977	14.4982	-0.693674	0.495911	0.871496	-6.15264	REG3B
150168	0.0651239	7.79013	0.878548	0.390139	0.813805	-6.00882	DDX60
150176	-0.172922	9.51148	-0.829755	0.416528	0.83125	-6.04985	TMEM139
150181	0.0847292	11.3962	0.369114	0.715944	0.943547	-6.32607	PMM2
150184	-0.0736991	10.0428	-0.675171	0.507343	0.875234	-6.16527	6330414G02RIK
150187	0.0244356	7.70035	0.633932	0.533351	0.886478	-6.19225	LOC333818
150192	0.025706	7.74921	0.622938	0.540405	0.889081	-6.19916	MADD
150193	0.00599496	7.93847	0.122347	0.903852	0.982758	-6.38778	1110062M06RIK
150196	0.00278636	8.30945	0.0241116	0.981004	0.996193	-6.39512	2010305C02RIK
150224	-0.0587865	8.59011	-0.361206	0.721755	0.94552	-6.329	EG668300
150240	0.0822497	9.97412	0.403393	0.690964	0.937766	-6.31265	BICC1
150241	-0.198403	8.24215	-2.1327	0.0456054	0.338008	-4.30944	ZFP467
150255	-0.0690342	8.39774	-0.56998	0.575076	0.90004	-6.23085	ABHD3
150259	0.0302533	7.71567	0.684128	0.501791	0.873117	-6.15919	MDM4
150270	-0.0769144	7.82934	-1.24239	0.228546	0.68745	-5.63687	9430081H08RIK
150291	-0.0799148	9.06865	-0.305389	0.763244	0.957109	-6.3479	HIST1H4M
150292	-0.0122291	8.05312	-0.229713	0.820662	0.968657	-6.3685	ENSMUSG00000074822
150296	-0.24357	9.18961	-1.64297	0.11611	0.53511	-5.10482	MKRN1
150309	0.0270461	7.68631	0.659948	0.51686	0.87943	-6.17542	CARS
150356	-0.0248341	7.83347	-0.722692	0.478284	0.863873	-6.13217	LIN7A
150372	-0.0136714	9.44607	-0.130185	0.897728	0.981833	-6.38677	RASL11B
150373	-0.399411	11.0955	-2.64835	0.0154697	0.189508	-3.3407	TST
150377	0.600502	9.3677	3.54471	0.00204749	0.0568703	-1.46007	RFC5
150379	-0.0689257	7.70335	-1.89114	0.073266	0.430127	-4.71949	9530019N15RIK
150390	0.0018267	7.87207	0.0101867	0.991974	0.998113	-6.39537	1700048O20RIK
150392	0.015352	7.8976	0.265929	0.793031	0.963041	-6.35936	LOC634327
150402	0.0415424	7.74949	1.00321	0.327813	0.772165	-5.89426	D830041F06RIK
150427	-0.0656985	7.93983	-0.80425	0.430764	0.838506	-6.07043	UBXD7
150431	-0.017153	7.76816	-0.475557	0.639573	0.924838	-6.28057	ADPRT2
150433	-0.136241	8.39313	-1.78237	0.0899656	0.47524	-4.89315	GIMAP1
150435	-0.0442515	8.30413	-0.439745	0.664864	0.931609	-6.29713	LOC621824
150438	-0.0115993	7.70865	-0.210631	0.835319	0.969599	-6.37279	BCL2L2
150458	0.0670869	7.80887	1.24022	0.229329	0.687749	-5.63942	TRP53RK
150474	-0.0385131	9.75868	-0.234036	0.81735	0.967773	-6.36748	4933426M11RIK
150475	0.0124095	9.67462	0.0580429	0.954294	0.990532	-6.3937	PCYT1A
150484	0.00608373	7.76935	0.0321604	0.974665	0.994896	-6.39489	PITX2
150500	-0.0372803	8.12259	-0.464655	0.647226	0.926713	-6.28575	A230005G17RIK
150504	0.00763507	9.94859	0.0345017	0.972821	0.994708	-6.39481	EFNA5
150519	-0.0118736	7.89484	-0.275283	0.785939	0.961931	-6.35679	LOC234187
150528	-0.0194469	8.8957	-0.131109	0.897006	0.981625	-6.38664	2310005N03RIK
150537	-0.0407095	7.82141	-0.904544	0.376536	0.805906	-5.98608	2310079P12RIK
150538	-0.159554	7.74926	-3.53332	0.00210216	0.0574536	-1.48491	FN3K
150541	0.0258675	8.42897	0.262957	0.795289	0.963356	-6.36016	IMPDH1
150543	0.000179208	10.0124	0.00167659	0.998679	0.999666	-6.39542	TMEM82
150544	0.0216942	7.76221	0.314284	0.756579	0.955197	-6.34509	ANKRD1
150561	-0.0713237	8.15766	-1.31679	0.202886	0.659791	-5.54723	BC024814
150592	0.0283455	7.7543	0.503362	0.62024	0.916222	-6.26684	TNRC18
150594	-0.0442456	8.38121	-0.559123	0.582321	0.902794	-6.23701	WINS2
150601	-0.659322	9.75285	-3.18459	0.00468151	0.0911006	-2.23633	SLC9A2
150605	-0.0508119	8.95276	-0.159927	0.874552	0.977597	-6.38237	ZFHX3
150608	-0.113989	7.97998	-2.23824	0.0368112	0.30127	-4.1207	D830044I16RIK
150609	-0.0172324	7.72859	-0.356331	0.725345	0.946549	-6.33078	2900009I07RIK
150626	0.0269023	8.03864	0.477273	0.638372	0.924437	-6.27974	ZFP91-CNTF
150630	0.222995	9.71712	1.90454	0.071409	0.42526	-4.69759	PCYT2
150632	-0.0228213	7.73685	-0.609233	0.549268	0.891546	-6.20762	HAVCR1
150634	0.185274	8.15185	1.69196	0.106267	0.513764	-5.03188	9530049G18RIK
150646	0.766647	9.07045	3.46904	0.00243868	0.0628281	-1.62479	2600005C20RIK
150647	0.139395	9.51545	1.24312	0.228282	0.68745	-5.63601	BCS1L
150672	0.0232005	8.38082	0.377349	0.709912	0.942361	-6.32295	NFKBIB
150678	0.267431	8.05778	2.55605	0.018883	0.211912	-3.52205	HSPA5
150689	-0.0624876	7.99059	-1.41953	0.171233	0.620406	-5.41633	B230210A04RIK
150692	-0.0908864	13.2968	-0.678054	0.505552	0.874767	-6.16332	RPS10
150706	0.0771639	8.27764	0.888299	0.385	0.809708	-6.00036	PVRL2
150709	0.285261	10.1858	2.54331	0.0194065	0.215314	-3.54684	AK2
150722	-0.0781918	7.76146	-1.63078	0.118675	0.539587	-5.12271	ALDOB
150725	0.0691564	7.81044	1.58069	0.129726	0.559083	-5.1952	RFNG
150730	-0.218751	10.3504	-1.85679	0.0782196	0.447289	-4.77511	ING4
150731	-0.0732842	7.78199	-1.17073	0.255549	0.716213	-5.71902	NRXN2
150736	0.00149296	9.11432	0.0123937	0.990235	0.998034	-6.39534	CLK4
150743	0.064008	8.87555	0.694307	0.495523	0.871398	-6.1522	CCDC55
150746	-0.240133	9.75698	-1.48973	0.151987	0.591948	-5.32231	CXCL14
150750	-0.137045	8.71127	-1.34816	0.192767	0.651205	-5.50812	WWP1
150762	0.10999	8.34465	1.24266	0.228449	0.68745	-5.63656	CIZ1
150767	-0.0630208	8.66687	-0.400783	0.692854	0.938086	-6.31371	CDC37L1
1510014	0.825798	10.7618	5.64275	1.63324e-05	0.00254024	3.14043	HEATR1
1510017	0.253816	9.33426	1.47245	0.156553	0.599634	-5.3458	NOL8
1510019	-0.031179	7.9111	-0.592797	0.559999	0.894984	-6.21753	HPS1
1510020	-0.00157339	7.70693	-0.034271	0.973003	0.99476	-6.39482	RGL1
1510025	-0.0540389	7.883	-0.953749	0.351662	0.789361	-5.94137	TLE2
1510035	-0.270347	12.687	-0.928719	0.364172	0.797352	-5.96438	GSTP1
1510037	0.111818	9.13523	1.28389	0.21394	0.672094	-5.58741	RAPGEF1
[truncated: 18,998 more rows]

## Sheet: str129day4-str129ss
ID	logFC	AveExpr	t	P.Value	adj.P.Val	B	gene
10019	0.612874	9.27198	4.23112	0.000414349	0.00575005	-0.0950561	2610024G14RIK
10020	0.0351754	7.81148	1.22973	0.233152	0.440678	-5.89201	LOC211870
10021	-0.101258	7.76471	-3.29726	0.00361976	0.0259311	-2.18414	FBXL16
10035	-0.00696379	7.89	-0.0781817	0.938465	0.969827	-6.64107	E130106K10RIK
10040	0.247015	8.77556	1.18787	0.24888	0.458035	-5.94063	3110023E09RIK
10044	-0.0487501	7.70169	-1.09673	0.285867	0.498823	-6.04143	GNAQ
10048	0.0272086	7.69967	0.65593	0.519388	0.710832	-6.42445	OTUD7B
10053	-0.000544406	7.84206	-0.0169131	0.986674	0.992756	-6.64408	ZFP607
10066	-0.20623	8.06113	-3.03969	0.0065001	0.0390285	-2.73942	LIMK2
10070	-0.0824526	8.08277	-1.24204	0.228673	0.435347	-5.87744	MARVELD3
10092	-0.143598	7.83691	-2.92458	0.00841543	0.0466347	-2.98258	STAU2
10093	0.120257	8.07764	2.26215	0.0350476	0.125477	-4.29739	REXO4
1010010	0.0602042	8.80839	0.686036	0.500612	0.696901	-6.40405	DHRS4
1010017	-0.395965	11.7133	-3.18893	0.00463549	0.0309221	-2.41938	WASL
1010047	0.063261	8.14474	0.934545	0.361234	0.576716	-6.20298	MGL2
1010048	-0.110901	7.78982	-2.38472	0.0271681	0.105424	-4.06712	AI314976
1010050	0.0710108	11.5792	0.505988	0.618429	0.782709	-6.51287	LMO4
1010064	-0.317947	8.44512	-3.77823	0.00119083	0.0119066	-1.11767	SCL0003651.1_17
1010079	0.0365649	7.77428	0.779205	0.445034	0.652177	-6.33544	SETD4
1010091	0.0757503	8.84277	0.551363	0.587528	0.760657	-6.48844	CCDC132
1010110	0.0664299	7.9895	0.480164	0.636351	0.795183	-6.52586	RAB11A
1010113	-0.0236664	7.98969	-0.341556	0.736268	0.860147	-6.58416	LOC384597
1010131	0.0118375	8.34276	0.112321	0.911695	0.957799	-6.63772	LOC238943
1010132	-0.186626	7.81572	-3.71443	0.00138127	0.013207	-1.2607	CCR6
1010133	-0.151911	7.82733	-3.33056	0.00335376	0.0245191	-2.11138	1700008F19RIK
1010138	0.124244	8.25393	1.83854	0.0809686	0.223462	-5.03425	IGH-6
1010139	0.126633	8.4272	1.36473	0.187583	0.384224	-5.72551	TRAPPC9
1010142	0.308193	9.6998	0.810116	0.427463	0.637848	-6.31087	MED21
1010148	0.0141977	7.69188	0.376764	0.710339	0.843895	-6.57119	NF1
1010167	0.0731356	8.84691	0.446885	0.659787	0.811668	-6.54162	UQCRB
1010170	-0.0234639	7.78818	-0.47311	0.641287	0.798533	-6.52929	IRGQ
1010192	-0.0250894	7.72868	-0.676475	0.506533	0.700822	-6.41062	LOC665672
1010195	0.0631816	9.69119	0.52098	0.608135	0.775901	-6.50502	ZFAND2B
1010196	-0.0269496	7.7152	-0.758809	0.456868	0.661615	-6.35117	ZFP341
1010201	0.358509	7.96885	5.08231	5.78773e-05	0.00148382	1.82578	MYL7
1010204	-0.0279608	7.96502	-0.511863	0.614385	0.780414	-6.50982	WWTR1
1010220	0.0496446	7.77847	1.28231	0.214484	0.418065	-5.8289	3930402G23RIK
1010221	0.0367533	7.77285	0.919424	0.368894	0.583768	-6.21685	3732409C05RIK
1010224	0.0121909	7.8312	0.259844	0.797655	0.895345	-6.60942	NUP133
1010228	-0.0173388	12.6888	-0.142033	0.888483	0.945539	-6.63382	E430039I23RIK
1010280	0.0449275	7.77614	0.608851	0.549517	0.734334	-6.45458	5830427D03RIK
1010296	0.461151	9.72347	3.95994	0.000779848	0.00887505	-0.70855	TUBB2B
1010301	0.233069	8.2858	3.05555	0.00627176	0.0381042	-2.70566	OTUD3
1010307	0.0356389	7.69198	0.782211	0.443306	0.650552	-6.33309	TESSP2
1010324	0.342878	8.78724	2.48131	0.0221541	0.0914914	-3.88101	LOC100048313
1010327	0.181606	8.46734	1.98462	0.0611587	0.185093	-4.79139	LOC100047963
1010332	0.182961	7.94653	2.81228	0.0108005	0.0553126	-3.21629	ZNRD1
1010333	0.124882	11.3559	1.69876	0.104959	0.264184	-5.25427	MRPS9
1010341	-0.116387	7.93546	-2.68244	0.0143633	0.0678792	-3.48164	ANKRD25
1010347	-0.23678	8.07263	-2.37378	0.0277986	0.107048	-4.08796	TNFRSF21
1010348	-0.0191122	7.72715	-0.584647	0.56536	0.745484	-6.46923	PVRL3
1010356	-0.301691	11.0508	-1.3101	0.205094	0.406645	-5.79463	1700027M01RIK
1010386	0.132746	9.61664	1.1572	0.260902	0.47189	-5.97533	TOR1AIP1
1010397	-0.0846775	7.67909	-1.39217	0.179248	0.373787	-5.68991	IRF4
1010411	0.0410928	7.72564	1.03847	0.311515	0.52592	-6.10212	OSBPL11
1010427	0.0985282	8.56794	0.826959	0.418074	0.629394	-6.2971	ZFP326
1010431	0.0381511	7.78027	0.902154	0.377774	0.592415	-6.23243	OLFR270
1010435	-0.747417	12.5711	-5.26421	3.82557e-05	0.00110794	2.23103	GSTO1
1010463	0.0191884	7.94898	0.34565	0.733236	0.857989	-6.58272	LYRM1
1010465	0.18228	8.19106	1.35563	0.190415	0.387906	-5.73719	CSTF3
1010470	0.0960606	7.93748	1.49945	0.149469	0.332387	-5.54522	MTMR1
1010477	-0.0156169	10.4085	-0.150493	0.881892	0.942594	-6.63254	ALKBH3
1010484	-0.0506124	8.10829	-0.850028	0.405429	0.617764	-6.27781	0610042C05RIK
1010487	0.163654	8.2625	2.49599	0.0214722	0.089597	-3.85238	RSRC1
1010497	0.16447	7.84338	2.51784	0.020494	0.0868267	-3.80962	TOMM22
1010500	0.060913	7.74169	1.42621	0.16932	0.360045	-5.64493	OLFR371
1010521	-0.0341381	9.47088	-0.182702	0.856882	0.927946	-6.627	GMCL1
1010524	-0.297595	8.05578	-2.37912	0.027489	0.106193	-4.07778	RAPGEFL1
1010528	-0.000108621	9.21612	-0.000602394	0.999525	0.999677	-6.64423	LOC100045359
1010601	0.122925	8.5948	1.76719	0.0925415	0.243954	-5.14812	NAPA
1010608	-0.00508495	11.0903	-0.0281929	0.977789	0.987667	-6.64382	TMEM14C
1010632	0.0518607	7.88046	1.51675	0.145068	0.326018	-5.52108	LOC100045680
1010634	0.0199301	7.90802	0.384104	0.704978	0.840476	-6.56832	ANKRD17
1010653	-0.0903446	7.80375	-2.13898	0.0450335	0.149852	-4.52159	DNAJB4
1010669	0.633218	10.2321	4.09564	0.000568281	0.00713649	-0.401833	TMEM50B
1010672	-0.153423	10.2014	-0.371069	0.71451	0.846446	-6.57337	RPS3
1010681	0.0194215	7.7388	0.630916	0.535281	0.723622	-6.44073	ZFP458
1010685	0.00541603	7.7438	0.162802	0.872317	0.936545	-6.63055	C330023J09RIK
1010703	-0.00943895	8.58866	-0.100932	0.920615	0.96205	-6.63897	ATP6V0E2
1010739	-0.0734406	7.98215	-0.794458	0.436309	0.645017	-6.32343	ACVR1C
1010754	0.329378	9.33007	2.08972	0.0497043	0.160347	-4.60908	ATIC
1010767	0.188009	10.9037	0.887312	0.385518	0.599573	-6.24561	WDR61
10121	0.120735	8.43084	0.76707	0.452052	0.65757	-6.34485	IL6RA
10142	0.0714649	8.13199	1.04678	0.307758	0.521814	-6.09364	TARBP2
10156	0.218742	9.48122	4.35235	0.00031239	0.00467299	0.17969	BRD7
10161	0.264201	8.21876	3.03421	0.00658089	0.039356	-2.75108	DEPDC1B
10167	0.310595	13.269	1.89014	0.0734058	0.208813	-4.94992	EG630499
10170	0.358302	7.68779	8.40007	5.68906e-08	1.75667e-05	8.57586	CLEC4D
10176	0.0467934	7.71618	1.16655	0.257193	0.467881	-5.96484	DUSP4
10181	0.132579	8.08501	1.25799	0.222969	0.428529	-5.85837	TMPO
10184	0.188757	11.0421	0.804301	0.430735	0.640112	-6.31556	PPME1
10192	-0.00728547	7.708	-0.189456	0.851656	0.925006	-6.62571	D130046C19RIK
10202	0.0970964	7.75362	2.64646	0.0155332	0.0714617	-3.55418	D530031C13RIK
10204	0.336823	8.9236	3.00025	0.00710341	0.041342	-2.82313	SLC35C2
10228	-0.0562713	8.52981	-0.3216	0.751112	0.869002	-6.59096	EG384525
10239	-0.278006	8.65646	-1.25238	0.224963	0.430862	-5.8651	LOC100048733
10255	-0.239752	8.81382	-1.50363	0.148393	0.330633	-5.5394	CDC14B
10259	-0.030003	8.54088	-0.236197	0.815696	0.905959	-6.61546	PPP1R16A
10270	0.0355204	8.13514	0.339776	0.737588	0.860702	-6.58478	UBR7
10278	-0.644807	10.2848	-4.98986	7.15103e-05	0.00171014	1.61885	CCDC85B
10279	-0.520219	8.69817	-2.13838	0.0450876	0.149985	-4.52266	COL1A1
10292	0.259226	8.03551	4.1798	0.000467011	0.00622593	-0.21131	C230052I12RIK
10296	-0.337149	8.77331	-1.82223	0.0834958	0.228187	-5.06055	TACC1
1030010	-0.053436	8.69256	-0.588502	0.562822	0.743803	-6.46694	ENTPD6
1030017	-0.13229	7.72532	-2.70815	0.0135794	0.0650458	-3.42955	CPB2
1030020	-0.021312	7.77204	-0.558473	0.582756	0.75687	-6.48443	D830005N24RIK
1030025	-0.689358	8.80611	-3.91436	0.000867287	0.00958444	-0.811388	CXCL12
1030026	0.00680257	8.08395	0.106158	0.916521	0.960355	-6.63841	1810007P19RIK
1030044	0.0475676	8.02271	0.865572	0.397049	0.61036	-6.26454	SMARCD3
1030048	-0.751488	11.9877	-3.61833	0.0017265	0.0153737	-1.47542	AKR1C12
1030053	0.596667	9.59401	3.71147	0.0013908	0.0132739	-1.26732	MTA2
1030059	-0.138758	8.02953	-1.89515	0.0727057	0.20725	-4.94164	ASH1L
1030064	0.070165	8.04471	0.707399	0.487527	0.686942	-6.38905	LLPH
1030066	0.0194952	7.67966	0.489633	0.629752	0.790553	-6.52117	ITGA8
1030068	-0.0018044	8.10738	-0.0277082	0.978171	0.987967	-6.64383	NAGS
1030079	-0.0250839	7.93203	-0.621808	0.541133	0.727971	-6.4465	ACOT8
1030082	-0.491424	8.58554	-3.00856	0.00697182	0.0409017	-2.80551	MIA1
1030091	-0.0281775	7.7638	-0.782007	0.443424	0.650679	-6.33325	2610034E13RIK
1030092	0.0232431	7.77107	0.681867	0.503189	0.698286	-6.40693	B230380O10RIK
10301	-0.0275484	7.72762	-0.699692	0.492225	0.690536	-6.39451	CLASP2
1030113	0.300161	8.4379	3.8817	0.000935858	0.0100483	-0.884972	SREBF2
1030114	0.158154	11.0908	1.1107	0.279947	0.492505	-6.02643	9130415E20RIK
1030133	-0.145911	10.0074	-0.761927	0.455047	0.660123	-6.34879	TUBB2B
1030142	0.259914	8.81921	1.1778	0.252783	0.462613	-5.95212	PYGL
1030152	-0.0744565	10.8888	-0.619901	0.542362	0.728877	-6.4477	IFNGR1
1030161	-0.148094	8.3211	-1.57443	0.131165	0.30622	-5.43904	POLI
1030168	-0.0384738	7.72002	-0.914876	0.371218	0.586116	-6.22098	MTFMT
1030170	-0.378369	9.34128	-2.56284	0.0186094	0.0810162	-3.72095	MAP3K1
1030187	0.392466	11.1302	3.44023	0.00260618	0.0204679	-1.87043	SNRPD3
1030189	0.165516	8.72285	1.27381	0.217419	0.421722	-5.83925	4930455C21RIK
1030204	0.02122	7.70811	0.424657	0.675647	0.822273	-6.55153	MAPT
1030209	-0.163595	7.96003	-1.91461	0.0700421	0.202321	-4.90936	AW061290
1030220	-0.00473406	8.03805	-0.115789	0.908981	0.956493	-6.63731	BC031748
1030239	-0.145217	8.18749	-2.43573	0.0244016	0.0976669	-3.96932	2310066E14RIK
1030242	0.122941	11.2919	1.11238	0.279245	0.492098	-6.02462	CHMP2A
1030243	0.624037	9.53888	2.04831	0.0539644	0.169777	-4.68164	9430038I01RIK
1030246	0.348422	9.81509	2.42305	0.025064	0.0994084	-3.99374	TMPRSS4
1030253	-0.516771	8.8423	-2.54968	0.0191432	0.0827227	-3.74698	ABHD1
1030259	0.00965672	7.77063	0.267252	0.792027	0.892692	-6.60741	CHFR
1030270	-0.14374	10.9986	-1.56078	0.134351	0.31044	-5.45867	PLD1
1030273	-0.0850566	8.13773	-1.53593	0.140316	0.319132	-5.49407	CDH5
1030292	0.534038	10.3864	3.39648	0.00288244	0.0220002	-1.96678	INTS1
1030296	0.141456	8.62902	1.76747	0.0924947	0.243883	-5.14769	HBS1L
1030307	0.13777	7.97151	1.30179	0.207868	0.409976	-5.80495	SLC39A1
1030315	-0.920787	9.04241	-6.05666	6.5584e-06	0.000329833	3.95799	PLSCR4
1030338	-0.121943	13.5916	-1.08749	0.289829	0.502398	-6.05125	ATP5C1
1030358	0.0314685	7.73672	0.700482	0.491742	0.690273	-6.39396	PLCD4
1030364	-0.0754016	8.01989	-1.1129	0.279025	0.491914	-6.02406	HNF1B
1030368	0.2799	7.77014	3.74312	0.00129217	0.0125668	-1.19643	CTSC
1030369	-0.251276	8.58119	-1.16043	0.259618	0.470503	-5.97172	PPY
1030370	-0.0738154	7.91461	-1.58362	0.129057	0.302704	-5.42575	GM687
1030386	-0.154261	9.28607	-1.0071	0.325985	0.540486	-6.13358	ACP6
1030402	0.265191	10.9206	1.08539	0.290733	0.503372	-6.05347	CLDN2
1030403	0.114489	8.62124	1.60435	0.124403	0.295286	-5.39556	PGBPLL
1030411	0.256836	7.92428	2.31863	0.0311864	0.115611	-4.19214	EMR1
1030424	-0.196078	7.81031	-3.65681	0.00157905	0.0144656	-1.38956	LOC381217
1030433	0.00622082	7.76173	0.119825	0.905825	0.955273	-6.63682	MGC67181
1030435	-0.671632	11.8581	-3.44157	0.00259813	0.0204263	-1.86746	DPYSL2
1030438	0.212776	7.87682	3.19259	0.004597	0.0307896	-2.41146	9930023K05RIK
1030440	-0.182917	7.87718	-3.69998	0.00142843	0.0135163	-1.29304	RNF8
1030445	-0.0747938	8.86962	-0.648934	0.523806	0.714599	-6.42906	ELAC1
1030446	-0.016025	8.04454	-0.35239	0.728253	0.855257	-6.5803	LOC626061
1030452	0.102751	8.40644	0.911256	0.373076	0.588143	-6.22425	PREB
1030463	0.11312	12.5519	0.516459	0.61123	0.778312	-6.50741	SNRPD2
1030471	-0.069009	8.6269	-0.903477	0.377088	0.591935	-6.23125	A930025D01RIK
1030475	0.339846	9.55419	2.98905	0.0072842	0.0420182	-2.84681	SSBP4
1030482	-0.233262	8.1189	-2.31259	0.0315799	0.116535	-4.20347	SLC29A4
1030484	0.299572	11.7927	1.90272	0.0716588	0.205185	-4.92911	HNRPM
1030497	-0.101448	8.83013	-1.01075	0.324279	0.53887	-6.12996	IRAK3
1030519	-0.0126268	7.95674	-0.154256	0.878963	0.941035	-6.63195	ID2
1030523	-0.471518	9.22554	-2.87694	0.0093581	0.0502537	-3.08218	WIPI1
1030524	-0.00352139	7.74105	-0.082436	0.935124	0.968503	-6.64072	C130086J11RIK
1030538	-0.715161	10.5062	-2.75059	0.0123732	0.0608714	-3.34305	2210415F13RIK
1030541	-0.010479	7.71305	-0.318855	0.753161	0.870391	-6.59186	D1PAS1
1030577	-0.257009	8.82624	-2.35194	0.0290971	0.110446	-4.12937	SNN
1030598	-0.00317625	7.70521	-0.0980965	0.922838	0.962919	-6.63926	ROBO2
1030605	0.095454	11.8062	0.392641	0.698762	0.836956	-6.56492	ITPK1
1030612	0.0109842	13.5955	0.0609831	0.951981	0.976204	-6.64231	RPS13
1030630	0.160872	8.10142	3.10477	0.0056114	0.0353503	-2.60047	RCCD1
1030632	-0.00426562	7.80313	-0.10368	0.918462	0.961315	-6.63868	PCDHB22
1030653	-0.128842	9.05984	-1.09441	0.286857	0.499679	-6.0439	AI464131
1030670	-0.053966	7.6834	-1.14071	0.267544	0.479658	-5.99367	D030016E14RIK
1030671	0.049788	8.12464	0.713676	0.483721	0.68432	-6.38456	LOC100047839
1030673	0.0156003	8.8446	0.0705233	0.944482	0.972686	-6.64166	C730009F21RIK
1030682	0.0488323	8.7597	0.455223	0.65388	0.807334	-6.53777	SLC11A2
1030685	-0.0743513	7.75281	-2.112	0.0475403	0.155702	-4.56967	STXBP4
1030687	-0.050784	7.68158	-1.24677	0.226969	0.433439	-5.8718	TRAK2
10307	-0.0126909	7.803	-0.272104	0.788347	0.890996	-6.60606	SRRD
1030703	0.185147	10.7206	1.73404	0.0983891	0.253264	-5.19993	SAR1A
1030719	0.000399972	10.0504	0.00247412	0.998051	0.999035	-6.64423	EXOC1
1030725	-0.0110786	7.87469	-0.23026	0.820242	0.908215	-6.61688	RBMY1A1
1030731	0.459264	10.144	2.82371	0.0105308	0.0543813	-3.19266	MIPEP
1030735	0.220686	10.759	0.575974	0.571095	0.749168	-6.47434	LOC381398
1030739	-0.31445	8.54877	-3.10592	0.0055968	0.0352901	-2.59801	PECAM1
1030753	0.147841	8.38136	1.16086	0.259446	0.470349	-5.97123	C78339
1030754	0.0060518	7.86186	0.164451	0.871036	0.935688	-6.63027	MTHFSD
1030768	-0.0101509	7.81116	-0.236602	0.815386	0.905711	-6.61536	HCFC1R1
10309	0.210642	7.99823	2.18356	0.0411528	0.140502	-4.44131	INSIG1
10324	-0.271067	7.97602	-3.12653	0.00534154	0.0341031	-2.55381	CRY2
10328	-0.0517557	7.9942	-0.46834	0.644635	0.800911	-6.53158	CLASP1
10338	0.182729	8.34106	3.16675	0.00487536	0.03202	-2.46726	PEO1
10341	-0.15121	10.581	-0.800483	0.432892	0.642461	-6.31862	LOC100046741
10348	-0.0791914	7.68023	-2.3461	0.0294537	0.11125	-4.14041	SUSD4
10358	-0.0260845	7.85406	-0.402745	0.691433	0.832604	-6.56081	FOXP4
10364	-0.461369	8.66554	-2.85356	0.00985679	0.0521186	-3.1308	REEP6
10373	-0.204142	8.01802	-2.06823	0.0518762	0.164933	-4.64686	LOC381996
10376	-0.0628185	8.67267	-0.665201	0.513564	0.706366	-6.41826	XPNPEP3
10390	-0.0199946	7.75289	-0.467252	0.645399	0.801244	-6.5321	ARMCX6
10392	-0.345245	10.7252	-5.38503	2.91083e-05	0.000908153	2.4986	ANKMY2
10402	0.0785788	10.8032	0.590791	0.561316	0.742657	-6.46557	TRIM25
10403	0.0179749	7.72995	0.569242	0.575567	0.752314	-6.47826	3110001K24RIK
10411	-1.09724	10.1851	-6.55456	2.2505e-06	0.000164052	5.00416	LOC100047173
10427	0.125741	8.67898	0.898959	0.379432	0.593972	-6.23528	1200016B10RIK
10431	-0.141025	9.90457	-0.920412	0.36839	0.583208	-6.21595	PRPSAP1
10438	0.0968716	9.28999	0.58377	0.565939	0.745999	-6.46975	RB1
10446	-0.00677743	7.75016	-0.146266	0.885184	0.943942	-6.63319	ENPP2
10471	-0.143488	7.72981	-3.1621	0.00492718	0.0322393	-2.47728	LOC100046372
10500	0.31229	9.74824	1.93875	0.066858	0.196448	-4.86901	RBMS1
1050008	0.105067	8.42162	1.15482	0.261855	0.47292	-5.978	GGA1
1050010	-0.0648208	11.698	-0.666126	0.512985	0.705981	-6.41764	EIF2A
1050020	-0.197045	8.17148	-2.6088	0.016854	0.0755678	-3.62962	CUEDC1
1050035	-0.0709924	7.7863	-1.86062	0.077652	0.216948	-4.99835	PDE7A
1050037	-0.0603789	7.73111	-2.20467	0.0394243	0.136172	-4.40296	4933421E11RIK
1050040	-0.393636	10.698	-1.2525	0.224918	0.430855	-5.86495	DAB2IP
1050044	-0.384124	11.1027	-2.20264	0.0395873	0.136601	-4.40665	SCAND1
1050047	-0.221258	8.98345	-1.78689	0.0892112	0.238286	-5.117	LOC219145
1050059	0.0542897	9.01712	0.332102	0.743287	0.864297	-6.58743	MNAT1
1050072	-0.0968333	9.80314	-0.748787	0.462752	0.66642	-6.35875	LMNA
1050082	-0.136106	11.0952	-0.863299	0.398267	0.6116	-6.2665	FKBP2
1050086	0.0188873	8.02994	0.35763	0.724389	0.853104	-6.57839	ZFP414
1050091	0.318083	8.74033	3.42479	0.00270056	0.0210014	-1.90446	HUS1
1050092	2.0641	10.2164	6.41641	3.01839e-06	0.000195609	4.71721	SERPINA3G
1050095	3.32088	11.6156	8.38506	5.85108e-08	1.78051e-05	8.54881	UPP1
1050097	0.339036	8.24323	5.00551	6.89914e-05	0.00166891	1.65393	RAN
1050114	0.582568	9.40071	3.02007	0.00679374	0.0402393	-2.78111	1300001I01RIK
1050133	-0.019166	7.69075	-0.47277	0.641525	0.798594	-6.52946	TRIM32
1050138	0.450758	9.04039	1.26393	0.220874	0.426062	-5.85122	A630084D02RIK
1050148	-0.0275336	7.7142	-0.780438	0.444325	0.651456	-6.33448	LPIN2
1050167	-0.0359795	7.704	-0.762626	0.454639	0.659896	-6.34826	FBLN1
1050168	-0.286101	8.04396	-2.79847	0.0111349	0.0565279	-3.24476	ARID5B
1050170	0.677999	11.0579	4.45459	0.000246262	0.00396227	0.411345	CDCA3
1050176	-0.150201	8.03488	-2.12656	0.0461717	0.152551	-4.54376	MAN1A2
1050184	0.00968353	8.80932	0.0720089	0.943314	0.972302	-6.64155	MCOLN2
1050196	0.175291	7.75345	2.65852	0.0151315	0.0702851	-3.52992	DYNLT1
1050202	-0.620047	8.88254	-4.82137	0.00010533	0.00221308	1.24023	4930563B10RIK
1050209	0.0830156	13.3195	0.312046	0.758254	0.873773	-6.59407	RPL12
1050215	-0.0195335	7.76713	-0.46153	0.649427	0.804153	-6.53482	SMPD1
1050220	0.103911	8.13191	0.86379	0.398003	0.611509	-6.26608	RFWD2
1050240	-0.03894	7.81237	-1.00938	0.324917	0.539396	-6.13132	9530096D07RIK
1050253	-0.0701493	8.4267	-0.429213	0.672383	0.819854	-6.54954	PPP2R3C
1050255	-0.18547	7.87402	-4.51151	0.000215752	0.00359821	0.540264	LOC385615
1050273	-0.210695	8.17785	-1.62927	0.118996	0.28641	-5.35885	SRP54
1050274	-0.01975	7.73976	-0.618475	0.543283	0.729601	-6.4486	CEP350
1050278	0.0526064	7.80786	1.30085	0.208184	0.410398	-5.80611	AK122525
1050286	0.0904909	7.7326	1.70727	0.103341	0.261522	-5.24124	TOMM40
1050288	0.299921	8.51417	3.56607	0.00194874	0.0167284	-1.59176	TLR6
1050300	-0.201378	7.86679	-3.61578	0.00173671	0.0154349	-1.48109	RGS2
1050301	0.148104	7.79772	2.08969	0.0497071	0.160347	-4.60913	2610001C07RIK
1050332	-0.268497	8.56485	-4.09767	0.0005656	0.00711132	-0.397246	ZXDC
1050338	0.0819	8.12326	1.28638	0.213086	0.416473	-5.82391	GM1587
1050348	-0.0165366	7.71104	-0.462067	0.649049	0.803874	-6.53457	DEPDC6
1050356	0.00324062	7.7139	0.0752386	0.940777	0.971117	-6.64131	MAGEA8
1050358	-0.0375984	7.88261	-0.41897	0.679729	0.824177	-6.55398	ISL1
1050360	-0.447378	9.27247	-3.008	0.00698071	0.0409082	-2.80671	GNPDA1
1050369	-0.0404916	7.78359	-0.973808	0.341851	0.557459	-6.16601	ABCC6
1050372	-0.0911726	8.13576	-1.68536	0.10755	0.267974	-5.27469	E130308A19RIK
1050379	-0.0442502	7.88029	-0.853738	0.403418	0.61634	-6.27467	UBE2J2
1050382	-0.102066	8.02243	-1.30583	0.206519	0.408389	-5.79995	COPG
1050392	0.0418934	8.05375	1.0559	0.303673	0.517005	-6.08427	D12ERTD551E
1050400	0.492903	8.17792	7.4119	3.85129e-07	5.18369e-05	6.72492	ESPL1
1050402	0.296097	13.5761	2.89631	0.00896322	0.0486936	-3.04176	PRDX1
1050414	-0.0265748	13.6587	-0.220534	0.827704	0.911679	-6.61914	LGALS6
1050424	-0.0174167	10.7074	-0.0696478	0.94517	0.972988	-6.64172	5930416I19RIK
1050440	-0.124199	8.85306	-0.789609	0.439071	0.647453	-6.32727	A630056H20RIK
1050446	-0.00132787	7.75744	-0.0338546	0.973331	0.985629	-6.64364	PTPN12
1050458	0.0342617	7.71392	0.988867	0.33461	0.549664	-6.15146	ABAT
1050465	-0.489608	14.0804	-1.22659	0.234305	0.441981	-5.89571	CEACAM1
1050470	-0.10558	8.95425	-0.668495	0.511504	0.70445	-6.41604	NCOA2
1050475	-0.0350643	7.80952	-0.923849	0.366641	0.581579	-6.21281	GYG
1050497	-0.237074	12.671	-1.36176	0.188505	0.38534	-5.72933	RPL26
1050504	-0.186512	7.8203	-3.9706	0.000760705	0.00873682	-0.684488	CDH13
1050521	-0.00431764	7.71861	-0.119715	0.90591	0.955273	-6.63683	ADO
1050538	-0.315358	9.42225	-1.96728	0.0632607	0.188972	-4.82088	LOC100046395
1050541	-0.702031	10.725	-4.86344	9.56038e-05	0.00206735	1.33492	RHEB
1050553	0.0153835	7.78649	0.293919	0.771866	0.881862	-6.59971	MXI1
1050598	-0.0437742	7.81893	-0.892511	0.382794	0.597008	-6.24101	MON1A
1050600	0.0818126	8.07021	0.542199	0.593706	0.764277	-6.49354	GLRX3
1050609	-0.379275	8.91149	-2.86192	0.0096757	0.0514201	-3.11344	DAB2
1050619	-0.151625	12.5006	-1.20931	0.240726	0.449731	-5.91591	HERPUD1
1050647	0.280707	8.72555	2.52492	0.0201862	0.0858168	-3.79573	NFATC3
1050670	0.363176	12.3453	2.51509	0.0206149	0.0871631	-3.81502	FKBP4
1050671	0.272126	10.212	0.883622	0.387459	0.60154	-6.24885	FKBP11
1050672	-0.105607	7.83253	-2.04865	0.0539284	0.169689	-4.68105	DAB2
1050673	0.0518631	10.2752	0.422847	0.676945	0.823036	-6.55231	1110008P14RIK
1050678	-0.101974	7.682	-1.63369	0.118058	0.285189	-5.3523	ACTN2
1050689	-0.151868	8.15608	-1.90913	0.0707838	0.20354	-4.91848	SCL0002064.1_2
1050706	1.02789	9.33932	9.50546	7.78084e-09	7.40067e-06	10.4806	CDT1
1050709	0.0068627	9.7416	0.043898	0.965424	0.982217	-6.64323	ANKLE2
1050711	-0.0570276	8.54446	-0.649143	0.523674	0.714509	-6.42892	CDK5RAP1
1050719	0.0165997	10.2909	0.0890678	0.929919	0.966051	-6.64013	TXNDC13
1050753	0.00649076	7.73792	0.13976	0.890256	0.946466	-6.63415	ADAMTS13
1050762	-0.0751686	7.69799	-1.88716	0.0738257	0.209731	-4.95484	NAPA
10520	-0.00223257	7.8496	-0.061307	0.951727	0.97613	-6.64229	9430077A04RIK
10543	0.305266	10.8247	1.97942	0.0617829	0.186334	-4.80026	TMEM120A
10546	0.112031	8.84448	0.995034	0.331675	0.546811	-6.14544	BRP44
10551	0.000697784	7.82255	0.0139512	0.989008	0.993734	-6.64413	PIK3C2A
10575	-0.255873	10.0988	-0.846816	0.407175	0.619061	-6.28053	CIDEB
10577	-0.735688	9.63862	-3.7135	0.00138425	0.0132235	-1.26278	MRGPRF
10592	-0.105085	7.89788	-1.45142	0.162258	0.349751	-5.61106	3632451O06RIK
10594	0.0515085	7.69569	0.91622	0.370531	0.585493	-6.21976	RNF139
10598	4.28563	10.461	8.98876	1.93474e-08	9.38568e-06	9.61152	CXCL9
10601	0.0347635	7.72173	1.17308	0.254627	0.464641	-5.95747	D830036I24RIK
10630	0.131987	9.76666	0.739653	0.468154	0.670886	-6.36558	MRPL52
10639	-1.47754	12.1514	-5.94898	8.2992e-06	0.000384664	3.72753	FHL1
10669	0.0259953	8.06879	0.487609	0.63116	0.791712	-6.52218	CENTG3
10671	0.283822	11.8955	2.47068	0.0226603	0.0928207	-3.90169	TMED10
10673	0.058074	7.7514	1.01896	0.320461	0.53513	-6.12179	CAPN2
10674	-0.00632503	11.462	-0.0227389	0.982085	0.989579	-6.64396	SYVN1
10678	0.225895	8.63237	1.86697	0.076722	0.215336	-4.98799	1700009P03RIK
10682	0.198894	7.91184	4.53605	0.000203806	0.00347063	0.595808	MOBKL2C
1070010	-0.247858	8.82824	-2.53288	0.0198449	0.0848304	-3.78007	USP54
1070019	-0.105222	7.71591	-2.39926	0.0263511	0.103034	-4.03935	SLC6A12
1070026	0.0921096	11.3726	0.478119	0.63778	0.796163	-6.52686	PREB
1070037	-0.0975675	7.93294	-1.49559	0.150464	0.33347	-5.55057	RXRA
1070041	0.337493	9.37587	4.69315	0.000141618	0.00271806	0.951042	PDSS2
1070047	-0.291233	9.88359	-2.08584	0.05009	0.160954	-4.61592	TCEAL8
1070070	0.0921236	8.85095	0.60474	0.552191	0.736383	-6.45711	GTF3C1
1070082	0.148698	7.86103	3.07906	0.00594739	0.0367178	-2.65548	CDCP1
1070086	-0.00349702	7.73539	-0.0997996	0.921503	0.962483	-6.63909	E530018J06RIK
1070091	0.756949	9.73958	4.53724	0.000203241	0.00346384	0.598515	GMFG
1070093	0.0953239	7.9959	1.50892	0.147046	0.328809	-5.53203	ACTR5
1070097	0.771124	10.6713	4.39829	0.000280712	0.0043371	0.283793	HSD17B7
1070102	-0.21698	8.20639	-2.48324	0.0220632	0.091232	-3.87725	EG240038
1070110	-0.0637151	7.71048	-2.11068	0.0476652	0.15594	-4.572	TNRC6A
1070133	-0.0826403	7.88926	-1.5389	0.139592	0.318173	-5.48986	CHD5
1070136	-0.151685	7.94842	-1.42181	0.170577	0.36187	-5.65079	B930032P17RIK
1070139	0.0611857	10.5859	0.550941	0.587812	0.760977	-6.48868	PLRG1
1070152	-0.161833	11.5605	-1.153	0.262584	0.47376	-5.98003	STXBP2
1070156	-0.67201	9.6781	-7.0908	7.3745e-07	8.1496e-05	6.09279	AI662250
1070162	-0.0909831	7.79546	-2.02508	0.0564961	0.175015	-4.72194	NRXN2
1070164	-0.0374619	7.751	-0.513784	0.613066	0.779443	-6.50882	4833419P04RIK
1070168	-0.0305742	7.8201	-0.673678	0.508272	0.701933	-6.41253	ZZEF1
1070170	0.0987743	9.02412	0.926144	0.365476	0.580565	-6.21071	0610007P22RIK
1070184	-0.338786	9.89173	-2.47614	0.0223989	0.0920302	-3.89107	XPR1
1070189	-0.0432757	13.6931	-0.443555	0.662153	0.813197	-6.54313	NDUFA13
1070192	-0.0829501	10.6454	-0.377707	0.70965	0.843314	-6.57082	ORF9
1070193	0.0363487	7.69381	1.06358	0.300266	0.513802	-6.07632	LOC241942
1070204	0.0360859	7.95391	0.493994	0.626723	0.788502	-6.51898	LDLR
1070220	-0.0584616	7.9522	-0.786587	0.440799	0.648915	-6.32966	AKAP8
1070224	-0.415303	9.3148	-2.69068	0.0141077	0.0669573	-3.46498	EMP3
1070228	-0.547719	10.0906	-2.26138	0.0351035	0.125565	-4.29882	TMEM42
1070239	-0.11879	7.97089	-2.4175	0.0253586	0.100161	-4.0044	PRDM16
1070243	-0.84719	9.31421	-4.18137	0.000465306	0.00621108	-0.207756	DEPDC6
1070253	0.111468	7.98694	2.27171	0.0343647	0.123575	-4.27968	POLR3E
1070274	0.0700245	8.14847	0.41591	0.681931	0.82562	-6.55529	ST3GAL4
1070300	0.325058	9.37098	3.31332	0.00348895	0.0252351	-2.14906	TTC19
1070307	0.479242	8.60529	3.61013	0.00175965	0.015583	-1.4937	SELPLG
1070309	0.240266	9.17802	2.14699	0.0443121	0.148109	-4.50723	SAPS1
1070341	-0.601432	10.6101	-3.08549	0.00586163	0.0363624	-2.64174	4933439C20RIK
1070358	0.350921	11.4321	1.25206	0.225078	0.430964	-5.86549	MRPL54
1070369	-0.0510962	7.73925	-1.39054	0.179735	0.374395	-5.69204	ALPK2
1070376	-0.271167	11.9167	-1.42894	0.168544	0.358755	-5.64129	NDUFA12
1070382	0.946969	8.22001	2.39497	0.02659	0.103679	-4.04756	9130204K15RIK
1070398	-0.141224	12.3078	-0.63832	0.530549	0.720103	-6.43597	ANAPC5
1070402	-0.0138006	7.73103	-0.333859	0.741981	0.863306	-6.58683	SWAP70
1070411	0.000597855	7.68073	0.0145945	0.988501	0.993576	-6.64412	EG621976
1070424	0.00586298	7.95741	0.0984106	0.922592	0.962852	-6.63923	4930579E17RIK
1070431	-0.0592192	8.34253	-0.330782	0.744269	0.864827	-6.58788	D14ABB1E
1070438	0.119898	8.06884	2.09329	0.0493514	0.159617	-4.60278	DCUN1D3
1070441	0.14891	8.63447	1.15997	0.2598	0.470503	-5.97223	MTERF
1070451	0.151878	8.2893	1.76924	0.0921907	0.243274	-5.1449	PKN1
1070452	0.0817927	7.79804	1.47879	0.154866	0.339285	-5.57375	TNNC1
1070482	-0.116755	9.94127	-0.739277	0.468377	0.671098	-6.36586	MRPL48
1070484	0.282365	9.6822	2.35257	0.0290587	0.110334	-4.12818	HSPA2
1070487	0.306411	9.35289	1.41353	0.172964	0.365107	-5.66179	NLRX1
1070519	-1.78044e-05	7.71384	-0.000603825	0.999524	0.999677	-6.64423	OTTMUSG00000010750
1070520	-0.0746941	7.88844	-1.0955	0.286389	0.499238	-6.04273	PACSIN3
1070528	-0.162416	8.49857	-1.28785	0.212585	0.415988	-5.82212	SEMA3B
1070541	-0.0469585	8.41885	-0.545637	0.591385	0.762633	-6.49164	BRF2
1070544	0.413578	8.47956	3.98953	0.000727866	0.00845299	-0.641754	SNX25
1070546	0.160741	10.3582	0.852688	0.403987	0.61673	-6.27556	ARL6IP5
1070551	0.0116751	7.71389	0.282472	0.780501	0.886375	-6.60311	TRIM3
1070564	-0.0587369	11.3187	-0.779641	0.444783	0.6519	-6.3351	AFTPH
1070575	-0.906367	10.2934	-6.04795	6.68411e-06	0.000332574	3.93941	COPZ2
1070592	0.470804	10.6382	3.31217	0.00349813	0.0252928	-2.15157	SLC25A38
1070593	0.158699	9.08591	0.771726	0.449352	0.655758	-6.34126	SMO
1070598	0.0279411	9.89241	0.122355	0.903846	0.954247	-6.6365	ZFP260
1070603	-0.319392	8.28183	-2.10447	0.0482618	0.157255	-4.58302	D030026J11RIK
1070619	-1.56708	9.15034	-4.81877	0.000105964	0.00221962	1.23436	LOC631037
1070630	2.31175	9.33736	10.8888	7.91757e-10	4.15613e-06	12.6338	TNFAIP2
1070639	0.0388792	7.68542	0.787302	0.440389	0.64872	-6.32909	ROCK2
1070646	0.334857	10.3308	2.35474	0.0289273	0.109954	-4.12407	ANKFY1
1070653	0.281812	8.87764	3.45346	0.00252791	0.0200523	-1.84124	METTL1
1070661	-0.0937177	7.76103	-1.82481	0.0830918	0.227527	-5.05641	PKHD1L1
1070670	-0.0593336	9.64049	-0.604189	0.55255	0.736675	-6.45745	SFRP1
1070672	-0.0109133	8.06749	-0.219522	0.828481	0.912007	-6.61937	A530088H08RIK
1070673	0.054637	7.67078	1.09077	0.288418	0.501027	-6.04777	9030409G11RIK
1070674	0.134035	10.7277	0.700207	0.49191	0.690371	-6.39415	TMEM93
1070678	0.153414	8.24564	2.07793	0.0508856	0.162532	-4.62984	EDEM2
1070687	0.106525	7.8825	1.37615	0.184078	0.379414	-5.71077	USP4
10707	0.104624	7.89018	1.82092	0.083703	0.228489	-5.06267	1110034A24RIK
1070703	0.0823884	7.9131	1.20757	0.24138	0.450471	-5.91793	AKNA
1070707	0.0679856	7.87069	1.09847	0.285124	0.497862	-6.03957	MAP3K10
1070709	-0.467868	10.7151	-2.40274	0.0261595	0.102552	-4.03271	NEDD9
1070717	-0.23098	8.17316	-1.66142	0.112316	0.275535	-5.31088	CHK
1070730	0.0503565	7.68837	1.33312	0.197565	0.396669	-5.76579	OLFR726
1070753	-0.0301203	7.75675	-0.766098	0.452618	0.658014	-6.34559	LRCH3
1070762	0.0123954	14.3149	0.179102	0.85967	0.929012	-6.62768	COX4I1
10709	0.158083	8.48473	2.46056	0.0231519	0.0943295	-3.92131	RAPGEF2
10717	0.259083	8.56565	1.39094	0.179615	0.374293	-5.69152	B9D2
10730	-0.24759	8.62829	-1.92582	0.0685474	0.199957	-4.89067	CBX6
10731	-0.0632995	7.79889	-1.20988	0.240514	0.449555	-5.91525	NPAS2
10735	-0.0531775	7.78126	-1.23695	0.230515	0.437347	-5.88347	SLC25A36
10736	-0.305792	8.08196	-2.26033	0.035179	0.12575	-4.30076	MUC4
10739	0.234253	8.10961	1.39991	0.176949	0.370539	-5.67976	RG9MTD1
10743	-0.307965	10.2376	-1.92235	0.0690072	0.200546	-4.89647	UBL7
10746	0.0778712	7.96778	1.7239	0.10024	0.256113	-5.21563	E230008N13RIK
10750	-0.00796363	7.72595	-0.256993	0.799825	0.896599	-6.61018	NEO1
10768	-0.0801998	11.1374	-0.638745	0.530278	0.719964	-6.4357	GM2A
1090008	-0.224801	8.25876	-2.4858	0.0219435	0.0909489	-3.87227	ABCB9
1090021	0.0756388	7.73846	1.91309	0.0702465	0.202555	-4.91189	LOC382001
1090026	0.00692549	7.69854	0.173638	0.863905	0.931564	-6.62867	4930415L06RIK
1090035	0.10893	7.7058	2.55577	0.0188942	0.0820349	-3.73493	PRKAR2A
1090037	-0.169622	12.6025	-1.22501	0.234885	0.442639	-5.89756	SLC25A20
1090044	-0.588803	8.61643	-6.58179	2.12458e-06	0.000161046	5.06041	2610035D17RIK
1090047	-0.135689	7.85397	-2.5956	0.0173413	0.0771759	-3.65592	EPHA1
1090056	-0.07057	8.64308	-0.773586	0.448275	0.654823	-6.33981	HTR2B
1090064	-0.0567316	8.33406	-0.388974	0.701429	0.838786	-6.56639	CD55
1090079	-0.138221	8.60672	-2.02026	0.0570339	0.176187	-4.73025	SLC38A6
1090093	-0.408199	10.34	-3.20628	0.00445589	0.0301322	-2.38186	TTC3
1090095	-0.393757	8.36932	-2.16542	0.0426938	0.144238	-4.4741	A230050A16RIK
1090100	-0.308518	7.9455	-3.35534	0.00316831	0.023507	-2.0571	TGIF1
1090102	-0.0411749	8.23586	-0.364264	0.719506	0.849525	-6.57594	MPG
1090110	-0.0784264	7.9629	-1.89704	0.0724431	0.206765	-4.93852	ECHDC2
1090112	-0.175335	8.0281	-3.08545	0.00586211	0.0363624	-2.64182	ADARB1
1090121	0.289908	10.8495	2.51512	0.0206133	0.0871631	-3.81495	MRPS18A
1090131	-0.0812414	7.97179	-1.74489	0.0964409	0.250151	-5.18305	HEXDC
1090139	1.69248	9.19117	6.91952	1.04877e-06	0.00010148	5.74953	IFI47
1090142	-0.201092	10.3	-2.44963	0.0236948	0.0956845	-3.94249	ANP32A
1090154	-0.0163806	12.0923	-0.0633291	0.950137	0.975193	-6.64216	CDIPT
1090161	0.0460973	7.81008	1.19355	0.246699	0.455901	-5.93412	4933412A06RIK
1090162	-0.0620642	7.76341	-1.20648	0.241791	0.450999	-5.9192	4833420G17RIK
1090170	0.059687	7.78408	1.68103	0.108399	0.269452	-5.28127	NCAML-PENDING
1090180	0.895689	9.20433	6.2577	4.24212e-06	0.000244975	4.38435	ARHGDIB
1090202	0.102531	7.78622	1.75379	0.0948679	0.247569	-5.16915	DOCK5
1090221	0.801176	10.1629	4.99625	7.04715e-05	0.00169107	1.63317	LSM6
1090228	0.345428	8.57733	3.7471	0.00128026	0.0125089	-1.18751	FAM110A
1090239	-0.387319	10.514	-2.11446	0.047306	0.155164	-4.56529	PIP5K1B
1090241	-0.00470914	7.87727	-0.0849965	0.933114	0.967201	-6.6405	MYOHD1
1090243	0.0556562	7.85036	0.690531	0.497842	0.694942	-6.40093	HPBRII4
1090270	0.0300202	7.68152	0.763094	0.454366	0.659623	-6.3479	1110037P13RIK
1090279	0.106272	8.02217	2.28034	0.0337587	0.121981	-4.26366	RAB6
1090288	-0.0791733	9.91518	-0.634963	0.532692	0.721562	-6.43813	NEO1
1090296	-0.10785	7.77257	-3.67288	0.00152125	0.0140993	-1.35366	EG545878
1090326	-0.0269592	7.75816	-0.700884	0.491497	0.690021	-6.39367	KAT2B
1090327	0.554341	9.19473	4.03424	0.000655788	0.00787283	-0.540717	H2AFX
1090328	0.354441	8.09883	3.69484	0.00144559	0.0136202	-1.30454	SUV39H1
1090332	-0.00107495	7.67468	-0.0209714	0.983477	0.990744	-6.644	MAN1A
1090333	-0.114148	7.75622	-2.72736	0.0130201	0.0630373	-3.39047	KLK1B4
1090341	0.190359	7.8417	3.60187	0.00179365	0.0158029	-1.5121	TUBA4A
1090347	-0.237376	7.94782	-4.0789	0.000590913	0.00731568	-0.439716	SIX5
1090348	0.0306998	7.78652	0.758641	0.456966	0.661627	-6.3513	6330408A02RIK
1090349	0.0843822	7.8088	2.22793	0.0375962	0.131754	-4.36043	C430003P19RIK
1090358	-0.14977	7.73828	-3.93836	0.000820088	0.00920823	-0.757248	LOC100047090
1090360	-0.0945016	7.8018	-1.83264	0.0818751	0.225229	-5.04379	LOC100041194
1090382	0.112419	9.82928	0.888458	0.384917	0.599292	-6.2446	CDKN3
1090398	-0.060119	7.92499	-0.965137	0.346069	0.561509	-6.17429	AGFG1
1090400	-0.0137965	7.92888	-0.188741	0.852209	0.925463	-6.62585	HDHD2
1090411	-0.0285381	8.43494	-0.267863	0.791564	0.892596	-6.60724	ZBTB45
1090427	-0.216075	10.3475	-2.90499	0.00879139	0.048046	-3.0236	ARFGAP3
1090435	-0.0184552	8.97629	-0.194867	0.847474	0.922678	-6.62464	BICD2
1090438	0.791014	8.37849	4.50069	0.000221241	0.00366035	0.515772	ATF3
1090440	-0.00444575	7.76257	-0.111123	0.912633	0.957988	-6.63785	XRN2
1090450	-0.007843	7.69921	-0.166013	0.869824	0.935017	-6.63001	CRIPT
1090468	-0.0530783	8.01635	-0.448138	0.658898	0.810812	-6.54104	GIPC1
1090470	-0.0657284	7.93205	-1.11535	0.277998	0.491077	-6.0214	DNAJC1
1090471	-0.104461	8.65961	-1.07396	0.295701	0.508873	-6.0655	PXN
1090474	-0.0588615	7.80861	-1.37816	0.183465	0.378725	-5.70815	SRD5A1
1090484	-0.450315	8.64035	-1.96977	0.0629549	0.188336	-4.81666	BAHCC1
1090491	-0.0289734	7.78174	-0.646185	0.525548	0.716229	-6.43086	MSL3L2
1090504	-0.0236254	8.35483	-0.179925	0.859032	0.928793	-6.62752	MAPT
1090520	0.0385565	8.89349	0.369804	0.715438	0.846933	-6.57385	RBM26
1090524	0.950646	10.1515	6.29292	3.93245e-06	0.000235241	4.4585	MYBBP1A
1090564	0.0106623	7.7352	0.233966	0.817404	0.906801	-6.616	SLC10A4
1090575	0.051493	7.80787	1.16275	0.258697	0.469609	-5.96912	DUSP3
1090576	0.0239005	7.71542	0.513466	0.613284	0.779512	-6.50898	DRP2
1090577	-0.825419	10.9354	-3.2245	0.00427464	0.0292741	-2.3424	MTCH2
1090605	-0.0623519	8.30057	-0.879882	0.389434	0.603376	-6.25213	TSPYL3
1090630	-0.138581	8.28228	-1.31925	0.202078	0.402814	-5.78323	2510002D24RIK
1090634	0.0129773	7.72321	0.402477	0.691627	0.832736	-6.56092	2500001D14RIK
1090639	-0.118908	10.8742	-0.946371	0.355319	0.57094	-6.19199	DHRS7B
1090647	-0.000102389	8.28627	-0.00208419	0.998358	0.999141	-6.64423	LOC623121
1090661	-0.0302188	7.69739	-0.732903	0.47217	0.67434	-6.37057	ALDH1A2
1090669	0.230069	9.02786	1.14846	0.264408	0.475853	-5.98508	APRIN
1090671	-0.215369	8.11098	-3.02125	0.00677562	0.0401886	-2.77859	INPP4B
1090672	0.293817	11.2285	2.16816	0.042458	0.143719	-4.46916	PLCB3
1090673	0.0564011	8.79347	0.498663	0.623488	0.786713	-6.51662	NDOR1
1090674	0.175228	7.8834	1.36577	0.187262	0.38379	-5.72417	PI4KB
1090725	-0.0939811	7.69884	-2.78199	0.0115473	0.0580732	-3.27868	LOC100043822
1090735	0.0622253	8.73108	0.498704	0.62346	0.786713	-6.5166	NARG1L
1090736	0.0807244	8.04091	0.921257	0.36796	0.582878	-6.21518	PLEKHA8
1090739	-0.212841	8.53936	-3.34324	0.00325755	0.0239575	-2.08361	TMEM143
1090747	0.0394491	7.70326	1.09136	0.288162	0.500913	-6.04714	PHF14
1090754	-0.0402688	7.8551	-0.927884	0.364595	0.579909	-6.20911	PPFIA1
1090767	-0.426141	8.78889	-2.79971	0.0111045	0.0564144	-3.24221	ENO2
110039	0.897777	9.25664	3.94798	0.000801911	0.00907205	-0.735555	HIST2H2AB
110044	-0.28159	8.18884	-2.16412	0.0428059	0.144408	-4.47644	FAT1
110048	0.4494	9.55231	2.48036	0.0221987	0.0915774	-3.88286	FBN1
110059	0.165525	8.39272	1.2465	0.227065	0.433543	-5.87212	CEP57
110064	0.588268	8.93472	5.49005	2.29818e-05	0.000778304	2.73003	SLA
110079	0.0444115	7.72862	0.845595	0.407839	0.619638	-6.28156	CD44
110091	-0.238084	11.0044	-0.87374	0.39269	0.605993	-6.25748	D11WSU99E
110092	-0.331833	14.3086	-3.57885	0.00189192	0.0163667	-1.56334	GM1821
110095	-0.0168948	7.68856	-0.373752	0.712544	0.845414	-6.57234	A330043C08RIK
110110	0.0180334	7.70509	0.472789	0.641512	0.798594	-6.52945	CDH23
110112	0.399193	7.70377	6.64477	1.86037e-06	0.000148838	5.19014	CCL2
110121	0.12316	11.8888	0.829206	0.416831	0.628254	-6.29524	CTSB
110132	-0.0159494	7.72116	-0.387098	0.702795	0.839191	-6.56714	GATS
110138	-0.0146474	9.69235	-0.0832541	0.934482	0.968093	-6.64065	CHIC2
110154	0.0847351	8.84954	0.444017	0.661825	0.813031	-6.54292	RCOR1
110162	-0.0357298	9.65094	-0.725868	0.476377	0.677997	-6.37573	UBAP1
110181	-0.35393	8.67739	-3.48028	0.00237621	0.0192119	-1.78197	1200003C05RIK
110189	0.424265	8.36779	4.82973	0.00010332	0.00218442	1.25905	ELAC1
110192	0.348118	8.38566	2.46578	0.0228969	0.0934799	-3.91119	PKIG
110202	0.916775	11.8332	1.87663	0.0753237	0.212377	-4.97216	CLCA6
110220	-0.00112644	7.79183	-0.0329388	0.974052	0.986093	-6.64367	PHLPP
110228	-0.30131	12.378	-1.96967	0.0629672	0.188336	-4.81683	ATAD4
110242	0.0817553	8.66965	1.10282	0.283274	0.495891	-6.03491	4933404K08RIK
110253	0.111549	7.88159	2.80167	0.0110566	0.0562731	-3.23817	A730089K16RIK
110255	0.328021	8.38362	3.86888	0.000964241	0.0102409	-0.913852	PUS7L
110259	1.08003	8.90499	8.06847	1.0653e-07	2.40517e-05	7.9706	CDC7
110270	-0.08674	8.24163	-0.518832	0.609605	0.776856	-6.50616	ZC3H3
110274	-0.0275302	7.77727	-0.500698	0.622081	0.78558	-6.51558	P2RX1
110278	0.000305647	7.72552	0.00821455	0.993528	0.99666	-6.64419	C130053D24RIK
110279	0.00714105	9.42785	0.0493438	0.961138	0.979988	-6.64297	TRP53
110280	0.188629	9.62404	0.909355	0.374054	0.588933	-6.22597	POLR2D
110324	-0.0690273	7.78619	-1.83391	0.0816795	0.224833	-5.04174	LOC674611
110326	0.0724197	7.93473	1.35501	0.190609	0.388038	-5.73798	LYPD6B
110327	-0.0496197	8.04246	-0.688876	0.498861	0.695709	-6.40208	HSPB2
110328	-0.412356	8.44317	-2.66505	0.0149181	0.0696388	-3.51677	EIF3S8
110332	0.394486	8.307	2.70571	0.013652	0.0653412	-3.43451	PHF10
110333	0.0363382	7.81745	1.03779	0.311823	0.526271	-6.10281	2310039L15RIK
110338	0.0469515	9.17053	0.608639	0.549655	0.734447	-6.45471	RAD50
110347	-0.169587	7.86704	-1.97861	0.0618805	0.186349	-4.80164	PCDH20
110348	-0.18362	8.37823	-1.59529	0.126419	0.298645	-5.40879	BPNT1
110349	-0.0143006	7.98016	-0.289153	0.775457	0.883993	-6.60114	SUHW2
110358	0.391808	14.4448	2.74012	0.0126609	0.061907	-3.36445	EG667728
110360	-0.151257	7.79935	-2.07957	0.0507194	0.162143	-4.62695	SCL0001651.1_229
110398	0.0265851	7.84342	0.405504	0.689437	0.831244	-6.55967	MPG
110400	0.172704	9.90229	1.0103	0.324487	0.539108	-6.1304	LOC100044948
110403	-0.101535	8.62755	-0.49744	0.624335	0.786977	-6.51724	0610009J05RIK
110408	-0.20685	7.9064	-3.31462	0.00347857	0.0251799	-2.14622	LOC100044395
110424	-0.0238587	7.69329	-0.511567	0.614588	0.78053	-6.50997	6230427J02RIK
110433	0.0764069	7.90565	1.5319	0.141304	0.320613	-5.49977	SEC22C
110435	0.253276	7.7002	6.48044	2.63359e-06	0.0001819	4.85053	SERPINA3M
110445	0.132652	7.85768	2.50031	0.0212755	0.0890593	-3.84395	CIAPIN1
110452	0.4562	9.84912	2.85158	0.00990027	0.0522696	-3.13492	LOC671878
110458	-1.4432	11.824	-5.94459	8.37943e-06	0.00038584	3.71811	ADH1
110463	0.00662671	8.62256	0.106738	0.916066	0.960271	-6.63835	LOC230896
110468	0.264797	11.681	2.0447	0.054351	0.170584	-4.68792	2310003F16RIK
110471	0.176112	8.9768	1.13896	0.268254	0.480408	-5.99559	ID3
110474	-0.398771	8.74572	-2.77898	0.011624	0.0583339	-3.28486	PMM2
110487	0.0156831	11.746	0.130815	0.897236	0.950374	-6.63539	FAF1
110494	0.0641353	8.82602	0.821048	0.421354	0.63259	-6.30196	CDK5RAP2
110497	0.0264636	7.71426	0.730861	0.473389	0.675262	-6.37208	MAPK6
110520	0.137692	7.78601	2.78684	0.0114243	0.0575794	-3.2687	RAD51
110554	0.0318332	8.27516	0.336	0.74039	0.862372	-6.58609	OSBPL5
110561	-0.687996	10.4729	-2.65047	0.0153986	0.0710459	-3.54612	NRBP2
110564	-0.145506	8.19893	-2.15165	0.0438979	0.147146	-4.49887	LOC100045738
110576	-0.327281	9.65627	-2.36623	0.0282413	0.10807	-4.1023	CISD1
110577	-0.299238	9.17148	-1.58302	0.129192	0.302988	-5.42661	TARDBP
110594	-0.128927	9.94547	-0.773183	0.448508	0.655028	-6.34013	4933434E20RIK
110601	0.17281	8.02171	2.42521	0.0249498	0.0991618	-3.98959	1700020C11RIK
110605	0.308559	9.11874	3.02289	0.00675067	0.0400859	-2.77511	PEX11C
110609	-0.150588	8.00509	-2.873	0.0094403	0.0505658	-3.09037	TMPRSS5
110630	-0.250407	11.217	-1.53661	0.14015	0.319031	-5.49311	EBPL
110634	-0.0592597	7.75561	-1.6271	0.11946	0.287123	-5.36207	KIF3C
110639	0.348409	8.50003	2.75123	0.0123558	0.0608256	-3.34174	POLR2H
110647	-0.028777	9.34479	-0.226924	0.8228	0.909328	-6.61767	LOC668387
110653	0.0565409	7.92384	1.39586	0.178148	0.372359	-5.68507	LOC227092
110661	0.835522	9.35201	4.55443	0.000195295	0.00336391	0.63741	ACAT2
110678	-0.100081	7.81726	-2.47026	0.0226803	0.0928481	-3.90249	PTPN14
110682	-0.0296944	7.70557	-0.687501	0.499708	0.696392	-6.40304	FFAR3
110692	0.037892	8.03141	0.487996	0.630891	0.791556	-6.52199	SCARF1
110706	-0.169916	8.26932	-1.39488	0.178441	0.372733	-5.68636	PPIC
110717	0.568615	8.28513	5.86272	1.00318e-05	0.000431147	3.54188	AI428936
110719	0.0647408	7.74778	1.82588	0.0829246	0.227336	-5.05468	EG574083
110736	0.0152171	7.74061	0.381229	0.707076	0.841816	-6.56945	OTOP3
110747	0.350338	11.8467	2.03289	0.0556328	0.173235	-4.70841	VAMP3
110750	0.256439	8.00491	3.09603	0.00572353	0.0357883	-2.61919	RPL7L1
110754	-0.0363941	7.8174	-0.929555	0.36375	0.579306	-6.20758	5430411K18RIK
110768	-0.127715	8.36121	-1.35481	0.190674	0.388082	-5.73824	ABCF2
1110020	-0.0945594	7.7954	-1.76168	0.0934932	0.245415	-5.15679	CXX1A
1110021	-0.339497	10.3965	-1.30055	0.208286	0.410415	-5.80649	1700029G01RIK
1110022	0.0991002	8.41632	0.953592	0.35174	0.567328	-6.18522	VAPA
1110025	-0.415793	11.5185	-1.43417	0.167065	0.356527	-5.6343	PPP1CA
1110026	0.0804792	7.7103	2.55049	0.0191099	0.08263	-3.74538	LRP8
1110035	-0.0367542	8.0872	-0.547082	0.59041	0.762111	-6.49083	RAB3IP
1110039	0.029235	9.28386	0.195196	0.84722	0.922622	-6.62457	NUMA1
1110041	-0.0792372	9.77645	-0.367709	0.716975	0.848179	-6.57464	LOC100046923
1110047	-0.122109	7.90411	-2.11799	0.046973	0.154373	-4.55903	FAM171A1
1110048	-0.0776805	9.50556	-0.756429	0.458261	0.662685	-6.35298	UNC13B
1110068	-0.0136301	7.92855	-0.220304	0.827881	0.911731	-6.6192	LOC209281
1110072	0.475241	8.57473	3.08142	0.00591578	0.0365872	-2.65044	RG9MTD2
1110075	0.015107	7.71428	0.379517	0.708327	0.842409	-6.57012	E130309D14RIK
1110082	-0.666171	9.72755	-3.27752	0.00378699	0.0267195	-2.22716	CXADR
1110088	0.462707	10.0258	2.71095	0.0134965	0.0647443	-3.42386	APOBEC1
1110092	-0.135497	9.23678	-0.873416	0.392863	0.606094	-6.25776	METTL3
1110095	0.111751	10.6431	0.831336	0.415656	0.627157	-6.29348	MUTED
1110102	0.487584	10.1871	1.75807	0.0941197	0.246324	-5.16245	ACTN4
1110112	-0.0858115	8.62841	-0.865891	0.396878	0.610271	-6.26427	MLLT3
1110113	0.0357229	9.84749	0.233832	0.817506	0.906866	-6.61603	ATP6V1G1
1110121	-0.0043636	8.02291	-0.0656697	0.948297	0.974502	-6.642	RTTN
1110131	-0.470857	9.41189	-2.46872	0.0227545	0.0930973	-3.90548	EG666756
1110132	0.0454936	7.68516	1.16215	0.258935	0.469818	-5.96979	PIK3R4
1110162	-0.406683	8.6889	-3.87282	0.000955433	0.0101904	-0.904983	BEX2
1110170	0.158026	7.78079	4.26528	0.000382632	0.00544687	-0.0176379	SFMBT1
1110192	-0.00877846	7.6984	-0.203062	0.84115	0.919111	-6.62296	2007-09-01
1110195	-0.653817	11.6255	-3.33769	0.00329936	0.0241973	-2.09578	SRI
1110201	-0.563927	8.27201	-3.74325	0.00129177	0.0125668	-1.19614	NFE2L2
1110202	0.0355506	8.11085	0.621101	0.541588	0.728257	-6.44695	CAMKK2
1110239	-0.154294	7.87548	-3.02327	0.0067449	0.040083	-2.7743	LOC381200
1110241	0.169371	7.77672	4.13353	0.000520223	0.00671917	-0.316087	HSP90AA1
1110255	-0.0268815	7.72247	-0.640166	0.529373	0.719294	-6.43478	RAP2IP
1110259	-0.0201376	7.72313	-0.623213	0.540228	0.727405	-6.44562	ICMT
1110270	-0.110934	10.5815	-0.985956	0.336001	0.551302	-6.15429	EG216185
1110273	0.186212	10.0304	1.33719	0.196259	0.395145	-5.76066	NAP1L1
1110280	-0.665114	11.3284	-3.46371	0.00246882	0.0197177	-1.81859	D12ERTD647E
1110296	-0.746317	8.55724	-7.42466	3.75421e-07	5.12698e-05	6.74973	IL7
1110300	-0.0185276	8.35494	-0.13227	0.8961	0.949786	-6.6352	UROS
1110301	0.0926775	8.2235	0.372662	0.713342	0.845676	-6.57276	ST3GAL5
1110326	0.229171	8.40118	2.38928	0.0269098	0.104692	-4.05843	FCGR2B
1110338	-0.294298	9.33944	-1.62973	0.1189	0.286367	-5.35818	MBD1
1110347	-0.110197	7.73064	-2.18058	0.0414026	0.141034	-4.44671	MAPK8IP1
1110349	-0.0507335	7.70682	-1.2567	0.223427	0.429016	-5.85992	A330049M08RIK
1110358	0.0419489	7.7587	1.02769	0.316437	0.531241	-6.11303	C130002N06
1110364	-0.0479416	13.2198	-0.350171	0.729892	0.855985	-6.5811	EIF4H
1110367	-0.0899588	7.88289	-2.13609	0.0452959	0.150469	-4.52675	2310037I24RIK
1110369	0.0388462	7.72422	1.26818	0.219381	0.424313	-5.84607	2410012M07RIK
1110370	0.00260063	9.07182	0.0197143	0.984468	0.99139	-6.64403	ZFP207
1110382	0.0142059	8.87454	0.0927435	0.927035	0.964657	-6.63979	ARL8A
1110386	0.0246704	7.70964	0.637434	0.531114	0.720392	-6.43654	LOC383324
1110390	0.521031	14.4918	3.14076	0.00517184	0.0333006	-2.52323	HIST1H2AI
1110392	-0.718505	10.0995	-4.96638	7.54655e-05	0.00177441	1.5662	PRKCZ
1110398	-0.0670845	7.74764	-1.87603	0.0754098	0.212563	-4.97314	ZFP316
1110400	-0.0902206	7.91597	-0.973627	0.341938	0.557515	-6.16618	MPV17
1110414	-0.159287	8.15525	-2.00141	0.0591838	0.181019	-4.76268	FAM171A2
1110435	0.583301	10.211	3.49348	0.00230488	0.0188163	-1.75277	1110007M04RIK
1110440	-0.047847	7.7391	-0.850413	0.40522	0.617581	-6.27749	PDGFRL
1110441	0.180801	7.9627	3.53178	0.00210963	0.0176477	-1.66789	GM1815
1110445	0.197076	7.87948	2.16497	0.0427321	0.144286	-4.4749	LOC380706
1110451	0.364268	8.53318	4.44872	0.000249644	0.00401054	0.398053	ARRB2
1110452	0.32937	10.814	2.47609	0.022401	0.0920302	-3.89116	2510049J12RIK
1110465	0.233159	10.0032	1.39489	0.178438	0.372733	-5.68635	AFG3L1
1110468	-0.0222967	8.34572	-0.146281	0.885172	0.943942	-6.63318	UBE2Q2
1110471	-0.294493	8.7391	-2.44783	0.0237852	0.0960049	-3.94597	SNTG2
1110477	0.702364	9.68114	4.5441	0.000200031	0.00343422	0.614038	2610024G14RIK
1110487	0.1939	11.2998	0.938012	0.359493	0.575064	-6.19977	UXT
1110494	-0.0799198	8.63467	-0.85385	0.403358	0.616308	-6.27457	BC029214
1110497	0.331583	9.56485	2.47036	0.0226756	0.092847	-3.90231	DGKZ
1110500	-0.0135561	7.70958	-0.348908	0.730826	0.856505	-6.58155	LOC100044529
1110504	0.24392	9.99467	2.07818	0.0508595	0.162492	-4.62939	JOSD2
1110520	0.171244	9.77749	2.29368	0.0328413	0.119923	-4.23882	PANK2
1110541	0.242611	10.6226	2.84331	0.0100836	0.0528917	-3.15209	MDH2
1110554	-0.410699	8.49362	-2.73653	0.012761	0.0622256	-3.37178	SCP2
1110563	0.188128	10.5826	1.31604	0.203133	0.404205	-5.78724	1110034O24RIK
1110564	0.199724	8.57078	1.91904	0.0694483	0.201354	-4.90199	PCGF3
1110577	0.399119	11.9301	2.98674	0.0073221	0.0421905	-2.85169	MRPL13
1110592	-0.939326	8.96113	-3.43515	0.00263689	0.0206359	-1.88163	DEFB37
1110603	0.0455555	7.68098	1.01715	0.3213	0.535762	-6.1236	5730496N17RIK
1110615	-0.23065	8.36859	-2.53879	0.0195953	0.0841778	-3.76844	ABCB9
1110632	0.0405546	9.25167	0.291393	0.773769	0.883315	-6.60047	TIGD2
1110639	0.218041	8.0193	3.16392	0.00490683	0.0321362	-2.47336	2010204K13RIK
1110670	-0.775036	11.1003	-4.92809	8.23993e-05	0.0018765	1.48024	HIST2H2AA2
1110672	-0.0347914	7.76941	-0.862278	0.398815	0.612039	-6.26737	FCHSD1
1110703	0.0182145	7.71909	0.405044	0.68977	0.831411	-6.55986	SYNE1
1110709	-0.443375	8.57238	-1.94526	0.0660217	0.195015	-4.85807	RETNLA
1110719	-0.449823	9.83384	-3.13383	0.00525376	0.0336321	-2.53812	FRMD6
1110736	0.022129	11.6799	0.203132	0.841096	0.9191	-6.62294	VPS26
1110762	-0.29045	8.00229	-3.509	0.00222373	0.0183448	-1.71841	UPK1A
1170014	0.0421728	7.82453	1.20734	0.241468	0.450597	-5.9182	LOC668433
1170017	0.00903137	8.55863	0.0748808	0.941058	0.971264	-6.64133	LOC675985
1170019	0.213141	9.68449	1.26775	0.219532	0.424526	-5.8466	NCAPH2
1170022	-0.0519087	9.6398	-0.553998	0.585757	0.759263	-6.48696	RMND1
1170037	0.11558	8.88954	1.0861	0.290428	0.503104	-6.05272	LOC100046401
1170040	-0.153904	8.56995	-1.60173	0.124984	0.296343	-5.39939	SLC2A13
1170047	0.0420417	7.79139	0.851299	0.404739	0.617236	-6.27674	5830417C01RIK
1170056	0.0578232	8.07688	1.00654	0.326247	0.540792	-6.13413	PQLC2
1170059	-0.106589	8.09665	-2.27739	0.0339648	0.122536	-4.26914	STXBP4
1170066	0.0278373	7.8821	0.717619	0.481339	0.68233	-6.38172	JMJD2C
1170072	-0.252647	8.49309	-2.56434	0.0185498	0.0808556	-3.718	SPINT2
1170086	0.0709465	9.77149	0.296652	0.769808	0.880758	-6.59888	LOC384727
1170091	0.173678	7.94027	3.28194	0.00374893	0.0265844	-2.21754	ITGAL
1170093	-0.0770113	8.70048	-1.01247	0.323475	0.538151	-6.12825	BLOC1S3
1170110	0.021677	7.73485	0.372119	0.713741	0.845992	-6.57297	SP100
1170113	-0.0197952	7.83257	-0.363426	0.720122	0.850082	-6.57625	NF1
1170121	-0.101918	7.8092	-1.65084	0.114477	0.27927	-5.32674	NME5
1170128	0.149077	7.85637	3.3278	0.00337505	0.0246233	-2.11741	APG4D
1170129	-0.0163468	8.26029	-0.288727	0.775778	0.884264	-6.60127	CYFIP1
1170131	-0.111886	7.74294	-2.52047	0.020379	0.0864788	-3.80446	COL4A6
1170132	-0.487669	12.2213	-2.73444	0.0128195	0.0624237	-3.37603	EG432721
1170139	0.116612	7.67161	1.95431	0.0648741	0.192423	-4.84282	SPP1
1170156	-0.0104448	7.72826	-0.264076	0.794439	0.893673	-6.60828	NRG4
1170170	0.253037	7.76862	3.69055	0.00146007	0.0137169	-1.31415	NFE2
1170195	0.0600889	8.2568	0.738587	0.468787	0.671246	-6.36637	ATG4D
1170196	-0.166225	8.44129	-2.2648	0.034857	0.124981	-4.29248	TMEM143
1170202	-0.222327	10.6062	-2.57685	0.0180569	0.0793017	-3.6932	ANGEL2
1170204	-0.00802973	7.72195	-0.232172	0.818777	0.907515	-6.61643	DUT
1170209	0.0157755	7.94861	0.132558	0.895875	0.949699	-6.63516	4933433P14RIK
1170224	-0.0189919	8.07908	-0.3892	0.701265	0.838762	-6.5663	KLHDC5
1170274	-0.0175612	7.66424	-0.366344	0.717978	0.848648	-6.57516	ODZ3
1170278	0.0530098	8.28815	0.408904	0.686981	0.829377	-6.55825	PCDH7
1170280	-0.0406805	7.69059	-0.844098	0.408656	0.620284	-6.28282	FGG
1170300	-0.474931	9.88439	-3.13699	0.00521622	0.0334836	-2.53132	FAM110C
1170307	-1.17033	11.5065	-3.64998	0.00160428	0.0146457	-1.40481	MYL9
1170327	0.348182	10.5838	3.18761	0.00464943	0.0309655	-2.42223	CHFR
1170343	0.0474004	7.74968	0.896583	0.380669	0.595105	-6.2374	MINA
1170347	0.0342448	11.5974	0.214474	0.832361	0.914308	-6.6205	AP2S1
1170349	-0.259804	8.6272	-2.02067	0.0569875	0.176103	-4.72954	UGT1A6A
1170356	0.0405494	7.7793	0.980203	0.338763	0.554188	-6.15985	DDEF2
1170368	-0.0096036	7.78796	-0.285198	0.778442	0.8856	-6.60231	B230326O19RIK
1170369	0.0458661	7.84535	1.19274	0.247011	0.456155	-5.93505	4930474M22RIK
1170372	0.252573	14.3906	2.18823	0.040765	0.139564	-4.43285	ACTB
1170373	-0.152047	7.72892	-3.11152	0.00552633	0.0349402	-2.58601	1110006G14RIK
1170382	0.00254	7.75211	0.0524364	0.958704	0.979003	-6.64281	2210009G21RIK
1170390	0.508848	11.7984	4.37316	0.000297619	0.00450223	0.226844	GNB2
1170398	-0.607132	10.8414	-1.61149	0.122833	0.292649	-5.38508	MED25
1170400	0.0784522	7.73282	2.09612	0.0490736	0.159035	-4.59779	C530038F07RIK
1170402	0.0608852	7.7652	1.43052	0.168095	0.358106	-5.63918	B130065G19RIK
1170424	-0.081153	9.18005	-0.679405	0.504714	0.699503	-6.40862	RAB3GAP2
1170431	-0.185064	8.66105	-2.09797	0.048893	0.158745	-4.59452	1700027N10RIK
1170437	0.112624	9.05885	1.17376	0.25436	0.464476	-5.9567	C920006C10RIK
1170438	0.38936	10.2754	3.01463	0.00687743	0.0405747	-2.79266	LOC677205
1170451	-0.0835683	11.1157	-0.496686	0.624857	0.787286	-6.51762	EG226654
1170468	-0.274745	8.03501	-2.61144	0.016758	0.0752817	-3.62434	FABP3
1170474	0.277662	9.01206	0.947171	0.354921	0.570444	-6.19124	FBXO33
1170482	-0.342075	9.06257	-2.11499	0.0472564	0.155086	-4.56436	RAB1B
1170484	-0.383844	8.27869	-3.21915	0.00432709	0.0294796	-2.35399	CRRY
1170491	-0.326085	9.59788	-2.09704	0.0489835	0.158818	-4.59616	MED16
1170494	0.00961711	7.71863	0.241295	0.811797	0.903446	-6.6142	BC021919
1170521	0.191146	7.79858	4.285	0.00036545	0.00527741	0.0270451	DUSP2
1170537	-0.206373	9.50263	-1.63345	0.11811	0.285216	-5.35266	5730472N09RIK
1170546	-0.169218	7.85443	-3.02318	0.00674636	0.040083	-2.77451	HIST2H2AA1
1170553	-0.131218	8.21902	-1.73741	0.0977806	0.252162	-5.1947	NUDT11
1170554	0.198853	10.1034	2.047	0.0541045	0.170118	-4.68392	PRKX
1170564	0.335208	7.769	6.06771	6.40234e-06	0.000325496	3.98157	HP
1170600	-0.0910571	7.67118	-1.93878	0.0668534	0.196448	-4.86895	CYP2C67
1170601	0.00825845	7.78849	0.225089	0.824207	0.910087	-6.6181	ANKRD27
1170603	-0.137755	8.44744	-1.46614	0.158247	0.343844	-5.59106	ISCA1
1170626	-0.0695371	7.71658	-1.89366	0.0729134	0.207733	-4.94411	PIK3R1
1170630	0.0558	8.50036	0.709304	0.486371	0.686163	-6.38769	MAPK1IP1L
1170653	-0.0499396	7.7465	-0.849135	0.405914	0.617933	-6.27857	PCSK2
1170671	-0.350987	8.88026	-4.20865	0.000436624	0.00595312	-0.145946	RBPMS
1170674	-0.204945	9.73522	-1.38121	0.182542	0.37747	-5.7042	MID2
1170681	0.0553478	12.4078	0.482913	0.634432	0.793824	-6.52451	LOC100044692
1170682	0.301168	9.44545	1.41261	0.173232	0.365489	-5.66301	TOMM40L
1170687	0.0207374	7.72614	0.692289	0.496762	0.694164	-6.39971	0610009B14RIK
1170689	0.0263653	7.79683	0.912143	0.37262	0.587513	-6.22345	GPR97
1170706	-0.112495	12.5558	-0.426638	0.674226	0.821118	-6.55066	KRT19
1170709	-0.513999	8.7849	-3.46661	0.00245238	0.0196013	-1.81219	RGS7BP
1170722	-0.0277479	7.88892	-0.324981	0.74859	0.867495	-6.58983	C030033M12RIK
1170736	0.00386939	7.7743	0.0992046	0.921969	0.962521	-6.63915	EPHA6
1170743	-0.0739629	8.04233	-1.17244	0.254877	0.464755	-5.95819	SNURF
1170750	-0.198219	10.0997	-0.694163	0.495611	0.693248	-6.3984	KLF4
1170762	0.0390609	8.16723	0.528247	0.603175	0.771984	-6.50114	DEK
1170768	-0.0452656	13.5094	-0.626062	0.538395	0.725962	-6.44381	COX6A1
1190017	0.0315648	7.73094	0.762039	0.454982	0.660074	-6.3487	ZFP398
1190019	0.38334	9.51072	1.31285	0.204183	0.405444	-5.79121	BZW1
1190026	0.0634862	8.70637	0.388053	0.7021	0.839119	-6.56676	5530401J07RIK
1190037	0.101682	7.82337	1.74977	0.0955767	0.248708	-5.17544	SMC3
1190039	-0.0350248	7.69625	-0.759572	0.456422	0.661164	-6.35059	RNF38
1190041	-0.528968	8.839	-3.94374	0.000809869	0.00913256	-0.745113	FBLN1
1190047	0.357263	9.55429	1.87323	0.075813	0.213585	-4.97773	HIST1H3E
1190066	0.337752	9.22929	4.53279	0.000205349	0.00347945	0.58845	CKAP5
1190068	0.548736	10.4329	2.77957	0.0116088	0.0582857	-3.28364	CASP8
1190075	0.261292	9.48462	2.18723	0.0408476	0.139755	-4.43466	OBFC2B
1190082	0.111103	12.1741	0.726983	0.475709	0.677506	-6.37492	EIF3I
1190088	0.184209	7.89278	2.23957	0.0367105	0.129722	-4.33904	IRF1
1190091	-0.00582319	7.73255	-0.145888	0.885479	0.944103	-6.63324	MFSD3
1190092	0.0718213	7.76175	1.91974	0.069355	0.201222	-4.90082	ATE1
1190095	0.424711	11.8107	2.01394	0.057747	0.177762	-4.74115	2610507B11RIK
1190112	0.07555	11.1285	0.340137	0.73732	0.860702	-6.58466	IDH1
1190138	0.147471	9.82584	0.396004	0.69632	0.835567	-6.56357	CHRAC1
1190139	-0.914911	9.41392	-2.77838	0.0116393	0.0583969	-3.28609	RGS17
1190162	-0.116105	9.62445	-0.423635	0.67638	0.822721	-6.55197	MPV17
1190164	0.0231265	7.82999	0.600082	0.555229	0.738687	-6.45995	6530406M24RIK
1190167	-0.103921	9.34813	-0.625615	0.538683	0.72607	-6.4441	6430548M08RIK
1190176	-0.0152979	7.97225	-0.248873	0.806012	0.900251	-6.61229	2510008P16RIK
1190180	0.370102	9.82102	1.17598	0.253492	0.463638	-5.95418	1810027O10RIK
1190192	-0.0091052	8.07123	-0.136846	0.892528	0.947504	-6.63456	ZHX1
1190193	0.0664321	8.30348	0.736541	0.470003	0.672242	-6.36789	GUSB
1190195	-0.0754117	7.77462	-1.54707	0.137615	0.315442	-5.47825	EG668831
1190201	0.586943	9.75478	2.97758	0.00747413	0.0428431	-2.87104	ANLN
1190202	-0.070415	9.15418	-0.574354	0.572169	0.749881	-6.47529	OLFML3
1190209	0.0433511	7.74226	1.03381	0.313635	0.528056	-6.10685	2310079F23RIK
1190239	0.0203959	8.07792	0.329394	0.745302	0.865422	-6.58835	WBSCR22
1190259	-0.160962	10.4286	-0.756369	0.458296	0.662685	-6.35302	GTF3C2
1190270	-0.326052	8.7897	-2.35729	0.0287737	0.109489	-4.11924	APOB
1190280	-0.141417	7.80777	-2.7458	0.0125039	0.0613679	-3.35284	TERF2
1190288	0.276792	7.8992	5.38201	2.93076e-05	0.000910313	2.49192	NOD2
1190291	-0.182591	8.04756	-2.73534	0.0127944	0.0623446	-3.3742	PEA15A
1190307	0.0990483	8.93874	0.707384	0.487537	0.686942	-6.38906	NOL12
1190315	-0.0243881	10.2515	-0.183505	0.85626	0.927656	-6.62685	COX19
1190327	1.32642	8.22956	7.38284	4.08214e-07	5.39073e-05	6.66833	PRSS27
1190328	0.024777	9.13832	0.133326	0.895276	0.949303	-6.63505	CD3EAP
1190358	-0.0161278	7.70215	-0.395995	0.696326	0.835567	-6.56357	1700016K19RIK
1190369	0.0401254	7.76392	1.30126	0.208047	0.410175	-5.80561	ASAH2
1190376	-0.197528	10.2088	-0.681843	0.503204	0.698286	-6.40695	CCNT2
1190377	0.318989	9.65832	3.22193	0.0042997	0.0293632	-2.34795	LOC676420
1190386	0.0298911	7.70522	0.681773	0.503247	0.6983	-6.40699	TTC12
1190397	0.0503088	7.73902	1.28271	0.214347	0.418008	-5.82841	2310079F23RIK
1190411	-0.0713489	7.85088	-1.64525	0.115635	0.281245	-5.3351	PTPDC1
1190427	-0.232385	8.12574	-2.752	0.0123348	0.0607683	-3.34016	AVIL
1190431	0.389739	8.02558	5.0194	6.68318e-05	0.00163501	1.68504	LAMA1
1190433	-0.0347801	7.75234	-0.788231	0.439858	0.648165	-6.32836	LOC100039590
1190435	0.49756	8.57792	3.36896	0.00307073	0.023049	-2.02723	PRIM2
1190437	-0.0572032	7.75774	-1.29267	0.210946	0.414102	-5.8162	CRTAC1
1190445	-0.196644	7.94375	-2.27191	0.0343503	0.123566	-4.27931	ARG1
1190446	0.0816157	10.0318	0.930574	0.363235	0.578756	-6.20664	GRHPR
1190451	0.015288	8.52791	0.138161	0.891503	0.947096	-6.63438	MED19
1190465	-0.46048	8.7284	-2.93821	0.008163	0.045609	-2.95397	RUSC2
1190470	-0.149904	8.58677	-1.82409	0.0832043	0.227653	-5.05756	SNX33
1190477	0.204666	7.69732	4.28609	0.000364525	0.00526768	0.0295084	A430084P05RIK
1190487	0.120458	8.1898	1.18499	0.249992	0.459238	-5.94393	CEP152
1190491	0.172126	8.44061	1.80617	0.0860534	0.232751	-5.08632	AGPAT1
1190500	0.693517	9.68245	2.55085	0.0190949	0.0825821	-3.74466	1110021J02RIK
1190504	0.186439	8.12461	0.867061	0.396252	0.609754	-6.26326	UBE2D3
1190519	0.0755522	7.72383	1.77944	0.0904581	0.240485	-5.1288	PRKAG2
1190524	0.101276	8.33391	0.683742	0.502029	0.697614	-6.40564	SAA2
1190528	0.0686741	7.7827	1.89309	0.0729936	0.207929	-4.94505	PROSAPIP1
1190537	-0.01746	7.77643	-0.351237	0.729105	0.855496	-6.58072	RIL-PENDING
1190543	-0.0638048	7.87598	-2.13916	0.0450166	0.14982	-4.52125	DDX49
1190546	2.88571	8.5556	10.0364	3.15522e-09	5.14854e-06	11.336	S100A8
1190561	-0.199781	8.0077	-2.88125	0.00926877	0.0498937	-3.07319	MAP4K2
1190577	0.0503456	7.74349	1.91662	0.0697721	0.201958	-4.90602	HPA
1190592	-0.421276	8.97494	-4.08013	0.000589227	0.00730774	-0.436944	PARD6G
1190612	-0.201021	8.30796	-3.47589	0.00240039	0.0193701	-1.79167	RASA2
1190615	-0.0141964	7.68853	-0.354164	0.726944	0.854532	-6.57966	LOC269409
1190619	-0.048277	7.83026	-1.17411	0.254224	0.464476	-5.95631	MAN2B2
1190630	0.0798456	7.81383	2.53323	0.01983	0.0848179	-3.77938	CDC27
1190634	-0.0576637	7.96346	-0.465237	0.646817	0.802198	-6.53306	YME1L1
1190639	-0.0950724	7.84098	-2.50377	0.0211189	0.0886337	-3.83718	5430411C19RIK
1190647	-0.259069	9.49496	-1.71832	0.101272	0.25762	-5.22424	9030624J02RIK
1190653	-0.149902	9.51793	-1.45454	0.1614	0.348762	-5.60683	ZMAT5
1190670	0.121452	11.6725	0.583497	0.566119	0.746075	-6.46991	FIS1
1190673	0.00792159	10.6615	0.0309686	0.975603	0.986689	-6.64373	HSPA9
1190674	-0.269262	8.13942	-1.91693	0.0697299	0.201869	-4.90549	9130601C02RIK
1190687	-0.0733299	7.8424	-1.30231	0.207695	0.40975	-5.80431	B230340J04RIK
1190689	-0.0704564	7.6764	-1.28272	0.214342	0.418008	-5.8284	FAT1
1190692	0.242271	8.05248	1.89269	0.0730495	0.20806	-4.94571	RBBP4
1190703	-0.0214749	7.78211	-0.712501	0.484432	0.684692	-6.38541	RXRB
1190706	-0.0936953	7.78619	-1.84703	0.0796794	0.221117	-5.02049	RAB27B
1190707	-0.00350308	9.49086	-0.0128711	0.989859	0.994215	-6.64414	ITGB3BP
1190735	-0.167047	8.17578	-2.5968	0.0172967	0.0770261	-3.65354	NAPEPLD
1190736	0.083492	7.83106	1.52127	0.143935	0.324515	-5.51473	PPIG
1190768	0.123317	8.25482	0.712353	0.484522	0.684692	-6.38551	ZFP472
1230017	0.0177417	7.69679	0.415926	0.681919	0.82562	-6.55528	GLIS2
1230021	0.00548681	8.06624	0.0582105	0.954162	0.977092	-6.64248	4932410M19RIK
1230022	-0.247461	7.95437	-3.60718	0.00177169	0.0156698	-1.50026	4631405K08RIK
1230039	0.00761597	7.7405	0.172438	0.864836	0.932052	-6.62888	9629514_7_RC
1230040	0.0573663	8.53413	0.562379	0.580144	0.754759	-6.4822	5730525O22RIK
1230086	-0.0203406	8.57396	-0.108539	0.914656	0.959579	-6.63815	SOLH
1230102	-0.131626	10.5256	-0.437334	0.666583	0.815933	-6.54594	DOCK6
1230129	-0.015657	7.93056	-0.287002	0.77708	0.884834	-6.60178	CDH5
1230138	-0.162764	10.1108	-0.835081	0.413594	0.625394	-6.29037	RNF26
1230142	-0.547922	8.64763	-3.27213	0.00383396	0.0269706	-2.2389	GDNF
1230152	0.369221	10.3515	1.18034	0.251794	0.461296	-5.94923	MCFD2
1230161	-0.00561997	7.78195	-0.117021	0.908017	0.956137	-6.63716	CD163
1230164	-0.0026497	7.69276	-0.0777887	0.938774	0.970051	-6.6411	6030446N20RIK
1230176	0.0368513	7.73386	0.460933	0.649849	0.804343	-6.5351	CLEC4B1
1230196	-0.00262875	7.69464	-0.0642542	0.949409	0.974947	-6.6421	VGF
1230201	0.0190226	7.84453	0.4388	0.665538	0.815306	-6.54528	CREB3L2
1230204	-0.00870114	9.42189	-0.0711239	0.94401	0.972487	-6.64162	CBARA1
1230215	0.0873513	8.34271	1.25129	0.225351	0.431226	-5.8664	UHRF1BP1
1230220	-0.011826	7.72412	-0.375428	0.711317	0.844549	-6.5717	HERC1
1230240	-0.350606	7.97104	-2.9723	0.00756312	0.0432117	-2.88218	IGFBP2
1230241	-0.0624882	7.87945	-1.06954	0.297637	0.510871	-6.07012	4631422C13RIK
1230259	0.147962	8.93638	1.65472	0.11368	0.277907	-5.32093	LOC234374
1230274	-0.390325	8.47601	-3.09384	0.00575194	0.0359017	-2.62388	EG245297
1230286	-0.591192	10.2412	-5.79067	1.1761e-05	0.000487073	3.38614	SYF2
1230296	0.0200319	7.79587	0.435506	0.667886	0.816804	-6.54675	TMEM107
1230307	0.00844028	7.73198	0.227857	0.822084	0.909176	-6.61745	TRMT2B
1230309	-0.129096	7.77595	-2.1962	0.0401099	0.137874	-4.41837	ABCC10
1230315	0.701338	9.95073	9.46456	8.35258e-09	7.40067e-06	10.4131	MSH6
1230324	0.166254	7.85934	4.11426	0.000544137	0.00692019	-0.359707	5630401D24RIK
1230338	0.281754	10.2092	1.8135	0.0848773	0.230457	-5.07457	HIST1H3H
1230341	-0.155854	9.43708	-0.88371	0.387413	0.60154	-6.24877	BHLHB2
1230347	0.194825	9.92995	2.83078	0.0103674	0.0538471	-3.17804	FADD
1230356	0.0440926	8.58736	0.256555	0.800158	0.896599	-6.61029	2900045G02RIK
1230358	-0.164141	8.09918	-1.39003	0.179885	0.3744	-5.6927	PCCB
1230368	-0.127093	8.72778	-1.22725	0.234062	0.44183	-5.89493	CCDC84
1230373	0.16069	8.27913	1.90773	0.0709744	0.203865	-4.92081	GPR155
1230379	0.226335	9.1318	1.46797	0.157753	0.34307	-5.58856	SMARCAD1
1230402	0.0666337	7.7536	1.25762	0.223101	0.428665	-5.85882	SAMD12
1230403	-0.21904	8.69825	-2.64068	0.0157295	0.0721905	-3.5658	MKRN1
1230411	0.598592	9.98204	5.04377	6.32067e-05	0.00157354	1.7396	XPOT
1230433	-0.173598	7.83059	-3.52715	0.00213235	0.0177741	-1.67817	1110003F05RIK
1230437	-0.111362	7.69113	-2.19246	0.0404159	0.138617	-4.42517	A630082N15RIK
1230438	0.127255	8.98102	1.13912	0.268192	0.480398	-5.99542	UBAP2L
1230440	-0.0243011	7.76624	-0.51343	0.613309	0.779512	-6.509	MEF2C
1230441	-0.162322	8.33191	-0.876946	0.390988	0.604802	-6.25469	DNAJC12
1230468	-0.140784	7.88086	-2.45436	0.0234582	0.0951065	-3.93332	UBE3A
1230487	0.0982835	10.1979	0.643586	0.527198	0.717697	-6.43256	MAPKAP1
1230494	-0.0311023	7.76813	-0.302066	0.765739	0.878207	-6.59722	LOC386199
1230519	0.0856049	9.03796	0.557776	0.583223	0.757184	-6.48483	SNHG10
1230523	0.363583	9.69093	5.91815	8.88016e-06	0.000398412	3.66128	1200014J11RIK
1230538	-0.161978	11.9933	-1.71986	0.100987	0.257113	-5.22187	LOC100045300
1230543	-0.556301	9.86363	-5.29312	3.583e-05	0.00105558	2.29516	VAMP4
1230546	0.0784418	8.24701	0.653576	0.520872	0.712075	-6.42601	PI16
1230561	0.362479	7.92323	5.03288	6.48007e-05	0.00159885	1.71523	MVK
1230564	0.106904	11.5879	0.920675	0.368256	0.58312	-6.21571	UGCG
1230575	-0.0986765	7.70508	-1.71145	0.102554	0.260221	-5.23482	PCOLCE2
1230577	-0.597361	10.2969	-2.999	0.00712327	0.0414199	-2.82576	IPMK
1230592	-0.113545	8.32243	-0.697702	0.493442	0.691412	-6.39592	MOBKL3
1230598	-0.0606605	7.77903	-1.20534	0.242221	0.4514	-5.92052	SHANK3
1230603	-0.0566539	7.72734	-1.36106	0.188722	0.385655	-5.73023	IFT74
1230605	-0.152049	8.03809	-2.446	0.0238775	0.0962851	-3.94951	DDIT3
1230608	-0.008568	10.5043	-0.0973892	0.923392	0.963211	-6.63933	TTC9C
1230609	-0.201624	8.17494	-1.10244	0.283436	0.495958	-6.03532	ATP2B2
1230612	-0.942901	11.1367	-5.1063	5.47923e-05	0.00143322	1.87938	AQP1
1230615	0.220426	8.04063	2.91012	0.00869143	0.0476859	-3.01287	NCBP2
1230630	-0.00662247	9.22715	-0.0955737	0.924816	0.963628	-6.63951	AW146242
1230632	0.231017	13.1125	2.0607	0.0526571	0.166926	-4.66003	GARS
1230639	0.788871	7.84933	10.1638	2.55279e-09	5.14854e-06	11.5359	F10
1230653	0.179167	10.5865	0.776054	0.44685	0.653653	-6.3379	ORF9
1230661	0.102922	7.89485	1.95607	0.0646526	0.191956	-4.83984	EXOSC6
1230672	-0.67789	9.18271	-6.75135	1.48773e-06	0.000127319	5.40839	MXRA8
1230673	-0.10079	14.1371	-1.36368	0.187909	0.384516	-5.72686	TPD52
1230678	0.059911	7.74039	1.393	0.179001	0.373477	-5.68883	1110005A23RIK
1230681	0.392986	12.4005	1.72835	0.0994234	0.254803	-5.20874	LOC268569
1230703	0.492166	10.5466	1.97476	0.0623456	0.187194	-4.80817	NUP210
1230722	-0.287149	11.2276	-1.74553	0.0963276	0.249949	-5.18206	WSB1
1230730	0.508301	10.7188	2.75684	0.0122042	0.0602522	-3.33025	0610007P14RIK
1230731	-0.420269	9.80743	-3.13211	0.00527432	0.0337431	-2.54182	SRF
1230736	0.254241	9.95844	1.71884	0.101174	0.257466	-5.22343	1810009A15RIK
1230743	-0.696052	8.99146	-5.30084	3.52089e-05	0.00103978	2.31228	D630004K10RIK
1230746	0.407048	8.90805	2.36602	0.0282533	0.108077	-4.10268	MSC
1230747	0.277934	10.0906	3.46457	0.00246393	0.0196861	-1.81669	RALB
1230767	-0.0468152	7.94142	-0.44856	0.658599	0.810539	-6.54085	THBD
1240014	0.069525	8.08261	1.42278	0.1703	0.361374	-5.64951	KALRN
1240019	0.213019	7.95968	2.37909	0.0274909	0.106193	-4.07785	FGF22
1240025	-0.166658	7.90907	-3.49829	0.00227942	0.0186592	-1.74212	CRYZ
1240039	0.000101464	7.74189	0.00251219	0.998021	0.999035	-6.64422	PLCD3
1240040	-0.430937	9.63748	-1.53791	0.139831	0.318615	-5.49125	WIPF2
1240041	0.0439717	7.74131	0.810032	0.42751	0.637848	-6.31094	A630008H02RIK
1240044	0.190506	8.14011	2.24511	0.0362965	0.128476	-4.32886	DHDDS
1240056	-0.0909983	9.51691	-0.507513	0.617378	0.781992	-6.51208	STUB1
1240068	0.101162	9.01009	0.959768	0.348698	0.563684	-6.17939	FCF1
1240070	0.0878703	8.01369	1.21135	0.239961	0.448981	-5.91354	SRP72
1240072	0.0258259	10.0848	0.170046	0.866692	0.932941	-6.62931	PSME2
1240082	0.00340779	7.7194	0.111366	0.912442	0.957919	-6.63783	D630043K02RIK
1240095	-0.136246	10.0073	-1.08347	0.291565	0.504283	-6.0555	SNX24
1240129	0.0280845	7.72703	0.711359	0.485124	0.685152	-6.38622	LOC627245
1240131	-0.0763075	7.70096	-1.83361	0.0817249	0.224899	-5.04221	XPR1
1240132	-0.105401	7.96906	-2.41457	0.0255159	0.100668	-4.01003	2810410D24RIK
1240139	-0.0369022	8.4785	-0.32536	0.748307	0.867361	-6.58971	CABLES2
1240148	-0.0537139	9.36877	-0.317194	0.754403	0.871202	-6.5924	NTE
1240152	0.0401209	7.72224	1.01214	0.32363	0.538323	-6.12858	MRPL18
1240154	-0.0125656	7.71312	-0.30414	0.764181	0.877568	-6.59657	SYNGR1
1240156	-0.507476	9.38292	-2.22145	0.0380974	0.133132	-4.3723	SYNGR2
1240164	-0.0741462	7.83719	-1.45448	0.161418	0.348763	-5.60692	CHRNA3
1240176	0.220578	9.40913	1.0314	0.314735	0.529229	-6.10928	NUPL1
1240181	-0.041439	7.87887	-1.10034	0.284328	0.497048	-6.03757	PPP2R5D
1240187	0.212901	11.2135	2.84388	0.0100707	0.0528635	-3.15089	ACOT8
1240189	0.111533	9.91295	0.723108	0.478034	0.67948	-6.37774	EXOSC1
1240192	0.0467013	8.1739	0.541352	0.594279	0.76487	-6.49401	EGLN2
1240240	0.00304058	7.74732	0.0995537	0.921696	0.962521	-6.63911	LOC383657
1240243	-0.174718	8.47557	-2.64984	0.0154197	0.0711189	-3.54739	PFKM
1240253	-0.00962769	7.80171	-0.135783	0.893358	0.947934	-6.63471	MBD6
1240259	0.00285814	9.89894	0.0259756	0.979536	0.988444	-6.64388	COMT
1240270	0.012249	8.20022	0.112029	0.911923	0.9578	-6.63775	WASF2
1240279	-0.00222577	11.4706	-0.00944485	0.992558	0.995831	-6.64418	TM2D2
1240296	-0.0131589	7.7467	-0.31659	0.754855	0.871389	-6.5926	CLSTN1
1240300	-0.393071	7.89109	-4.83304	0.000102536	0.0021747	1.2665	MAP2K6
1240301	0.103827	7.74231	2.52474	0.0201938	0.085832	-3.79608	4933434L15RIK
1240324	0.585471	10.2465	3.7933	0.00114978	0.0116235	-1.08382	RAB8A
1240338	0.0120403	7.69772	0.254402	0.801797	0.897663	-6.61086	2610016D08RIK
1240347	-0.0336639	7.71137	-1.11258	0.279158	0.492024	-6.0244	LOC674110
1240348	-0.85966	12.4301	-3.07289	0.00603096	0.0370486	-2.66867	MYLK
1240368	-0.00861757	7.69876	-0.221216	0.82718	0.911626	-6.61899	IL6RA
1240369	0.0594987	7.74795	1.59438	0.126624	0.299001	-5.41012	SOHLH2
1240372	0.211861	7.99041	2.98457	0.00735795	0.0423332	-2.85629	MTR
1240382	0.459762	10.0927	2.75584	0.0122313	0.0603432	-3.33232	2810438F06RIK
1240390	0.445959	8.49919	2.54337	0.0194041	0.0836372	-3.75943	GYK
1240392	-0.314326	9.78046	-4.22849	0.000416892	0.00577392	-0.101005	EXDL2
1240397	-0.527648	9.96078	-2.89783	0.00893286	0.0486196	-3.03858	PPP2R5C
1240411	0.043473	7.72987	1.30381	0.207191	0.409101	-5.80244	2810408M09RIK
1240414	-0.853845	10.9138	-2.966	0.00767073	0.0436365	-2.89548	SUCLG1
1240424	-1.14689	13.8829	-6.1434	5.43111e-06	0.000290911	4.14259	NUPR1
1240427	0.0742774	9.37716	0.405097	0.689731	0.831411	-6.55983	3000003G13RIK
1240433	0.0744252	8.6664	0.653725	0.520778	0.712038	-6.42591	HDAC4
1240435	-0.045778	7.70069	-0.943232	0.356883	0.572544	-6.19492	9030221M09RIK
1240446	1.23833	10.5058	6.28491	4.00076e-06	0.000238648	4.44166	BIRC5
1240465	-0.128912	7.86868	-1.72453	0.100125	0.255905	-5.21466	A130020K16RIK
1240468	0.290457	9.49094	2.82011	0.0106152	0.0546694	-3.20012	A930009M04RIK
1240471	0.259748	8.0908	2.48322	0.0220639	0.091232	-3.87728	HMGN2
1240484	-0.101987	7.92472	-0.902091	0.377807	0.592415	-6.23249	ARID3B
1240497	0.231737	10.6718	2.27978	0.0337977	0.122073	-4.2647	SEC22B
1240500	0.0812558	11.9735	0.526242	0.604541	0.772819	-6.50222	LOC268700
1240504	0.0352762	9.21655	0.293641	0.772075	0.881965	-6.5998	LOC100044221
1240523	0.138128	8.52594	1.39	0.179897	0.3744	-5.69275	TRAPPC4
1240538	-0.393743	9.54956	-2.2191	0.0382809	0.133541	-4.37661	P2RY14
1240546	0.0614034	7.98396	1.11521	0.27806	0.491077	-6.02156	BCL2L1
1240551	0.198598	8.66925	2.26819	0.0346146	0.124283	-4.2862	LRRC1
1240554	0.0700851	13.0742	0.624733	0.53925	0.726461	-6.44466	CALM3
1240564	0.158374	10.6346	1.76414	0.0930677	0.244643	-5.15293	APPBP2
1240575	-0.131817	8.57615	-0.838184	0.41189	0.623762	-6.28778	BC021381
1240576	-0.0211775	7.7809	-0.486836	0.631698	0.792102	-6.52257	BC022687
1240593	-0.414983	9.16421	-3.38196	0.00298032	0.0225424	-1.99869	WBP1
1240594	0.145842	9.13445	0.875775	0.391609	0.605361	-6.25571	UBR7
1240619	-0.0524083	7.87135	-0.763367	0.454207	0.659519	-6.34769	A430090G16RIK
1240646	0.327083	7.82575	5.71123	1.4025e-05	0.000558789	3.21372	CCR5
1240653	-0.441573	11.459	-1.09997	0.284483	0.497194	-6.03796	SRR
1240678	-0.0225707	7.79072	-0.476675	0.63879	0.796572	-6.52756	ABCD4
1240682	-0.171747	7.97633	-2.78749	0.011408	0.0575239	-3.26737	ZFP521
1240706	0.103629	8.18329	1.31118	0.204738	0.40613	-5.7933	3110082I17RIK
1240730	0.0853482	8.07118	1.07788	0.293993	0.506978	-6.06139	ATXN2L
1240731	-0.5449	10.4787	-2.92904	0.00833198	0.04632	-2.97322	ENTPD5
1240736	-0.0144454	7.72587	-0.435466	0.667915	0.816804	-6.54677	FGD3
1240739	0.494092	10.5277	2.41017	0.0257532	0.101357	-4.01846	UBA2
1240754	-0.0401686	8.75041	-0.400889	0.692777	0.833301	-6.56157	RASSF7
1260008	-0.0913702	7.76278	-1.28467	0.213672	0.417229	-5.82601	TULIP1-PENDING
1260010	0.00185199	7.79532	0.032915	0.974071	0.986093	-6.64367	TRP53I11
1260020	0.01329	7.79695	0.271049	0.789147	0.891228	-6.60636	TAAR3
1260022	0.566793	8.51317	4.88795	9.03614e-05	0.00198672	1.39005	CHTF18
1260025	-0.0129636	7.8044	-0.220075	0.828057	0.911731	-6.61925	DTNA
1260039	-0.542721	8.15862	-3.99305	0.000721901	0.00840624	-0.633784	NR1D2
1260047	-0.196586	7.97138	-1.29001	0.211848	0.415097	-5.81946	MUC1
1260068	-0.0239382	9.36536	-0.179752	0.859167	0.928793	-6.62756	CHUK
1260072	0.0560272	7.89136	1.33763	0.196117	0.395	-5.7601	CDC42EP1
1260092	-0.198013	8.21445	-1.34654	0.193279	0.391538	-5.74879	E030007N04RIK
1260093	-0.108649	9.14484	-0.683043	0.502462	0.697856	-6.40612	E2F5
1260095	-0.135164	7.77256	-3.23705	0.00415389	0.0286434	-2.31516	EFHD1
1260102	-0.201991	8.0547	-4.46216	0.000241964	0.00390809	0.428501	FRAT1
1260110	0.0144828	7.90523	0.282868	0.780202	0.886083	-6.60299	HPCA
1260113	-0.353969	11.2172	-1.36085	0.188788	0.385751	-5.7305	TNS4
1260114	-0.142018	7.87915	-1.82262	0.0834356	0.228129	-5.05994	A930023F05RIK
1260128	0.173021	11.5881	1.96361	0.0637125	0.189809	-4.82708	FBXO6
1260138	-0.22075	8.2657	-3.6311	0.00167613	0.0150722	-1.44695	1810008K04RIK
1260142	-0.0234818	7.70309	-0.610274	0.548592	0.733775	-6.4537	LIN7B
1260164	0.0378239	10.8666	0.308042	0.761254	0.875784	-6.59534	ASNS
1260176	-0.770812	10.8006	-1.65544	0.113534	0.277712	-5.31986	MUC3
1260180	0.251323	8.53527	3.98696	0.000732228	0.00848488	-0.647541	NDE1
1260187	-0.108479	9.73082	-0.302996	0.76504	0.877925	-6.59693	LPP
1260192	-0.297515	8.73732	-2.23879	0.0367699	0.129867	-4.34049	EIF2B1
1260209	0.0103451	7.70975	0.254854	0.801453	0.897451	-6.61074	H2LS
1260228	-0.0154359	7.71158	-0.38381	0.705193	0.840612	-6.56844	GAS2
1260239	0.00934082	7.71569	0.199285	0.844064	0.92046	-6.62374	UBE2Z
1260241	-0.041289	8.60549	-0.512289	0.614092	0.780136	-6.5096	PI4KA
1260253	0.333862	10.3163	2.89665	0.00895629	0.0486811	-3.04104	TNKS2
1260255	-0.267497	8.09264	-2.81105	0.0108299	0.0553949	-3.21883	ANK1
1260274	0.0817077	12.1666	0.627373	0.537553	0.725479	-6.44298	HMGN1
1260280	-0.0133631	7.76298	-0.203331	0.840943	0.919053	-6.6229	DOCK6
1260286	0.175974	8.68926	3.02671	0.00669294	0.0398333	-2.76701	RPL21
1260300	0.0687051	7.81582	1.8207	0.0837369	0.228489	-5.06302	PDYN
1260301	-0.0339082	8.02792	-0.314322	0.756551	0.872722	-6.59333	SPINT2
1260315	-0.00257588	13.7901	-0.025961	0.979547	0.988444	-6.64388	RPL23
1260324	0.405779	9.78237	2.57292	0.0182102	0.0797581	-3.70099	CCND2
1260326	-0.0722171	7.85147	-2.25836	0.0353222	0.126018	-4.30441	DDX50
1260332	0.0428721	7.74058	1.03552	0.312855	0.527293	-6.10511	YWHAG
1260341	0.440314	10.1779	2.00801	0.0584232	0.179265	-4.75135	WDR45L
1260348	0.000750977	7.71633	0.0164146	0.987067	0.992944	-6.64409	9630013D22RIK
1260364	-0.0360182	8.01162	-0.783396	0.442627	0.649875	-6.33216	GPR85
1260370	0.0581985	8.08153	0.4751	0.639892	0.797473	-6.52833	NDUFB2
1260379	-0.324556	11.2737	-2.77551	0.0117131	0.0586341	-3.29198	FAT1
1260400	0.218345	9.97233	1.02528	0.317543	0.532034	-6.11545	STXBP1
1260414	0.0751465	7.79618	1.71801	0.101328	0.257698	-5.22471	LRRIQ2
1260438	0.073463	12.8491	0.365848	0.718342	0.848878	-6.57534	LOC100045668
1260440	0.063779	8.26363	1.21838	0.237338	0.4459	-5.90533	COL4A3BP
1260441	0.0187636	7.86489	0.393297	0.698285	0.836675	-6.56466	1700037C18RIK
1260450	-0.0945465	11.051	-0.898904	0.379461	0.593972	-6.23533	NDUFS3
1260458	-0.385461	8.43732	-3.99518	0.00071834	0.00837572	-0.628994	NOSIP
1260463	-0.292695	11.8324	-2.92674	0.00837487	0.0464958	-2.97804	C78339
1260470	-0.132372	7.79184	-2.31027	0.0317317	0.116951	-4.2078	D130007C19RIK
1260482	-0.726983	9.57998	-3.3509	0.00320078	0.0236643	-2.06683	SPARC
1260484	-0.341823	8.2302	-2.12869	0.0459745	0.152164	-4.53996	SEMA6A
1260494	0.509768	8.79784	2.82064	0.0106027	0.0546182	-3.19902	CECR5
1260500	0.0868663	9.40214	0.599013	0.555928	0.739016	-6.4606	1110068E08RIK
1260519	-0.0997992	9.93952	-0.830246	0.416257	0.627659	-6.29438	MLLT4
1260521	0.0404631	7.73257	1.25304	0.224728	0.430596	-5.86431	LOC382846
1260528	-0.011359	9.50486	-0.0524153	0.958721	0.979003	-6.64281	RARRES2
1260538	-1.14894	8.50563	-7.16188	6.37903e-07	7.42449e-05	6.23402	2010001J22RIK
1260543	-0.066954	7.7552	-1.55885	0.134807	0.311084	-5.46144	TMEM146
1260546	-0.0330641	7.81256	-1.04117	0.31029	0.524697	-6.09937	RPUSD1
1260551	-0.0177956	9.87295	-0.181612	0.857726	0.928476	-6.62721	LCMT1
1260554	-0.421476	10.7931	-1.78378	0.0897304	0.239102	-5.12194	COX7A2L
1260577	0.107659	7.87431	1.73883	0.0975253	0.251782	-5.19249	VASP
1260601	-0.0815923	7.88966	-1.5974	0.125948	0.297908	-5.40572	ZCCHC12
1260605	-0.50533	9.85944	-2.22184	0.0380675	0.133084	-4.3716	HIST1H2BN
1260612	-0.142261	8.43512	-1.79342	0.0881298	0.236339	-5.10663	PERLD1
1260615	0.127062	8.28684	1.67768	0.10906	0.270626	-5.28635	DHX8
1260661	0.114633	7.7846	3.36556	0.00309478	0.0231891	-2.03468	2610020H08RIK
1260669	-0.318448	7.94806	-3.71698	0.00137311	0.0131409	-1.25499	ACTC1
1260671	-0.145313	8.71229	-1.44143	0.165027	0.353688	-5.62454	ATP6V1C1
1260673	-0.423346	11.8929	-1.96081	0.0640609	0.190681	-4.83183	SCOTIN
1260689	0.2315	9.91986	1.23038	0.232912	0.440343	-5.89124	PAWR
1260692	0.221289	10.5344	1.49455	0.150732	0.333813	-5.552	DHX30
1260709	-0.255481	8.32416	-2.66909	0.0147875	0.0691922	-3.50862	OGT
1260730	0.153504	8.83015	1.96768	0.0632111	0.188905	-4.8202	TRAF4
1260731	-0.823925	10.9829	-4.93372	8.13398e-05	0.00186278	1.49289	100041294
1260736	0.0358432	8.40799	0.275145	0.786043	0.889493	-6.60521	PPP1R9B
1260739	0.0953071	8.17745	0.78466	0.441902	0.649525	-6.33117	AIM2
1260753	-0.0685077	7.75019	-1.90483	0.0713693	0.204642	-4.92561	ITGB1BP3
1300014	-0.895636	11.5567	-4.64305	0.000159027	0.00292324	0.837859	2210404O07RIK
1300017	-0.16465	7.87442	-2.80679	0.0109323	0.0558503	-3.22761	SEC14L1
1300025	-0.0471567	7.68759	-1.31507	0.203453	0.404497	-5.78845	TADA2L
1300035	0.0674975	9.2067	0.590937	0.56122	0.742657	-6.46548	EZH2
1300037	0.693916	9.1622	3.44279	0.00259088	0.0203824	-1.86479	S100A16
1300040	-0.726668	9.33095	-3.29359	0.0036503	0.0260965	-2.19215	ADH5
1300044	-0.0333347	7.85535	-0.623857	0.539813	0.726941	-6.44521	A530092L01RIK
1300048	0.434338	8.32167	2.79825	0.0111405	0.0565425	-3.24523	PTGES3
1300075	0.0156935	7.77742	0.322271	0.750611	0.86885	-6.59073	NFRKB
130008	-0.255044	9.99215	-2.11428	0.0473236	0.155164	-4.56562	ARHGEF18
1300082	-0.12885	9.93919	-0.770647	0.449977	0.656159	-6.34209	CLCN2
1300088	0.358022	9.33813	3.80227	0.00112604	0.0114496	-1.06368	NECAP1
1300092	0.183616	7.83143	2.64166	0.0156959	0.0720643	-3.56382	1600029D21RIK
130010	-0.309412	9.8994	-1.70637	0.103511	0.261738	-5.24262	NME7
1300100	-0.417431	9.06421	-1.31652	0.202972	0.403962	-5.78663	SCL0003781.1_22
1300110	0.701615	12.1112	4.21828	0.000426937	0.00587444	-0.124144	ERH
1300121	-0.0606158	11.6939	-0.291124	0.773972	0.883403	-6.60055	9530018I07RIK
1300133	-0.0152322	7.69467	-0.387827	0.702265	0.839191	-6.56685	A830021G05RIK
1300142	-0.0726101	10.495	-0.226457	0.823158	0.909612	-6.61778	SAR1B
1300176	0.0362237	7.69437	0.739918	0.467997	0.670799	-6.36538	9530095P18RIK
1300196	-0.52184	10.365	-1.53721	0.140003	0.318818	-5.49225	SRR
1300201	-0.180841	10.0782	-2.65326	0.0153055	0.0707549	-3.54051	B230339M05RIK
1300202	-0.0564059	7.70304	-1.41651	0.172104	0.364	-5.65784	EPRS
1300240	0.19653	8.26861	3.28053	0.00376103	0.0266133	-2.22061	MRS2
1300243	0.0914095	7.76877	1.98459	0.0611623	0.185093	-4.79144	1100001J08RIK
130026	-0.0281596	7.84853	-0.585736	0.564643	0.745086	-6.46859	BIRC6
1300274	-0.0318179	7.68485	-0.707146	0.487681	0.687054	-6.38923	FKBP7
1300279	0.00833613	7.7509	0.210006	0.8358	0.916268	-6.62148	SIP1
1300280	0.158333	8.7354	1.73778	0.0977132	0.252084	-5.19411	LASS2
1300288	-0.184292	8.43888	-1.4548	0.16133	0.348667	-5.60649	PPP1R1A
1300292	-0.0306763	7.70119	-0.878979	0.389911	0.603916	-6.25292	ZHX1
1300300	0.0350365	8.05979	0.633907	0.533366	0.722109	-6.43881	DTX4
1300301	-0.630599	8.76262	-7.73184	2.04406e-07	3.51796e-05	7.33981	PTCH1
1300307	0.191155	9.69637	1.94113	0.0665509	0.196004	-4.86501	NECAP1
1300327	-0.2587	11.3742	-1.28599	0.21322	0.416657	-5.82439	CAPZB
1300328	0.0558681	8.59054	0.688553	0.49906	0.695848	-6.40231	PHKA2
1300341	0.126002	13.871	0.600463	0.554981	0.738556	-6.45972	ATP5L
1300347	-0.00450925	9.19172	-0.0443356	0.965079	0.981979	-6.64321	FBXL10
1300358	0.206847	9.32202	1.62659	0.119569	0.28722	-5.36283	ZNRD1
1300364	0.133685	7.82823	3.03713	0.00653763	0.0391531	-2.74486	TNFRSF14
1300369	0.136366	7.82367	2.3344	0.0301807	0.113298	-4.16249	LOC100047905
1300372	0.18014	12.8823	1.52227	0.143686	0.324264	-5.51332	LOC100047490
1300377	-0.210168	7.88534	-4.20452	0.000440847	0.00599901	-0.1553	MAGEH1
1300382	0.00325541	7.74164	0.0864023	0.932011	0.96672	-6.64037	LOC385755
130039	0.0273712	8.53302	0.188297	0.852552	0.925546	-6.62593	EMD
1300392	-0.211333	9.3504	-2.99763	0.00714528	0.0415169	-2.82867	ENSMUSG00000054212
130040	-0.29904	8.66815	-2.11263	0.0474801	0.155553	-4.56855	VPS33B
1300400	-0.0112424	7.69393	-0.295584	0.770612	0.881213	-6.59921	ALS2CR4
1300402	0.395563	9.41015	5.07013	5.95096e-05	0.00151133	1.79857	RIPK1
1300411	0.222197	12.2263	1.14548	0.265612	0.477068	-5.98839	FAM162A
1300437	-0.0687063	9.60654	-0.537482	0.596899	0.76716	-6.49613	FAM115C
1300440	0.150441	12.3608	0.398048	0.694836	0.834782	-6.56273	HBB-B1
1300446	0.0691362	7.77587	2.08741	0.0499338	0.160702	-4.61316	STXBP1
1300450	0.0518165	7.95328	0.758026	0.457326	0.661876	-6.35176	5730470C09RIK
1300458	0.105707	8.21093	0.737465	0.469454	0.67174	-6.3672	LOC629763
1300465	0.120962	8.01859	1.63389	0.118016	0.285154	-5.352	NADSYN1
130047	0.0694015	8.04671	0.624286	0.539537	0.726616	-6.44494	DCN
1300477	0.806651	9.48399	6.68802	1.69873e-06	0.00014137	5.2789	NUP85
1300487	0.0341116	7.7521	0.776548	0.446565	0.653451	-6.33751	2210410D02RIK
1300491	0.168598	9.46715	0.568665	0.57595	0.752571	-6.47859	EIF3A
1300500	0.0272494	8.68296	0.54865	0.589354	0.761611	-6.48996	1110032A13RIK
1300521	0.0567246	8.14477	1.15328	0.262473	0.473669	-5.97972	MLLT1
1300524	-0.0251954	8.71354	-0.20532	0.839409	0.918499	-6.62248	AHI1
1300528	-0.011008	8.88506	-0.0821169	0.935375	0.968588	-6.64075	CNO
1300537	0.0584064	7.8476	1.18234	0.251016	0.460481	-5.94695	CNP1
1300544	0.142657	10.3345	0.645057	0.526263	0.716878	-6.4316	NDUFS4
1300546	0.0312225	7.81557	0.910139	0.37365	0.588636	-6.22526	RAI1
130056	0.514149	8.76166	5.3983	2.82502e-05	0.000894676	2.5279	EIF4E3
1300564	0.0249031	7.73138	0.53251	0.600274	0.770036	-6.49884	SCL0003960.1_24
1300592	-0.0805126	7.83706	-1.80986	0.0854596	0.231535	-5.08041	SDCCAG3
1300601	-0.225326	8.65483	-1.22613	0.234475	0.442183	-5.89625	EEF1A2
1300619	-0.00337659	7.73102	-0.0992576	0.921928	0.962521	-6.63914	A130065C03RIK
1300630	-0.203304	7.91456	-3.19348	0.00458772	0.0307464	-2.40955	SCL0001284.1_18
130064	-0.0337506	7.69856	-0.807033	0.429196	0.639066	-6.31336	NUP54
1300653	0.0358494	7.76631	0.658355	0.517861	0.709822	-6.42284	MTF1
130066	-0.614751	8.63146	-3.57497	0.00190896	0.0164542	-1.57196	TPH1
1300661	0.0116984	7.87752	0.235665	0.816103	0.906076	-6.61559	E230014G11RIK
1300673	0.477214	7.92634	3.4963	0.00228991	0.0187379	-1.74653	CLECSF12
1300674	0.0550584	9.62312	0.337173	0.739519	0.861876	-6.58569	MPRIP
1300681	-0.0425022	8.07118	-0.782504	0.443138	0.650351	-6.33286	PCBP3
1300687	0.299685	9.91695	3.66029	0.00156637	0.0144061	-1.3818	LOC100046343
130070	-0.0112119	8.01672	-0.0991597	0.922004	0.962521	-6.63915	PHF13
1300709	0.153057	7.97868	2.20825	0.0391375	0.135539	-4.39642	NAB1
1300719	-0.225409	10.2887	-1.91113	0.0705124	0.202965	-4.91516	STAMBP
1300722	0.224192	8.06876	4.44724	0.000250503	0.00401274	0.394706	TNFAIP8L2
1300725	0.185498	9.81042	1.52211	0.143727	0.324264	-5.51356	NDUFB10
1300739	-0.20416	8.99014	-0.742728	0.466331	0.669462	-6.36329	4632413C10RIK
1300747	-0.439661	10.0948	-2.47176	0.0226081	0.0926611	-3.89958	LOC100046120
1300750	0.0768211	11.0199	0.567623	0.576645	0.752833	-6.47919	ARL8B
1300762	0.189287	8.08524	1.23595	0.230879	0.43792	-5.88466	AA691260
1300768	-0.36219	9.5617	-3.469	0.00243887	0.0195454	-1.8069	1700019D03RIK
130086	0.375026	8.68514	1.44556	0.163879	0.35209	-5.61899	TLR4
130088	-0.0635452	7.99575	-1.13149	0.27131	0.483877	-6.00381	2310032M22RIK
130092	0.0923192	7.91963	1.20062	0.244007	0.452938	-5.92598	NARS2
130097	0.966358	8.99023	4.70866	0.000136627	0.00265187	0.986077	BCL2A1B
130102	0.22681	8.28099	3.63116	0.00167587	0.0150722	-1.4468	DTX4
130121	-0.277677	8.20582	-2.52914	0.0200048	0.0853048	-3.78744	ASAH1
130138	0.5138	9.14634	4.07197	0.000600539	0.00740429	-0.455387	TAGAP
130152	-0.132473	9.16181	-1.42195	0.170537	0.361839	-5.65061	OSBP
130154	0.142327	8.24886	1.75814	0.094108	0.246324	-5.16234	NUDC
130161	-0.0296896	7.73432	-0.599406	0.555671	0.738932	-6.46037	SHOC2
130181	0.0310532	7.84557	0.465897	0.646352	0.801858	-6.53275	BC052360
130192	-0.245495	8.35603	-1.93002	0.0679939	0.19884	-4.88364	ADAMTSL4
130195	-0.0146292	7.7641	-0.308492	0.760917	0.875595	-6.5952	E130306F01RIK
130201	-0.059806	7.77117	-1.02991	0.315419	0.52987	-6.11079	LOC382163
130204	-0.647842	12.6989	-3.47148	0.00242497	0.0194991	-1.80143	MT-ND1
130215	-0.166511	12.5727	-1.28254	0.214405	0.418008	-5.82862	NME7
130224	-0.145649	7.83933	-3.74042	0.00130031	0.0126226	-1.20249	PDE1C
130228	-0.162384	12.8929	-2.28273	0.0335923	0.121547	-4.25921	CD164
130239	0.237088	8.2682	3.72194	0.00135738	0.013037	-1.24389	WISP1
130270	0.353253	8.93211	1.19466	0.246276	0.455467	-5.93285	NDUFA12L
130279	0.040815	8.05003	0.600202	0.555151	0.738687	-6.45988	PRCC
130300	-0.718629	8.5255	-5.31473	3.41192e-05	0.00101869	2.34307	MSRB2
130307	-0.0561351	7.7415	-1.49995	0.149338	0.332202	-5.54452	STARD9
130328	-0.164583	8.14874	-2.30848	0.0318497	0.117206	-4.21115	ZMYND11
130333	-0.116229	7.67296	-2.60114	0.0171354	0.0764377	-3.6449	ACD
130338	0.060588	8.79224	0.394188	0.697638	0.836234	-6.5643	WWC1
130343	-0.00585188	7.97082	-0.105983	0.916658	0.960355	-6.63843	D030074E01RIK
130348	0.696811	9.99958	3.88855	0.000921048	0.00993982	-0.86955	C4A
130349	-0.00290561	7.73649	-0.0633003	0.950159	0.975193	-6.64216	MYLPF
130358	-0.269759	8.7242	-3.52311	0.00215236	0.0178912	-1.68713	4732460K03RIK
130360	0.10606	8.59035	0.942365	0.357316	0.572976	-6.19573	ERCC4
130368	0.00618281	7.70239	0.16389	0.871472	0.935974	-6.63037	LOC226685
130369	0.0979886	9.96005	0.871413	0.393929	0.607382	-6.2595	NT5M
130370	0.0748741	8.87779	0.628329	0.53694	0.725018	-6.44238	LOC677144
130382	-0.369152	9.24516	-4.57688	0.000185384	0.00326006	0.68821	TMEM179B
130386	-0.0591614	8.02178	-0.863313	0.398259	0.6116	-6.26648	ELF2
130390	0.034569	7.86903	0.710406	0.485702	0.685691	-6.38691	BPNT1
130427	0.100261	8.81607	1.04566	0.308264	0.522365	-6.09479	ZSWIM1
130433	-0.668839	9.93535	-5.48917	2.3027e-05	0.00077858	2.72811	TRIM32
130437	0.0614374	7.76316	0.940144	0.358426	0.57423	-6.19779	MXD3
130445	-0.0499164	9.3783	-0.497012	0.624632	0.787124	-6.51746	NFS1
130477	-0.231932	8.29029	-4.47926	0.000232535	0.00379373	0.467241	ITCH
130491	-0.0613523	7.97338	-0.932023	0.362504	0.577986	-6.20531	TRIM36
130519	0.176801	12.7669	1.08523	0.290803	0.503372	-6.05364	LOC100047261
130521	-0.12454	8.07958	-1.10977	0.280339	0.492905	-6.02743	EHMT1
130537	0.378178	8.56573	2.03099	0.0558412	0.173678	-4.7117	BC025446
130544	-0.272028	8.65443	-1.68686	0.107257	0.267773	-5.27241	NFIA
130546	0.0718089	7.79334	1.23065	0.232814	0.440236	-5.89092	9030016H15RIK
130551	-0.778666	10.8246	-2.96174	0.00774425	0.0439357	-2.90445	HIST1H2BK
130553	0.479724	9.62576	4.332	0.000327552	0.00482301	0.13356	RCL1
130561	-0.154917	9.45297	-1.27436	0.217227	0.421444	-5.83858	SLC5A1
130563	-0.181134	8.90336	-1.4137	0.172916	0.365076	-5.66157	UBXD8
130564	-0.144216	7.99849	-1.78816	0.0890002	0.23791	-5.11499	RAB6
130575	-0.00199067	7.77947	-0.0638998	0.949688	0.97509	-6.64212	LOC669420
130576	0.0221992	7.78872	0.454987	0.654047	0.807341	-6.53788	LOC100048437
130577	-0.184309	8.49289	-1.68897	0.106845	0.267032	-5.26919	FGF10
130592	-0.0244578	7.79094	-0.539045	0.595841	0.765987	-6.49527	BRUNOL6
130594	-0.0780598	8.54798	-0.564964	0.578418	0.753975	-6.48072	D930048N14RIK
130598	-0.11729	10.7019	-0.563506	0.579391	0.754334	-6.48156	OAS1G
130603	-0.104058	7.85113	-1.9111	0.0705161	0.202965	-4.9152	RUNX1T1
130608	0.204047	7.81318	2.96013	0.00777234	0.0439999	-2.90786	LAG3
130609	-0.0575567	8.40059	-1.04378	0.309112	0.523337	-6.09671	ZFP768
130630	0.212198	7.90817	1.95453	0.0648463	0.192377	-4.84245	2610016F04RIK
130632	0.0324073	7.72367	0.926899	0.365094	0.580177	-6.21002	A530079D03RIK
130634	-0.14685	9.40354	-0.873958	0.392574	0.605993	-6.25729	DDIT4
130646	0.0328519	7.71453	0.962943	0.347141	0.562379	-6.17638	SPAG4L
130661	0.000531558	7.71005	0.01159	0.990868	0.994774	-6.64416	5830436K05RIK
130669	0.0424729	7.9091	1.18114	0.251484	0.46093	-5.94832	ACOT9
130670	-0.0234172	8.47407	-0.220247	0.827924	0.911731	-6.61921	STX18
130681	-0.0879463	7.74671	-1.86968	0.0763273	0.214688	-4.98355	TMC8
130689	0.339867	10.3198	2.71172	0.0134736	0.0646642	-3.42229	COX18
130703	0.0413998	8.18793	0.362492	0.720809	0.850462	-6.5766	TMEM17
130711	-0.0828877	7.78949	-2.10538	0.0481738	0.157066	-4.5814	6430527G18RIK
130717	0.112123	12.0725	0.731776	0.472843	0.675001	-6.3714	DDX47
130730	-0.370375	8.4348	-2.84653	0.0100117	0.0526653	-3.14539	ZFP533
130735	-0.244621	9.57519	-2.52649	0.0201186	0.0856681	-3.79265	ARSB
130736	-0.521021	8.79479	-5.01607	6.73438e-05	0.00164328	1.67757	PPS
130753	0.184254	10.7336	1.23553	0.231034	0.438015	-5.88516	MRPS16
130754	-0.32768	10.645	-1.48318	0.153704	0.337586	-5.56771	HIST1H2BK
130768	0.436049	10.3236	2.05898	0.052836	0.167254	-4.66302	2310047D13RIK
1340010	0.0246926	7.76089	0.485865	0.632374	0.792522	-6.52305	KIF24
1340014	0.00519011	8.00247	0.0724167	0.942994	0.972206	-6.64152	POLR3A
1340020	0.244241	9.10299	1.09095	0.288338	0.501012	-6.04757	GSS
1340022	0.054576	7.9993	1.03036	0.315214	0.529759	-6.11034	PSCD2
1340026	-0.610372	9.08229	-3.51296	0.00220345	0.018222	-1.70963	GPT2
1340040	0.486167	9.35889	1.39085	0.17964	0.374308	-5.69163	SFRS3
1340041	0.168174	8.03295	2.51156	0.0207707	0.0876629	-3.82193	ASF1B
1340048	0.0153327	8.44726	0.176839	0.861424	0.929652	-6.62809	ARRDC1
1340050	0.459416	8.79653	2.00561	0.0586987	0.179953	-4.75548	PARP12
1340056	0.175144	8.53064	2.0195	0.0571194	0.176347	-4.73157	6720463M24RIK
1340059	-0.07355	7.98717	-0.836487	0.412821	0.624639	-6.28919	ST3GAL3
1340066	0.127735	8.18561	1.83966	0.0807973	0.223217	-5.03243	BCOR
1340079	0.0341676	8.42949	0.222583	0.826131	0.911236	-6.61868	SNX27
1340092	0.127542	7.95703	1.55064	0.136759	0.314163	-5.47317	UNC13D
1340095	0.0713395	7.86202	1.17377	0.254354	0.464476	-5.95668	PANK1
1340139	-0.262782	13.4411	-1.38999	0.179898	0.3744	-5.69275	RPS7
1340148	-0.169452	11.4344	-1.01957	0.320177	0.534868	-6.12117	PLSCR1
1340154	-0.0438709	9.21726	-0.309691	0.760018	0.874991	-6.59482	1700029P11RIK
1340167	-0.145744	8.09315	-1.67335	0.10992	0.271944	-5.2929	PITPNM3
1340170	-0.0953235	7.6816	-2.55101	0.0190885	0.0825712	-3.74434	SCL0001550.1_29
1340180	-0.00903855	7.72353	-0.239802	0.812938	0.904188	-6.61457	NFS1
1340193	0.868214	8.28459	5.19281	4.49904e-05	0.00124299	2.07229	PHF11
1340209	0.360837	9.23444	2.8477	0.00998589	0.052563	-3.14298	UCHL5
1340220	-0.141523	7.83807	-2.43849	0.0242599	0.0973596	-3.96401	RHBDL3
1340221	0.077908	7.79386	1.84794	0.079542	0.220825	-5.01901	GLE1
1340224	-0.0495353	7.85244	-0.92632	0.365387	0.580547	-6.21055	BC044804
1340239	-0.0234528	7.71036	-0.663467	0.514651	0.707393	-6.41942	ARRB1
1340240	0.0388983	7.89907	0.677057	0.506171	0.700506	-6.41023	SLC20A1
1340241	0.118215	7.78355	2.23888	0.0367627	0.129863	-4.34032	ABCE1
1340246	0.423992	8.91335	2.28079	0.0337275	0.121931	-4.26283	RPLP0
1340253	-0.07341	8.87961	-0.528674	0.602883	0.771922	-6.50091	TMTC4
1340255	-0.140797	11.0353	-1.34454	0.193913	0.39248	-5.75133	C330002I19RIK
1340259	-0.0276155	7.85785	-0.526364	0.604458	0.772806	-6.50215	LOC382237
1340270	0.0720942	7.78146	1.00219	0.328295	0.543072	-6.13843	CCNC
1340288	0.326329	8.74295	1.82941	0.082375	0.226332	-5.049	CSE1L
1340296	0.0145074	7.72044	0.430082	0.671761	0.81958	-6.54915	AW049900
1340301	0.0720817	8.88882	0.804516	0.430614	0.640068	-6.31539	MIF4GD
1340315	-0.0256454	7.7268	-0.584867	0.565215	0.74542	-6.4691	SGPP2
1340326	0.00783431	8.08471	0.0946435	0.925545	0.963924	-6.6396	RALA
1340338	-0.0894909	8.06542	-1.35053	0.192018	0.389746	-5.7437	BMP1
1340349	0.206517	10.9859	1.32525	0.200117	0.400176	-5.77571	SSBP3
1340356	0.0132343	7.68901	0.281779	0.781025	0.88673	-6.60331	0610030G03RIK
1340360	0.040727	8.29705	0.557245	0.583579	0.757459	-6.48513	DEDD
1340369	0.0394524	7.71747	1.06365	0.300234	0.513802	-6.07625	A830081I21RIK
1340372	-0.0126006	8.03112	-0.198215	0.84489	0.920867	-6.62396	ELMO3
1340373	-0.110118	8.33859	-0.597162	0.557139	0.740255	-6.46173	TRB
1340382	-0.193378	9.43889	-1.88124	0.0746647	0.211092	-4.96458	DGUOK
1340390	-0.103629	9.54635	-0.613645	0.546407	0.732341	-6.45161	SHF
1340398	-0.0224387	8.12621	-0.239723	0.812999	0.904208	-6.61459	AKR1B3
1340400	0.23085	9.26699	1.5894	0.127745	0.300837	-5.41736	TIMM44
1340427	-0.0287087	7.75928	-0.808938	0.428124	0.638183	-6.31182	NPSR1
1340446	0.700486	10.1827	4.34593	0.000317092	0.00472197	0.165148	GP38
1340450	-0.303947	11.1878	-1.53179	0.14133	0.320621	-5.49991	LOC100043555
1340465	0.307798	9.53381	3.02088	0.00678129	0.0402109	-2.77938	ORAI1
1340471	0.0503545	7.80612	1.25843	0.222812	0.428423	-5.85784	WDR90
1340475	0.00577214	7.72994	0.179317	0.859504	0.928965	-6.62764	CNGB3
1340482	-0.0508077	7.7265	-1.22797	0.233797	0.441421	-5.89409	B130034H21RIK
1340491	-0.196678	10.9914	-1.06028	0.301727	0.515196	-6.07974	FKBP1A
1340528	-0.0630077	7.7819	-1.52242	0.14365	0.324221	-5.51313	VAMP5
1340537	0.0231788	7.76561	0.423032	0.676812	0.823036	-6.55223	2610209A20RIK
1340543	0.0601303	7.66686	1.26124	0.221818	0.427138	-5.85445	9830123M21RIK
1340544	-0.0716992	7.775	-2.32085	0.0310428	0.115343	-4.18797	FV1
1340563	0.103338	13.0851	1.3515	0.191713	0.389379	-5.74247	TCEB2
1340576	-0.113357	7.75687	-4.08344	0.000584696	0.00726442	-0.429457	B130024G19RIK
1340577	-0.00173102	7.72193	-0.0382	0.969909	0.984206	-6.64347	LOC384546
1340593	-0.0670802	7.96782	-1.32282	0.200909	0.40134	-5.77876	NKX2-3
1340601	-0.358668	8.72447	-2.62986	0.0161028	0.073343	-3.58749	QSOX1
1340603	0.0522819	7.93801	1.27343	0.217553	0.42185	-5.83972	SLC12A1
1340605	-0.0164372	7.70429	-0.420731	0.678464	0.823617	-6.55322	C230089D15RIK
1340619	-0.149767	8.08692	-2.03911	0.0549541	0.171758	-4.69763	LY6G6D
1340632	-0.180677	8.59994	-1.8348	0.0815421	0.224661	-5.0403	PEX3
1340671	0.911805	11.5462	3.36715	0.00308352	0.0231303	-2.0312	RPA1
1340672	-0.139745	7.89415	-1.82569	0.0829551	0.22739	-5.055	CALD1
1340681	0.0219316	9.9646	0.237103	0.815002	0.905433	-6.61524	RYK
1340687	0.0959101	8.92431	1.28412	0.213861	0.417489	-5.82668	LOC100046081
1340703	0.00200685	7.76587	0.0322833	0.974568	0.986311	-6.64369	ZFP62
1340706	0.0154815	8.27877	0.192317	0.849445	0.92361	-6.62515	GNL3L
1340707	0.140349	8.23338	1.87879	0.0750137	0.211617	-4.9686	UCHL5
1340711	0.145481	8.06485	1.075	0.295247	0.508389	-6.06441	GCHFR
1340717	-0.0400996	7.71494	-0.893342	0.382359	0.596641	-6.24028	HSD17B11
1340736	0.575151	10.1368	4.26075	0.000386696	0.00548241	-0.02791	EIF4G1
1340743	-0.725489	9.73011	-2.77642	0.0116898	0.0585383	-3.29012	LOC100045981
1340746	0.0148552	7.69976	0.304297	0.764063	0.877568	-6.59652	FAIM2
1340750	-0.0872452	9.16341	-0.92617	0.365463	0.580565	-6.21069	2700078K21RIK
1340753	-0.523397	9.12704	-4.37855	0.000293905	0.00449094	0.23907	ZFP623
1340754	0.0686565	7.74761	1.57442	0.131168	0.30622	-5.43906	EGFL8
1340762	0.0425159	8.05527	0.473258	0.641183	0.798494	-6.52922	TIAM2
1340768	0.0738552	8.01186	1.53191	0.1413	0.320613	-5.49974	MAPK8
1400017	-0.127329	7.98817	-2.4794	0.022244	0.0917057	-3.88472	CPNE4
1400041	2.60985	11.5155	7.01185	8.67005e-07	8.96773e-05	5.93509	GBP2
1400053	0.245611	7.91188	2.62762	0.0161812	0.0736199	-3.59198	LOC100047583
1400070	0.170427	10.6498	2.15765	0.0433697	0.145841	-4.48809	PITPNB
1400072	0.124303	7.74571	1.57591	0.130824	0.305755	-5.4369	2610524F24RIK
1400082	-0.0457627	7.82993	-0.59622	0.557755	0.740828	-6.4623	TRAPPC6B
1400088	-0.317762	13.1848	-3.05358	0.00629964	0.0382183	-2.70985	LOC100043391
1400091	-0.020585	7.71519	-0.501138	0.621777	0.785432	-6.51536	MAML3
1400092	0.0138443	7.70368	0.307035	0.762009	0.876179	-6.59566	TRRP4AP-PENDING
1400110	0.0112853	7.99626	0.204424	0.8401	0.918824	-6.62267	MEPCE
1400121	0.0498613	7.67037	1.08707	0.290006	0.50258	-6.05169	KCNJ11
1400132	0.369574	8.26261	5.92915	8.66828e-06	0.000393106	3.68492	LOC547343
1400152	-0.392168	10.4924	-1.91595	0.0698615	0.20205	-4.90713	EFNB1
1400164	-0.00445823	7.76024	-0.101162	0.920435	0.96205	-6.63894	SEMA5A
1400167	0.0117141	7.93671	0.0870589	0.931495	0.966573	-6.64031	BC050811
1400168	-0.299578	8.31954	-5.41179	2.74046e-05	0.000874491	2.55766	LOC100046608
1400170	-0.360933	10.5227	-1.56516	0.133322	0.308878	-5.45239	ZFAND2A
1400184	0.0373424	8.09217	0.400211	0.693268	0.833661	-6.56185	PIK3R3
1400187	-0.203253	7.91619	-5.40397	2.78914e-05	0.000885986	2.54042	GLT8D1
1400189	-0.557932	9.33592	-3.50426	0.0022482	0.0184829	-1.7289	1110031I02RIK
1400196	0.087642	7.69535	2.08501	0.0501733	0.160974	-4.61739	ELK3
1400220	2.2452	9.30584	8.11778	9.69521e-08	2.31689e-05	8.06163	IRGB10
1400242	-0.138436	7.77295	-3.85828	0.000988342	0.0104178	-0.937711	TRPM5
1400253	-0.23776	9.13117	-1.85104	0.0790769	0.220092	-5.01397	TMEM119
1400279	0.0846041	7.83881	1.87948	0.0749159	0.211483	-4.96748	CSNK2A1
1400301	-0.521927	8.73044	-2.10776	0.0479446	0.156586	-4.57718	SCL0002975.1_346
1400309	0.566255	10.8829	4.23995	0.000405898	0.00567798	-0.0750273	TIMP3
1400315	0.106301	9.64397	0.859931	0.400077	0.613124	-6.26938	HNRPLL
1400332	-0.115323	8.07375	-1.77796	0.0907083	0.240936	-5.13115	RNF170
1400343	-0.0164954	7.74965	-0.398289	0.694661	0.834667	-6.56264	SNX19
1400348	-0.127402	10.7014	-1.07201	0.296555	0.509722	-6.06754	LIMA1
1400369	0.043373	7.72576	1.35465	0.190724	0.388082	-5.73845	IL23A
1400377	0.114639	10.5662	0.373481	0.712743	0.845459	-6.57245	SYPL
1400386	-0.466935	8.15365	-4.54764	0.000198392	0.00340887	0.622063	MXD4
1400398	0.538861	10.9444	2.68908	0.014157	0.067146	-3.46822	2310014H01RIK
1400402	-0.181867	7.75865	-3.11385	0.00549729	0.0348265	-2.58103	PCOLCE2
1400427	0.0190992	7.86427	0.403781	0.690683	0.83203	-6.56038	KDELR1
1400441	0.0254263	7.71285	0.668993	0.511193	0.704268	-6.41571	ZFP329
1400450	-0.515805	9.96492	-4.6315	0.000163338	0.0029745	0.811753	ALG5
1400468	0.317289	10.4484	3.87159	0.000958173	0.0102074	-0.907751	SURF4
1400504	-0.148137	7.98055	-3.06103	0.00619462	0.0377996	-2.69397	TRPT1
1400519	0.17059	8.60781	1.63732	0.117292	0.284025	-5.3469	MAK16
1400520	-0.0100422	8.30587	-0.106447	0.916295	0.960346	-6.63838	IKBKB
1400523	0.356736	11.2029	1.18167	0.251278	0.460633	-5.94772	SMAP2
1400546	-0.207365	8.11175	-1.06703	0.298741	0.511929	-6.07273	MGC41689
1400593	0.205981	9.1563	2.44988	0.0236823	0.0956803	-3.94201	D630048P19RIK
1400601	-0.0836348	8.66901	-0.922267	0.367445	0.582371	-6.21425	STARD8
1400605	-0.00322496	8.01921	-0.0518997	0.959126	0.97914	-6.64284	USP1
1400630	-0.13359	10.8909	-1.18517	0.249923	0.459191	-5.94372	CD151
1400634	0.0575823	7.79573	1.50698	0.147539	0.32942	-5.53474	AA408296
1400639	-0.00507347	8.91856	-0.0342551	0.973015	0.985453	-6.64362	TBC1D23
1400670	0.442861	11.1418	2.37764	0.0275743	0.10641	-4.0806	PDAP1
1400672	1.05505	8.78636	6.22846	4.5182e-06	0.000253605	4.32267	AIF1
1400681	0.126833	7.90442	1.25606	0.223653	0.429294	-5.86069	ATP5F1
1400685	-0.0572252	8.67133	-0.574492	0.572078	0.749855	-6.47521	BC008163
1400689	-0.564517	10.9567	-2.14806	0.0442171	0.147862	-4.50532	SH3GL2
1400692	-0.248924	10.607	-1.36646	0.187048	0.383502	-5.72328	LOC234987
1400706	0.0809707	7.74456	1.63696	0.117369	0.284141	-5.34744	LOC236598
1400709	-0.0608679	7.79562	-1.74804	0.0958818	0.249215	-5.17814	1700073K01RIK
1400711	-0.147972	7.75792	-3.93669	0.000823286	0.00922858	-0.761014	SLC16A5
1400722	0.256155	9.75324	1.2679	0.219479	0.424463	-5.84641	GTF2H3
1400735	-0.0398001	8.98453	-0.394344	0.697524	0.836145	-6.56424	APBA3
1400746	0.020066	7.81068	0.59208	0.56047	0.742441	-6.46479	LOC100046207
1400753	0.0226567	11.131	0.0895694	0.929525	0.966003	-6.64009	MYO1A
1410010	-0.0211733	7.68247	-0.477131	0.638471	0.796505	-6.52734	CCDC114
1410014	0.158275	7.8785	2.88781	0.00913443	0.0493555	-3.0595	SHQ1
1410017	-0.264467	8.72245	-2.64356	0.0156315	0.0718036	-3.56002	SMPD1
1410025	0.136033	7.74714	4.52546	0.000208875	0.00351423	0.571848	FZD3
1410050	-0.024761	8.07489	-0.316641	0.754816	0.871389	-6.59258	TLCD2
1410059	0.0152509	7.695	0.359416	0.723073	0.852127	-6.57774	6.03044e+24
1410068	0.185071	10.0397	1.4249	0.169695	0.360562	-5.64669	LOC100048301
1410070	0.556132	8.61169	4.11722	0.00054039	0.00688088	-0.353001	KNTC1
1410112	0.015626	7.67541	0.288144	0.776218	0.884442	-6.60144	LOC385112
1410113	-0.000860845	9.61868	-0.00703928	0.994454	0.997161	-6.6442	UAP1L1
1410131	0.21612	8.52588	2.09298	0.0493821	0.159642	-4.60333	LOC545866
1410142	-0.240386	8.13315	-3.60821	0.00176746	0.015639	-1.49796	BC038156
1410161	-0.158355	14.5619	-2.65815	0.0151435	0.0702907	-3.53066	RPS11
1410168	-0.319466	8.4896	-2.03985	0.0548744	0.171637	-4.69635	TMEM100
1410170	0.00436466	7.72605	0.127974	0.899455	0.951908	-6.63577	UPP2
1410181	-0.0122863	7.74075	-0.323891	0.749403	0.867958	-6.5902	E030004D24RIK
1410189	0.530289	9.69172	2.84511	0.0100434	0.052769	-3.14835	MAD2L1
1410195	0.258237	7.95822	1.55973	0.1346	0.310707	-5.46018	HIST1H2BB
1410196	0.216738	8.40655	1.26199	0.221556	0.426868	-5.85356	STT3A
1410204	0.103382	9.03626	0.454583	0.654333	0.807371	-6.53807	CCNG1
1410215	-0.962961	9.36391	-3.70337	0.00141722	0.0134483	-1.28546	SYNM
1410228	-0.109463	8.57294	-1.06728	0.298635	0.511789	-6.07248	2700062C07RIK
1410241	-0.998863	9.21716	-5.08935	5.69539e-05	0.00147274	1.84152	LOC381739
1410242	-0.249332	10.9232	-1.40323	0.175971	0.369046	-5.67539	ZFAND3
1410253	-0.151559	8.2495	-2.19114	0.0405241	0.13892	-4.42756	THBS3
1410259	-0.433396	7.90104	-5.45635	2.47891e-05	0.000814465	2.65589	2010001J22RIK
1410274	-0.0329828	7.80257	-0.396089	0.696258	0.835567	-6.56353	A130039H09RIK
1410278	-0.288121	9.01015	-2.21178	0.038857	0.134945	-4.38998	MRPS31
1410279	-0.270464	8.84925	-2.0745	0.0512331	0.163387	-4.63585	WASF1
1410288	0.114033	10.2054	0.631688	0.534787	0.72314	-6.44023	2310002B06RIK
1410296	0.029113	9.78454	0.220475	0.827749	0.911679	-6.61916	CDO1
1410300	-0.304341	8.79587	-3.95161	0.000795145	0.00900035	-0.727354	WNT5A
1410309	0.0517055	7.77068	1.07925	0.293396	0.506282	-6.05995	PKN2
1410315	0.368836	8.69844	1.61074	0.122996	0.292973	-5.38618	PTPRH
1410324	0.0282164	8.47342	0.333158	0.742502	0.863601	-6.58707	TOR1A
1410332	0.087311	9.55995	0.653443	0.520956	0.712097	-6.42609	BC056474
1410348	0.10227	9.2636	0.852145	0.404281	0.617024	-6.27602	F2RL1
1410349	-0.0847649	8.362	-0.868983	0.395225	0.608719	-6.2616	CAND1
1410358	0.162514	8.60992	1.88665	0.0738967	0.209797	-4.95567	POP7
1410367	0.0846627	8.47552	0.75801	0.457335	0.661876	-6.35178	GTRGEO22
1410368	0.213404	8.30918	1.30161	0.20793	0.41002	-5.80517	HIST1H4D
1410382	0.0101576	7.66305	0.173716	0.863845	0.931547	-6.62866	LOC331626
1410397	-0.162786	7.84413	-1.34007	0.195337	0.393995	-5.75701	HHIP
1410408	0.12868	7.80099	1.83263	0.0818771	0.225229	-5.04381	SPRR2B
1410411	-0.0559021	7.9067	-0.955106	0.350992	0.566602	-6.18379	LAS1L
1410424	0.118127	8.12879	2.19102	0.0405339	0.138931	-4.42777	RBM38
1410438	-0.160536	8.10363	-1.84161	0.0804994	0.222635	-5.02927	NEO1
1410465	0.0791124	7.7353	2.30008	0.0324091	0.118843	-4.22687	GRAMD2
1410521	-0.121876	8.00837	-2.04162	0.0546829	0.171242	-4.69327	CD99L2
1410524	0.0772002	8.78637	0.509453	0.616043	0.781526	-6.51108	SULT2B1
1410537	-0.0585955	7.85835	-1.113	0.278982	0.491899	-6.02394	PRKAR1B
1410543	-0.144418	8.09624	-1.73324	0.0985336	0.253543	-5.20117	LOX
1410554	0.876105	9.37035	3.84462	0.00102031	0.0106584	-0.968462	TYKI
1410576	0.0990178	7.81682	1.82513	0.0830426	0.227422	-5.0559	KIF13B
1410615	-0.168581	10.5056	-0.756437	0.458257	0.662685	-6.35297	NRM
1410619	0.17454	8.21134	2.16739	0.0425239	0.143896	-4.47055	BEX4
1410646	0.387647	10.8364	2.73241	0.0128768	0.0626157	-3.38018	LOC100047093
1410647	-0.0973637	10.3602	-0.876944	0.390989	0.604802	-6.25469	2010003O18RIK
1410670	-0.0425267	8.06011	-0.663242	0.514792	0.707403	-6.41957	A430088H15RIK
1410673	-0.339617	8.33786	-4.64201	0.000159409	0.00292324	0.835514	PPM1E
1410678	0.0173936	7.71857	0.568723	0.575912	0.752571	-6.47856	AMT
1410681	0.129134	8.48902	0.849319	0.405814	0.617933	-6.27841	SMEK2
1410717	0.142791	9.9231	1.42358	0.170072	0.361035	-5.64844	TPST2
1410730	0.0851806	10.2428	0.766118	0.452606	0.658014	-6.34558	9430023L20RIK
1410747	-0.086394	8.59672	-0.601075	0.554581	0.738164	-6.45935	ATG2A
1410762	-0.0511108	7.71518	-1.05783	0.302815	0.516089	-6.08228	GPR17
1410768	-0.129376	8.57287	-1.18963	0.248203	0.457351	-5.93862	LAMA5
1430014	-0.0110582	7.74251	-0.200451	0.843164	0.920092	-6.6235	C330019G07RIK
1430035	0.074759	7.75505	1.91448	0.0700599	0.202321	-4.90958	RALGPS1
1430037	-0.0077092	7.74193	-0.221082	0.827283	0.911644	-6.61902	OLFR1412
1430048	-0.047625	7.98265	-0.858244	0.400985	0.61389	-6.27083	1500034J01RIK
1430068	-0.195316	9.33665	-1.88747	0.0737814	0.209633	-4.95432	1200003C05RIK
1430079	-0.0559962	7.97505	-1.09516	0.286536	0.49941	-6.0431	EMID1
1430091	0.0506385	9.67122	0.497136	0.624546	0.787083	-6.5174	ANAPC7
1430110	0.233995	7.8502	5.05758	6.12416e-05	0.00154183	1.7705	PTPN1
1430113	-0.000131858	7.7422	-0.00343509	0.997293	0.998928	-6.64422	SLC6A19
1430129	-0.0843051	8.32007	-0.95939	0.348884	0.563935	-6.17974	STBD1
1430138	0.0715662	10.2911	0.289883	0.774907	0.883778	-6.60092	PCP2
1430139	-0.128118	7.83915	-3.05141	0.00633051	0.0383281	-2.71446	ASL
1430142	0.0327167	7.9169	0.706437	0.488113	0.687385	-6.38974	2310046O06RIK
1430156	0.147307	7.92345	1.27661	0.216448	0.420538	-5.83584	ATP8A1
1430170	-0.270768	10.4411	-2.32892	0.0305268	0.114133	-4.17281	2310001A20RIK
1430176	0.0847989	10.3722	0.678393	0.505342	0.700001	-6.40931	BOLA3
1430253	0.0580787	7.91097	0.98541	0.336262	0.551473	-6.15482	SERPINA1B
1430280	0.189391	12.5974	1.95964	0.0642065	0.191036	-4.83381	CIB1
1430315	0.0200601	7.76029	0.370056	0.715253	0.846762	-6.57375	5830435K17RIK
1430338	0.0309312	8.21063	0.366582	0.717803	0.848555	-6.57507	EG434168
1430347	-0.0941394	7.83328	-1.9191	0.0694402	0.201354	-4.90189	PKLR
1430358	0.0397889	9.82511	0.234704	0.816839	0.906468	-6.61582	CD2BP2
1430368	-1.12173	11.1347	-9.18266	1.3693e-08	8.17331e-06	9.94196	ST6GAL1
1430445	0.152617	9.75741	0.93486	0.361076	0.576628	-6.20269	PPP1R10
1430468	-0.0610046	7.74338	-1.54422	0.138302	0.316431	-5.48231	EPM2AIP1
1430470	0.205818	8.41408	1.86144	0.0775322	0.216834	-4.99703	DUSP8
1430487	0.0851025	8.01243	1.75074	0.0954042	0.248445	-5.17391	QRICH1
1430494	0.260208	11.4602	1.85293	0.0787942	0.219393	-5.0109	MPI
1430497	-0.414002	9.63806	-3.47129	0.00242602	0.0194991	-1.80184	C85492
1430500	-0.0471339	11.5782	-0.209649	0.836075	0.916315	-6.62156	COPZ1
1430524	0.00286508	7.72573	0.0812738	0.936037	0.968984	-6.64082	KCNE1
1430537	0.0256278	7.71929	0.602868	0.553411	0.737074	-6.45826	1500019C06RIK
1430564	0.160884	8.45949	1.0441	0.308968	0.523177	-6.09639	2310040A13RIK
1430575	0.0133764	7.81095	0.400788	0.69285	0.833301	-6.56161	A930005L06RIK
1430594	-0.0485063	7.90065	-0.381004	0.707241	0.841833	-6.56954	FNIP1
1430600	-0.0651508	7.69813	-1.57381	0.131308	0.306478	-5.43993	ACOT2
1430603	0.0340421	9.72785	0.177642	0.860801	0.929267	-6.62794	RARS
1430634	0.057732	7.87245	0.963852	0.346697	0.562001	-6.17551	ZFP101
1430647	0.643398	10.4372	9.10872	1.56139e-08	8.40627e-06	9.81656	DUS1L
1430661	-0.0785121	7.66865	-2.01915	0.0571583	0.176418	-4.73216	4632422H02RIK
1430687	0.0224366	7.82565	0.472932	0.641412	0.79856	-6.52938	5730478M09RIK
1430689	-0.037272	7.8925	-0.940536	0.358229	0.574003	-6.19743	LDHD
1430709	0.0056031	7.70921	0.152509	0.880322	0.941866	-6.63222	SLMO1
1430711	0.013552	7.96625	0.226023	0.82349	0.909756	-6.61788	RNF14
1430747	-0.520488	8.69246	-2.67504	0.0145969	0.0687045	-3.4966	MMRN1
1430762	0.291579	8.35039	1.48786	0.152477	0.336121	-5.56126	PSMD14
1430768	-0.127966	9.06458	-1.33099	0.198252	0.397571	-5.76848	FUK
1440010	0.375379	10.2389	2.86466	0.009617	0.0511859	-3.10774	MRPL27
1440019	-0.0717897	10.5878	-0.335171	0.741006	0.862802	-6.58638	CD59A
1440020	0.0834072	7.94349	1.81996	0.0838534	0.228718	-5.06421	IRAK4
1440022	0.128749	9.24085	0.999121	0.32974	0.544733	-6.14144	GALNT10
1440026	0.0985982	10.0667	0.898944	0.37944	0.593972	-6.2353	SNX6
1440040	-0.656003	9.64952	-2.66335	0.0149731	0.0697717	-3.52018	GARNL4
1440059	-0.00161054	7.81169	-0.0479529	0.962232	0.980427	-6.64304	PIGY
1440072	-0.228957	12.428	-3.96491	0.000770861	0.00880619	-0.697329	SCL0002617.1_582
1440079	0.047953	7.69079	1.14969	0.263913	0.475328	-5.98371	6030413C11RIK
1440100	-0.115927	7.78915	-2.25929	0.0352546	0.125913	-4.30269	SEMCAP2-PENDING
1440112	0.10436	7.76623	1.91374	0.070159	0.202442	-4.91081	LOC677213
1440113	-0.0761743	7.77669	-1.43739	0.166159	0.355279	-5.62998	CALCOCO1
1440121	-0.169555	8.17381	-1.55003	0.136906	0.314287	-5.47404	RARRES1
1440133	0.00714705	8.11411	0.105886	0.916734	0.960355	-6.63844	BC020002
1440136	0.122313	7.91077	1.30516	0.206741	0.408627	-5.80078	LOC386246
1440142	-0.358722	9.08614	-3.99027	0.000726606	0.00844302	-0.640075	4931406P16RIK
1440156	0.0441543	7.75324	1.28343	0.214098	0.417789	-5.82753	OLFR1195
1440162	-0.434823	8.9229	-2.81065	0.0108395	0.0554302	-3.21965	PCNP
1440176	-0.00104128	7.78521	-0.0227631	0.982066	0.989579	-6.64396	WDR59
1440181	0.0258167	7.72427	0.687676	0.499601	0.69637	-6.40292	DDX4
1440187	-0.00907675	7.71197	-0.287527	0.776684	0.88472	-6.60162	1700012L04RIK
1440189	-0.54035	9.22866	-2.84776	0.00998443	0.052563	-3.14284	COL6A2
1440192	0.610705	10.9979	2.81239	0.0107978	0.0553126	-3.21606	RAB8B
1440196	0.00543697	7.7461	0.166016	0.869821	0.935017	-6.63	RFESD
1440202	-0.098076	7.83506	-2.39028	0.0268529	0.104529	-4.05651	VGLL3
1440204	-0.135701	8.10194	-2.34583	0.0294704	0.111253	-4.14092	6330509M05RIK
1440215	-0.0906847	7.75322	-1.524	0.143256	0.323674	-5.5109	TNRC6B
1440224	0.0689725	7.81988	1.8447	0.080031	0.221719	-5.02426	ZFP622
1440270	-0.169535	8.83644	-1.09563	0.286332	0.49918	-6.04259	ZFP263
1440286	-0.101376	7.87853	-1.40923	0.174216	0.36668	-5.66748	HECTD2
1440296	-0.463125	8.4574	-2.67584	0.0145717	0.0686246	-3.49499	RAPGEFL1
1440300	-0.749043	9.04069	-6.36939	3.33755e-06	0.000212359	4.61893	PALMD
1440307	0.865695	11.3255	2.56313	0.018598	0.0809837	-3.72039	H2-AB1
1440309	-0.205753	11.3627	-2.37388	0.0277928	0.107048	-4.08776	IMP3
1440327	0.0149357	9.68592	0.0920967	0.927543	0.964856	-6.63985	RTN3
1440349	-0.0920498	7.89663	-1.84119	0.0805638	0.222754	-5.02995	LOC383873
1440358	0.250777	9.15733	3.05333	0.00630328	0.0382183	-2.71039	DSCR2
1440364	-0.0639117	7.6886	-1.71841	0.101255	0.25761	-5.22411	D330006D04RIK
1440368	-0.0379539	7.73844	-0.891856	0.383136	0.59732	-6.24159	PTPN9
1440369	0.0177934	7.81777	0.39359	0.698072	0.836563	-6.56454	PXT1
1440379	0.0507698	8.18382	0.920776	0.368204	0.58309	-6.21561	B230380D07RIK
1440397	0.174364	9.38771	1.24478	0.227685	0.434057	-5.87418	LRRC66
1440408	-0.0592827	7.72672	-1.56921	0.132376	0.307561	-5.44656	GCAP26
1440411	-0.0630364	7.78728	-1.30211	0.207762	0.409805	-5.80456	TBP
1440431	-0.0407362	8.10811	-0.560686	0.581275	0.755449	-6.48317	1810058I24RIK
1440433	-0.168384	8.53573	-1.07168	0.296702	0.509738	-6.06789	TOB2
1440440	0.295911	8.86497	1.9085	0.070869	0.203701	-4.91952	NUP160
1440446	-0.0122653	7.68374	-0.306629	0.762313	0.876481	-6.59579	A530088H08RIK
1440451	0.458902	8.85812	3.13531	0.00523618	0.0335813	-2.53494	RAB19
1440470	0.0629915	9.13051	0.713288	0.483956	0.684423	-6.38484	PPP5C
1440474	0.220829	8.71643	0.66165	0.51579	0.70817	-6.42064	HIST4H4
1440491	-0.247549	8.36405	-1.22363	0.235393	0.443318	-5.89918	BC026657
1440494	0.00884852	7.77308	0.257782	0.799225	0.896198	-6.60997	4930429B21RIK
1440500	-0.00467415	7.81879	-0.138954	0.890884	0.94675	-6.63426	D930020L01
1440520	-0.011744	7.74558	-0.273567	0.787239	0.890172	-6.60565	UIMC1
1440521	-0.0538651	7.64417	-1.02762	0.316469	0.531252	-6.1131	B830020B14RIK
1440528	0.223036	7.74378	5.39243	2.86266e-05	0.000898665	2.51494	B4GALNT4
1440537	0.0671136	7.76054	1.82699	0.0827513	0.22695	-5.0529	ZNFN1A3
1440538	-0.103968	7.94562	-1.6968	0.105334	0.26464	-5.25726	1110039B18RIK
1440541	0.0791847	8.50733	0.853444	0.403577	0.616509	-6.27492	LRPPRC
1440544	-0.0724243	8.3414	-1.09598	0.286184	0.499007	-6.04222	COG7
1440553	-0.0396565	7.70725	-0.987942	0.335051	0.550088	-6.15236	AKAP2
1440554	-0.38522	9.00311	-1.84353	0.0802082	0.222044	-5.02616	5730406M06RIK
1440564	0.0561855	10.1637	0.233084	0.818079	0.907215	-6.61621	HGS
1440575	0.184079	12.167	1.47481	0.155921	0.340663	-5.5792	NUDT19
1440592	0.136912	8.32805	1.41875	0.171458	0.363086	-5.65487	SHKBP1
1440594	-0.0191326	7.75302	-0.393779	0.697935	0.836446	-6.56447	FNBP4
1440600	-0.925783	10.1393	-5.97252	7.88192e-06	0.000370239	3.77803	COPZ2
1440603	0.0277519	7.87617	0.31091	0.759105	0.87414	-6.59443	ADAMTSL1
1440605	0.0018284	7.81574	0.041463	0.96734	0.983193	-6.64334	ATP11C
1440612	0.0976837	7.74957	2.6712	0.0147197	0.0690351	-3.50436	ERF
1440630	-0.399035	9.48801	-2.30625	0.0319973	0.11762	-4.21533	AXIN2
1440632	0.0225413	7.75482	0.545022	0.591799	0.762894	-6.49198	STX19
1440634	-0.479563	9.92454	-1.30269	0.207568	0.409576	-5.80384	PRDM2
1440639	-0.0720432	7.99686	-0.678524	0.505261	0.700001	-6.40922	TMEM77
1440647	0.0280588	7.76975	0.783301	0.442681	0.649907	-6.33224	CNR1
1440671	0.286177	11.6136	2.17968	0.0414785	0.141178	-4.44834	MAPK13
1440672	0.0415243	7.91947	0.852732	0.403963	0.61673	-6.27552	HTR4
1440673	-0.0351511	7.97265	-0.365037	0.718938	0.849113	-6.57565	5730427M17RIK
1440674	0.0416378	7.69746	1.08227	0.292082	0.504803	-6.05676	AA792892
1440678	0.0880833	8.48717	1.257	0.223319	0.428895	-5.85956	FUSIP1
1440685	-0.310508	9.29089	-1.77274	0.0915936	0.242216	-5.13939	ZDHHC4
1440706	0.0903494	7.72342	1.9979	0.0595912	0.181813	-4.76869	ARMC3
1440709	0.119417	7.95302	2.13069	0.0457904	0.151746	-4.5364	ZFP820
1440717	0.137588	9.45926	0.771663	0.449388	0.655765	-6.3413	BLVRB
1440735	0.537997	10.421	3.0695	0.00607732	0.0372679	-2.6759	PHF10
1440739	-0.0794257	11.0989	-0.84678	0.407194	0.619061	-6.28056	RNF19A
1440746	-0.131356	7.97623	-1.99759	0.0596279	0.181898	-4.76923	ASL
1440747	-0.189521	9.52081	-1.80691	0.0859336	0.232549	-5.08513	RNF113A2
1440750	0.250076	12.7379	2.18542	0.0409979	0.140109	-4.43794	PSMD4
1440754	0.031032	7.75013	0.789994	0.438852	0.647318	-6.32697	OLFR910
1450010	-0.0286431	7.87256	-0.43681	0.666956	0.816183	-6.54617	CCDC88C
1450014	-0.355546	10.5797	-2.89717	0.0089459	0.0486499	-3.03995	EG627299
1450019	-0.07494	7.69024	-1.71363	0.102145	0.259403	-5.23147	A130064M08RIK
1450020	0.0973748	9.51969	0.547959	0.589819	0.761885	-6.49034	PVRL2
1450026	0.390926	8.01363	6.4613	2.74305e-06	0.000185195	4.81072	G430008M12RIK
1450037	-0.118746	8.1643	-1.86522	0.0769777	0.215823	-4.99085	KCTD17
1450039	-0.0403502	7.83065	-0.82285	0.420352	0.631403	-6.30048	CTTN
1450053	0.2345	8.32617	1.66802	0.110984	0.273546	-5.30094	9030418K01RIK
1450056	0.386127	8.97485	2.72069	0.0132117	0.0636983	-3.40405	MICALL2
1450064	0.0204991	7.96484	0.388667	0.701653	0.838917	-6.56652	PSPC1
1450066	0.467519	11.3836	1.38803	0.180486	0.375067	-5.69532	DNAJC15
1450068	0.0743481	9.00021	0.356299	0.725369	0.853767	-6.57888	DYSF
1450075	0.0195797	8.06499	0.260552	0.797117	0.89515	-6.60923	METAPL1
1450079	0.356452	8.34331	1.66179	0.112241	0.275446	-5.31032	USP1
1450095	1.4196	9.41148	7.42678	3.73832e-07	5.12698e-05	6.75385	ICAM1
1450097	0.0160733	7.8768	0.284945	0.778633	0.8856	-6.60238	6330500D04RIK
1450100	0.0771481	9.14363	0.660613	0.516442	0.708648	-6.42133	1110008F13RIK
1450102	0.0647527	7.78231	1.35927	0.18928	0.386343	-5.73253	CTSR
1450112	0.0282118	7.71434	0.550064	0.588402	0.761271	-6.48917	TOMM70A
1450121	-0.0371202	7.87473	-0.800212	0.433045	0.64259	-6.31884	ITGA9
1450132	0.0758497	7.80148	1.90823	0.0709064	0.203753	-4.91998	LARP7
1450138	0.0618871	9.80028	0.628644	0.536737	0.724937	-6.44217	NDUFB7
1450139	0.360599	7.88179	5.02205	6.64281e-05	0.00163134	1.69096	GFAP
1450156	-0.132513	7.68316	-2.59783	0.0172582	0.0768712	-3.65149	ETV1
1450162	0.0397196	7.81766	1.01519	0.32221	0.536812	-6.12555	1700042G07RIK
1450164	-0.0880791	7.85634	-1.98576	0.0610229	0.184785	-4.78945	TTC23
1450187	0.00985703	7.79384	0.250046	0.805117	0.899617	-6.61199	A930033C23RIK
1450195	-0.931107	9.1261	-5.54446	2.03426e-05	0.000719078	2.84951	ACSM3
1450202	-0.222775	8.28853	-1.68257	0.108096	0.268825	-5.27892	AHDC1
1450220	-0.48575	10.3883	-2.45294	0.0235292	0.0953197	-3.93608	TBRG1
1450242	-0.411602	8.50076	-1.2768	0.216384	0.420453	-5.83562	CAR3
1450246	-0.450312	8.77263	-2.69373	0.0140139	0.0665724	-3.45879	TRPC4AP
1450288	-0.00380542	7.76372	-0.0945233	0.925639	0.963927	-6.63962	CLGN
1450300	-0.0340179	7.70882	-1.04483	0.308636	0.522827	-6.09564	CD84
1450309	0.343628	11.4085	4.37755	0.00029459	0.00449094	0.236804	RDBP
1450333	0.233905	7.69987	3.21613	0.00435703	0.0295971	-2.36054	CLEC7A
1450338	-0.314523	10.1937	-1.67387	0.109815	0.271781	-5.29211	PREPL
1450367	-0.339279	8.8095	-3.11382	0.00549756	0.0348265	-2.58108	ANKRD12
1450369	-0.141564	8.72039	-1.53111	0.141499	0.320815	-5.50088	OSGEPL1
1450377	-0.119946	7.98422	-0.927668	0.364704	0.579997	-6.20931	D330045A20RIK
1450379	0.396933	10.6907	3.4877	0.00233587	0.0190039	-1.76557	MRPS12
1450386	-0.025826	7.72424	-0.760676	0.455777	0.660763	-6.34974	IQCF3
1450390	0.0517775	7.9892	1.01382	0.322849	0.537457	-6.12692	PHKA2
1450397	0.0196037	7.72136	0.530484	0.601652	0.771286	-6.49993	CTDP1
1450400	-0.565178	8.50186	-3.61503	0.00173977	0.0154448	-1.48278	MEP1A
1450402	0.0921365	7.7867	2.57597	0.018091	0.0793518	-3.69494	RS1
1450431	-0.252809	8.12234	-2.89769	0.0089357	0.0486196	-3.03888	CDK10
1450433	-0.00693431	7.76485	-0.178504	0.860134	0.929024	-6.62779	FBXO8
1450437	-0.12158	7.94023	-2.35191	0.0290988	0.110446	-4.12942	MTMR3
1450438	0.027546	8.11388	0.387261	0.702677	0.839191	-6.56707	ACADSB
1450445	0.466217	8.62505	3.02036	0.00678923	0.0402239	-2.78048	GREM1
1450446	0.00714966	7.8038	0.202435	0.841634	0.919375	-6.62309	RFX6
1450452	0.0853848	8.12294	1.46686	0.158052	0.343577	-5.59008	AA408296
1450463	0.167077	12.3503	0.737892	0.469199	0.671605	-6.36688	RAB28
1450465	-0.155576	8.37103	-2.08528	0.0501456	0.160954	-4.6169	2900093K20RIK
[truncated: 19,311 more rows]

## Sheet: str129day2-str129R17day2
ID	logFC	AveExpr	t	P.Value	adj.P.Val	B	gene
[truncated: 20,997 more rows]

[truncated: 3 more sheets: str129day4-str129R17day4, str129R17day2-str129R17ss, str129R17day4-str129R17ss]
