# Supplementary material for: Alpha kinase 1 controls intestinal inflammation by suppressing the IL-12/Th1 axis
Source: Nat Commun. 2018 Sep 18;9:3797. doi: 10.1038/s41467-018-06085-5 (PMC6143560; doi:10.1038/s41467-018-06085-5)
Supplement: Supplementary file 5 — Supplementary Data 2 [file 41467_2018_6085_MOESM5_ESM.xlsx]

## Sheet: pathways OA
PATHWAY OVERREPRESENTATION Analysis
Reactome pathways	number of genes in the pathway	number of differentially expressed genes	expected	Fold Enrichment	P value
Immunoregulatory interactions between a Lymphoid and a non-Lymphoid cell	110	6	0.21	28.86	9.78e-05
Immune System	1206	13	2.28	5.7	0.0003
Interleukin-12 signaling	4	2	0.01	100	0.041
G alpha (i) signalling events (chemokines)	191	5	0.36	13.85	0.0452

## Sheet: stimhet_vs_stimalpk1
gene_id	symbol	baseMean	log2FoldChange	lfcSE	stat	pvalue	padj
ENSMUSG00000046080	Clec9a	461.382	1.68457	0.12958	13.0002	1.21978e-38	1.38957e-34
ENSMUSG00000091971	Hspa1a	225.538	-1.87109	0.153387	-12.1984	3.1683e-34	1.80466e-30
ENSMUSG00000090877	Hspa1b	285.464	-1.73566	0.144279	-12.0299	2.47573e-33	9.40118e-30
ENSMUSG00000040264	Gbp2b	1482.47	1.46541	0.132073	11.0954	1.32045e-28	3.76063e-25
ENSMUSG00000047798	Cd300lf	645.047	1.35079	0.123729	10.9173	9.52606e-28	2.17042e-24			base mean -- relative level of gene expression
ENSMUSG00000025321	Itgb8	971.751	-1.00747	0.117134	-8.601	7.90269e-18	1.50046e-14
ENSMUSG00000004296	Il12b	203812	-1.26004	0.14753	-8.5409	1.33178e-17	2.16737e-14			padj - p-value
ENSMUSG00000028028	Alpk1	380.135	1.12872	0.134028	8.42157	3.71484e-17	5.28994e-14
ENSMUSG00000067586	S1pr3	929.952	-1.14231	0.136696	-8.35655	6.45815e-17	8.17458e-14			log2FodChange - change in expression between Hh-stimulated Alpk1+/- over Alpk1 -/- BMDMs
ENSMUSG00000075602	Ly6a	2546.9	1.0456	0.12979	8.05609	7.87743e-16	8.97397e-13
ENSMUSG00000043079	Synpo	312.04	1.20872	0.151123	7.99826	1.26186e-15	1.30683e-12
ENSMUSG00000063193	Cd300lb	269.429	1.12613	0.144237	7.80749	5.83382e-15	5.53824e-12
ENSMUSG00000040751	Lat2	810.802	1.08907	0.14353	7.5878	3.25373e-14	2.85127e-11
ENSMUSG00000060429	Sntb1	77.5636	-1.71884	0.227845	-7.54388	4.56186e-14	3.71205e-11
ENSMUSG00000033777	Tlr13	1966.51	1.02975	0.136968	7.51815	5.55571e-14	4.21938e-11
ENSMUSG00000022665	Ccdc80	2038.32	1.11307	0.149225	7.459	8.71808e-14	6.20727e-11
ENSMUSG00000062082	Cd200r4	4108.76	0.817398	0.110345	7.40766	1.28543e-13	8.61389e-11
ENSMUSG00000022667	Cd200r1	3660.87	0.858275	0.118333	7.25307	4.07434e-13	2.57861e-10
ENSMUSG00000004814	Ccl24	145.736	-1.33667	0.185867	-7.19152	6.40717e-13	3.8416e-10
ENSMUSG00000028874	Fgr	933.02	0.924814	0.129242	7.15566	8.32701e-13	4.74307e-10
ENSMUSG00000029371	Cxcl5	436.474	-1.22732	0.172469	-7.11618	1.10962e-12	6.01944e-10
ENSMUSG00000021702	Thbs4	473.497	-1.11255	0.157052	-7.08397	1.40082e-12	7.25369e-10
ENSMUSG00000027776	Il12a	2809.57	-0.942121	0.134306	-7.01474	2.3037e-12	1.14103e-09
ENSMUSG00000037362	Nov	567.322	-1.06953	0.153221	-6.98028	2.94595e-12	1.39834e-09
ENSMUSG00000049625	Tifab	1565.13	0.799797	0.115217	6.94165	3.87554e-12	1.76601e-09
ENSMUSG00000029379	Cxcl3	9785.67	-0.847088	0.122364	-6.92269	4.43143e-12	1.94165e-09
ENSMUSG00000042700	Sipa1l1	919.868	-0.764193	0.11092	-6.88959	5.59522e-12	2.36077e-09
ENSMUSG00000070348	Ccnd1	974.16	0.829232	0.121726	6.81227	9.60724e-12	3.90878e-09
ENSMUSG00000043421	Hilpda	2534.69	-0.976399	0.143934	-6.78368	1.17153e-11	4.60209e-09
ENSMUSG00000039208	Metrnl	764.931	0.756556	0.112293	6.73737	1.61282e-11	6.12442e-09
ENSMUSG00000029372	Ppbp	236.536	-1.13218	0.169745	-6.66991	2.55953e-11	9.11193e-09
ENSMUSG00000039959	Hip1	381.324	0.977856	0.14659	6.67071	2.54565e-11	9.11193e-09
ENSMUSG00000005089	Slc1a2	140.511	-1.18108	0.177538	-6.65256	2.88047e-11	9.94374e-09
ENSMUSG00000026740	Dnajc1	2758.69	-0.625292	0.0948694	-6.59108	4.36626e-11	1.46296e-08
ENSMUSG00000034028	Cd226	660.508	1.20021	0.183647	6.53544	6.34248e-11	2.06439e-08
ENSMUSG00000040152	Thbs1	15607.4	-0.77885	0.119682	-6.50765	7.63366e-11	2.41563e-08
ENSMUSG00000026548	Slamf9	435.753	0.931865	0.148504	6.275	3.49644e-10	1.07653e-07
ENSMUSG00000038543	BC028528	314.398	1.20571	0.193732	6.22357	4.85956e-10	1.45684e-07
ENSMUSG00000040061	Plcb2	726.784	0.731947	0.118418	6.18105	6.36753e-10	1.85997e-07
ENSMUSG00000071637	Cebpd	789.993	1.08998	0.177507	6.14052	8.22539e-10	2.34259e-07
ENSMUSG00000038393	Txnip	1414.53	0.75239	0.122829	6.12552	9.03895e-10	2.5115e-07
ENSMUSG00000032024	Clmp	1314.71	-0.93575	0.153419	-6.0993	1.06535e-09	2.88965e-07
ENSMUSG00000001700	Gramd3	247.666	-1.10886	0.184678	-6.00426	1.92212e-09	5.09228e-07
ENSMUSG00000032470	Mras	348.996	0.928262	0.154838	5.99507	2.03394e-09	5.26605e-07
ENSMUSG00000023927	Satb1	166.609	-1.14854	0.192276	-5.97343	2.32321e-09	5.88135e-07
ENSMUSG00000028977	Casz1	338.163	-0.870262	0.146011	-5.96026	2.51829e-09	6.23661e-07
ENSMUSG00000078815	Cacng6	43.348	-1.76376	0.298161	-5.91546	3.30958e-09	8.02185e-07
ENSMUSG00000029925	Tbxas1	1812.79	0.659381	0.112098	5.88216	4.04939e-09	9.61056e-07
ENSMUSG00000062991	Nrg1	722.515	-0.650789	0.110708	-5.87845	4.14134e-09	9.62819e-07
ENSMUSG00000041920	Slc16a6	501.268	-0.703514	0.120499	-5.83834	5.2725e-09	1.17773e-06
ENSMUSG00000059248	Sept9	1330.11	0.621805	0.106473	5.84005	5.21854e-09	1.17773e-06
ENSMUSG00000033066	Gas7	1556.73	-0.629618	0.108203	-5.81885	5.92526e-09	1.29809e-06
ENSMUSG00000052688	Rab7b	1006.63	0.71493	0.123155	5.80514	6.43124e-09	1.38235e-06
ENSMUSG00000021880	Rnase6	528.266	1.01178	0.174584	5.79538	6.81659e-09	1.43805e-06
ENSMUSG00000027347	Rasgrp1	1224.78	0.97808	0.169258	5.77862	7.53164e-09	1.56001e-06
ENSMUSG00000033902	Mapkbp1	1138.72	-0.747824	0.129608	-5.76988	7.93302e-09	1.58747e-06
ENSMUSG00000025025	Mxi1	954.099	-0.621127	0.107654	-5.76966	7.94293e-09	1.58747e-06
ENSMUSG00000005763	Cd247	151.135	-0.995562	0.172778	-5.76209	8.30778e-09	1.63176e-06
ENSMUSG00000057134	Ado	1057.75	0.567562	0.0989118	5.73806	9.57674e-09	1.84912e-06
ENSMUSG00000011179	Odc1	2477.14	-0.568523	0.0994899	-5.71438	1.10102e-08	2.09047e-06
ENSMUSG00000050578	Mmp13	74925.4	-0.941661	0.164967	-5.70818	1.14187e-08	2.1325e-06
ENSMUSG00000027562	Car2	1968.64	-0.825991	0.145622	-5.67214	1.41023e-08	2.55006e-06
ENSMUSG00000044701	Il27	9362.15	-0.584325	0.10298	-5.67418	1.39352e-08	2.55006e-06
ENSMUSG00000022096	Hr	379.26	0.77618	0.137787	5.63319	1.76903e-08	3.14887e-06
ENSMUSG00000022237	Ankrd33b	2660.62	-0.546491	0.0980907	-5.57129	2.52863e-08	4.43171e-06
ENSMUSG00000000805	Car4	1775.76	-0.712755	0.128052	-5.56612	2.60475e-08	4.49595e-06
ENSMUSG00000030187	Klra2	194.724	1.17547	0.212157	5.5406	3.01437e-08	5.12533e-06
ENSMUSG00000030109	Slc6a12	565.447	-0.688031	0.12542	-5.48581	4.11589e-08	6.85961e-06
ENSMUSG00000055322	Tns1	386.692	0.828143	0.151007	5.48414	4.15479e-08	6.85961e-06
ENSMUSG00000023249	Parp3	1118.34	0.564678	0.103395	5.46137	4.72465e-08	7.68902e-06
ENSMUSG00000079499	6530402F18Rik	1062.91	-0.572053	0.104794	-5.4588	4.79354e-08	7.69127e-06
ENSMUSG00000021596	Mctp1	312.804	-0.81994	0.150769	-5.4384	5.37599e-08	8.50601e-06
ENSMUSG00000013663	Pten	1833.91	-0.571396	0.105355	-5.42351	5.8441e-08	9.12e-06
ENSMUSG00000035105	Egln3	275.103	-1.09656	0.202713	-5.40941	6.32328e-08	9.73443e-06
ENSMUSG00000036172	Cd200r3	221.02	0.97179	0.180168	5.39379	6.89854e-08	1.04784e-05
ENSMUSG00000005447	Pafah1b3	397.465	0.780385	0.146285	5.33469	9.57059e-08	1.43458e-05
ENSMUSG00000075705	Msrb1	2601.91	0.571314	0.107216	5.32861	9.89674e-08	1.4642e-05
ENSMUSG00000095788	Sirpb1a	382.367	0.95824	0.180323	5.31403	1.07228e-07	1.56608e-05
ENSMUSG00000037868	Egr2	2266.09	0.737924	0.139684	5.2828	1.27223e-07	1.83459e-05
ENSMUSG00000106149	Gm43430	46.0163	-1.48473	0.282059	-5.2639	1.41028e-07	2.00824e-05
ENSMUSG00000034295	Fhod3	57.7889	-1.31868	0.25097	-5.25432	1.48573e-07	2.06408e-05
ENSMUSG00000061731	Ext1	898.847	-0.578438	0.110058	-5.25576	1.47418e-07	2.06408e-05
ENSMUSG00000056153	Socs6	648.404	0.58699	0.111826	5.24912	1.52828e-07	2.09761e-05
ENSMUSG00000014470	Rnf166	508.435	0.630188	0.120109	5.2468	1.54762e-07	2.09886e-05
ENSMUSG00000068129	Cst7	611.275	-0.769203	0.146736	-5.24209	1.58765e-07	2.12782e-05
ENSMUSG00000022788	Fgd4	229.746	0.938082	0.179121	5.23713	1.63095e-07	2.16045e-05
ENSMUSG00000057191	AB124611	1620.67	0.516226	0.0986427	5.23329	1.66523e-07	2.18049e-05
ENSMUSG00000036887	C1qa	3323.57	0.520503	0.0995095	5.23068	1.68884e-07	2.18628e-05
ENSMUSG00000050628	Ubald2	469.621	0.717828	0.137497	5.2207	1.78251e-07	2.28162e-05
ENSMUSG00000029413	Naaa	4690.85	0.792575	0.152268	5.20513	1.9386e-07	2.45383e-05
ENSMUSG00000027360	Hdc	424.917	-0.666118	0.128527	-5.18271	2.18683e-07	2.73763e-05
ENSMUSG00000062190	Lancl2	609.101	-0.841953	0.162682	-5.17545	2.27357e-07	2.81527e-05
ENSMUSG00000020599	Rgs9	181.067	-0.7968	0.154799	-5.14733	2.64216e-07	3.2365e-05
ENSMUSG00000046157	Tmem229b	616.684	0.652585	0.127697	5.11041	3.21457e-07	3.89579e-05
ENSMUSG00000026014	Raph1	427.848	-0.675963	0.132735	-5.09256	3.53268e-07	4.23624e-05
ENSMUSG00000022661	Cd200	10561.7	-0.610114	0.119948	-5.08647	3.64787e-07	4.32881e-05
ENSMUSG00000031659	Adcy7	1001.65	0.621852	0.122442	5.07873	3.7996e-07	4.46237e-05
ENSMUSG00000001131	Timp1	931.619	-0.650518	0.12822	-5.07345	3.9066e-07	4.54123e-05
ENSMUSG00000032244	Fem1b	3045.07	-0.691092	0.136349	-5.06855	4.00859e-07	4.61271e-05
ENSMUSG00000024087	Cyp1b1	99.9893	-1.20382	0.240066	-5.01454	5.31596e-07	6.05595e-05
ENSMUSG00000053907	Mat2a	2581.15	0.479557	0.0957318	5.00938	5.46057e-07	6.15909e-05
ENSMUSG00000019823	Mical1	584.082	0.571745	0.114389	4.99823	5.7858e-07	6.46194e-05
ENSMUSG00000038623	Tm6sf1	602.462	0.680965	0.136424	4.99153	5.99039e-07	6.62549e-05
ENSMUSG00000030729	Pgm2l1	257.476	-0.680899	0.136719	-4.98029	6.34881e-07	6.95439e-05
ENSMUSG00000031770	Herpud1	1747.29	0.496231	0.0998816	4.96819	6.75807e-07	7.33218e-05
ENSMUSG00000006800	Sulf2	798.116	0.739211	0.149067	4.95892	7.08869e-07	7.61834e-05
ENSMUSG00000073643	Wdfy1	942.264	0.688416	0.139003	4.95254	7.32504e-07	7.79878e-05
ENSMUSG00000036390	Gadd45a	210.664	0.757611	0.153308	4.94175	7.74238e-07	8.16678e-05
ENSMUSG00000071757	Zhx2	544.386	-0.603745	0.12244	-4.93096	8.18278e-07	8.55213e-05
ENSMUSG00000050370	Ch25h	4641.36	0.479352	0.0974157	4.92069	8.62409e-07	8.93142e-05
ENSMUSG00000027763	Mbnl1	11555.7	0.754352	0.153599	4.91117	9.05339e-07	9.1271e-05
ENSMUSG00000040451	Sgms1	536.196	0.783804	0.159548	4.91265	8.98518e-07	9.1271e-05
ENSMUSG00000025279	Dnase1l3	958.913	0.816988	0.166349	4.91129	9.04769e-07	9.1271e-05
ENSMUSG00000040663	Clcf1	499.323	-0.567859	0.117173	-4.84631	1.25776e-06	0.000125688
ENSMUSG00000026984	Il1f6	131.387	-0.917939	0.189646	-4.84026	1.29667e-06	0.000128449
ENSMUSG00000007613	Tgfbr1	1723.52	0.515968	0.106644	4.83823	1.30999e-06	0.00012865
ENSMUSG00000032902	Slc16a1	492.922	-0.661693	0.137494	-4.81252	1.49039e-06	0.000145116
ENSMUSG00000038067	Csf3	264.665	-0.685343	0.142741	-4.8013	1.57638e-06	0.000150233
ENSMUSG00000004043	Stat5a	4601.7	-0.494471	0.103003	-4.80052	1.58251e-06	0.000150233
ENSMUSG00000031382	Asb11	222.847	0.885627	0.184366	4.80365	1.55802e-06	0.000150233
ENSMUSG00000025165	Sectm1a	31.1802	1.69126	0.352884	4.79268	1.6457e-06	0.00015494
ENSMUSG00000022122	Ednrb	46.9443	-1.6961	0.354023	-4.79094	1.66003e-06	0.000155009
ENSMUSG00000048779	P2ry6	333.169	0.725966	0.152542	4.75914	1.94422e-06	0.000180069
ENSMUSG00000003420	Fcgrt	224.591	0.708434	0.149169	4.74922	2.04205e-06	0.000187605
ENSMUSG00000028364	Tnc	1007.85	-1.48743	0.31347	-4.74505	2.08453e-06	0.000188468
ENSMUSG00000032322	Pstpip1	351.791	0.632544	0.133262	4.7466	2.06861e-06	0.000188468
ENSMUSG00000067341	H2-Eb2	112.994	0.978237	0.207451	4.71551	2.41111e-06	0.000216278
ENSMUSG00000026249	Serpine2	106.689	-0.965468	0.205081	-4.70773	2.50488e-06	0.000222934
ENSMUSG00000033227	Wnt6	160.535	1.00792	0.215405	4.67918	2.88026e-06	0.000254356
ENSMUSG00000020010	Vnn3	908.579	-0.731443	0.15652	-4.67315	2.96618e-06	0.000259481
ENSMUSG00000049744	Arhgap15	396.11	0.894125	0.191383	4.67193	2.98385e-06	0.000259481
ENSMUSG00000037465	Klf10	273.377	0.660609	0.141627	4.66443	3.09476e-06	0.000267087
ENSMUSG00000026811	St6galnac6	362.46	0.579192	0.124395	4.65606	3.22313e-06	0.000275949
ENSMUSG00000026456	Cyb5r1	257.876	0.674879	0.144991	4.65461	3.24589e-06	0.000275949
ENSMUSG00000020099	Unc5b	51.8385	-1.22407	0.263267	-4.64954	3.32681e-06	0.000280733
ENSMUSG00000021108	Prkch	86.7908	0.968534	0.208468	4.64596	3.38502e-06	0.000283545
ENSMUSG00000021065	Fut8	1155.48	-0.587076	0.127462	-4.60588	4.10728e-06	0.000341534
ENSMUSG00000068329	Htra2	954.2	0.679184	0.148322	4.57911	4.66966e-06	0.000385483
ENSMUSG00000026107	Nabp1	12727.3	0.577452	0.126732	4.55648	5.20191e-06	0.000426332
ENSMUSG00000033713	Foxn3	101.333	-0.865899	0.190404	-4.5477	5.42362e-06	0.000439378
ENSMUSG00000021134	Srsf5	1506.17	0.508052	0.11173	4.54713	5.43823e-06	0.000439378
ENSMUSG00000043832	Clec4a3	336.48	0.773842	0.170299	4.54403	5.51888e-06	0.000442754
ENSMUSG00000074794	Arrdc3	214.317	-0.766192	0.168836	-4.53808	5.67699e-06	0.000449113
ENSMUSG00000009013	Dynll1	1322.19	0.429531	0.0946447	4.53836	5.66941e-06	0.000449113
ENSMUSG00000040963	Asgr2	287.936	0.774327	0.171235	4.522	6.12577e-06	0.000481275
ENSMUSG00000026928	Card9	265.037	0.69735	0.154931	4.50104	6.76229e-06	0.000527644
ENSMUSG00000037434	Slc30a1	2810.22	-0.649951	0.144701	-4.49167	7.06653e-06	0.000546912
ENSMUSG00000036046	5031439G07Rik	2816.28	0.43679	0.0973006	4.48908	7.15326e-06	0.000546912
ENSMUSG00000024675	Ms4a4c	3238.47	0.746787	0.166318	4.49012	7.11821e-06	0.000546912
ENSMUSG00000062585	Cnr2	67.9476	1.05997	0.236511	4.4817	7.40501e-06	0.000562385
ENSMUSG00000032561	Acpp	18585.4	-0.727888	0.162648	-4.47522	7.63327e-06	0.000575882
ENSMUSG00000059089	Fcgr4	1384.98	0.621821	0.13928	4.46455	8.0239e-06	0.000601371
ENSMUSG00000024640	Psat1	2919.02	0.536147	0.120139	4.46271	8.09308e-06	0.00060259
ENSMUSG00000036896	C1qc	6619.77	0.443003	0.0995173	4.45152	8.52652e-06	0.000630741
ENSMUSG00000060594	Layn	162.528	-0.741952	0.166866	-4.4464	8.73224e-06	0.000641792
ENSMUSG00000031101	Sash3	204.715	0.728285	0.164182	4.43584	9.17157e-06	0.00066976
ENSMUSG00000027670	Ocstamp	715.352	0.767675	0.173273	4.43043	9.40456e-06	0.0006824
ENSMUSG00000037337	Map4k1	276.207	0.616073	0.139245	4.42439	9.67162e-06	0.000694763
ENSMUSG00000034957	Cebpa	459.522	0.626125	0.141535	4.42382	9.69692e-06	0.000694763
ENSMUSG00000087659	Gm12606	47.4862	-1.27543	0.290543	-4.38984	1.13435e-05	0.000807661
ENSMUSG00000079339	Ifit1bl1	977.755	0.640258	0.146138	4.3812	1.18029e-05	0.000835143
ENSMUSG00000052013	Btla	1143.94	-0.740573	0.169608	-4.36638	1.26324e-05	0.000888322
ENSMUSG00000037418	Best1	97.556	0.923764	0.211636	4.36487	1.27197e-05	0.000888977
ENSMUSG00000028842	Ago3	1240.1	-0.489755	0.112476	-4.35433	1.33476e-05	0.000925317
ENSMUSG00000044485	Klk1b11	323.482	0.83252	0.191233	4.35343	1.34022e-05	0.000925317
ENSMUSG00000097474	Gm26584	37.909	-1.3635	0.313383	-4.35089	1.35583e-05	0.000930459
ENSMUSG00000013415	Igf2bp1	125.931	-0.820864	0.188738	-4.34923	1.36614e-05	0.000931922
ENSMUSG00000025911	Adhfe1	235.242	-0.636673	0.146575	-4.34367	1.4012e-05	0.000950144
ENSMUSG00000022378	Fam49b	3696.59	0.464556	0.107049	4.33966	1.42703e-05	0.000960058
ENSMUSG00000043157	Arl11	176.501	0.726532	0.16745	4.33879	1.43267e-05	0.000960058
ENSMUSG00000026749	Nek6	3733.23	0.41792	0.0963613	4.33701	1.44437e-05	0.000962235
ENSMUSG00000038147	Cd84	4085.4	0.545304	0.125891	4.33155	1.48063e-05	0.000980662
ENSMUSG00000037134	Prmt9	699.297	-0.541692	0.125265	-4.32436	1.52974e-05	0.00100733
ENSMUSG00000030223	Ptpro	396.619	0.729797	0.168985	4.31871	1.56945e-05	0.00102754
ENSMUSG00000033082	Clec1a	32.7925	1.39988	0.324312	4.31647	1.58545e-05	0.00103208
ENSMUSG00000050737	Ptges	495.372	-0.581583	0.13487	-4.31219	1.61647e-05	0.0010463
ENSMUSG00000056220	Pla2g4a	3585.19	0.492666	0.114394	4.30673	1.65685e-05	0.00106637
ENSMUSG00000045382	Cxcr4	295.023	-0.689621	0.160495	-4.29683	1.73255e-05	0.00110883
ENSMUSG00000047898	Ccr4	454.871	-0.67724	0.157866	-4.28996	1.78705e-05	0.00112476
ENSMUSG00000034438	Gbp8	532.273	0.711388	0.165823	4.29005	1.78634e-05	0.00112476
ENSMUSG00000022102	Dok2	1025.44	1.35536	0.315819	4.29157	1.77415e-05	0.00112476
ENSMUSG00000035493	Tgfbi	2425.91	0.691496	0.161239	4.28865	1.79761e-05	0.00112519
ENSMUSG00000063889	Crem	796.487	-0.538999	0.126301	-4.26756	1.97621e-05	0.00123022
ENSMUSG00000030560	Ctsc	30760.9	0.714811	0.167676	4.26305	2.01655e-05	0.0012485
ENSMUSG00000023809	Rps6ka2	918.948	-0.662083	0.155396	-4.26063	2.03853e-05	0.0012553
ENSMUSG00000017652	Cd40	43621.3	-0.509859	0.119728	-4.25849	2.05816e-05	0.00126057
ENSMUSG00000036995	Asap3	371.972	-0.548956	0.129274	-4.24646	2.17173e-05	0.00132301
ENSMUSG00000032115	Hyou1	1301.73	-0.500846	0.118052	-4.24259	2.20952e-05	0.00133179
ENSMUSG00000026207	Speg	183.253	0.732192	0.172581	4.24261	2.20939e-05	0.00133179
ENSMUSG00000021466	Ptch1	1337.57	-0.716166	0.168952	-4.23887	2.24643e-05	0.00133986
ENSMUSG00000029270	Fam69a	530.288	-0.481357	0.113541	-4.23951	2.2401e-05	0.00133986
ENSMUSG00000014846	Tppp3	119.742	0.822232	0.19417	4.23459	2.28967e-05	0.00135854
ENSMUSG00000038188	Scarf1	1305.01	0.455199	0.107743	4.22487	2.39084e-05	0.00139674
ENSMUSG00000036905	C1qb	12241.6	0.463357	0.109641	4.22615	2.37728e-05	0.00139674
ENSMUSG00000042742	Bmt2	3480.73	0.555581	0.131472	4.22584	2.38055e-05	0.00139674
ENSMUSG00000044716	Dok7	273.765	-0.693583	0.164232	-4.22318	2.4088e-05	0.00140005
ENSMUSG00000033326	Kdm4a	5476.89	-0.418789	0.099225	-4.2206	2.43653e-05	0.00140898
ENSMUSG00000055639	Dach1	112.883	-0.787602	0.186776	-4.21683	2.47759e-05	0.00141833
ENSMUSG00000053617	Sh3pxd2a	410.817	-0.671765	0.159301	-4.21696	2.47617e-05	0.00141833
ENSMUSG00000036622	Atp13a2	844.314	0.451188	0.107441	4.19939	2.67637e-05	0.00152446
ENSMUSG00000041040	Fam117b	632.626	-0.473949	0.113007	-4.19399	2.74088e-05	0.00154575
ENSMUSG00000000552	Zfp385a	541.03	0.544053	0.129718	4.19413	2.73919e-05	0.00154575
ENSMUSG00000003153	Slc2a3	74.8101	-0.912476	0.217775	-4.18999	2.78972e-05	0.00156554
ENSMUSG00000040345	Arhgap9	807.201	0.442166	0.10571	4.18281	2.87927e-05	0.00160787
ENSMUSG00000048537	Phldb1	708.377	-0.471732	0.113029	-4.17355	2.99892e-05	0.00166652
ENSMUSG00000026131	Dst	4576.65	-0.63849	0.153205	-4.16754	3.07906e-05	0.00170275
ENSMUSG00000036078	Sigmar1	307.101	0.550222	0.132239	4.16081	3.17118e-05	0.00174522
ENSMUSG00000032998	Foxj3	871.695	-0.462957	0.111669	-4.1458	3.38636e-05	0.00185468
ENSMUSG00000042349	Ikbke	1942.24	0.443304	0.106966	4.14435	3.40775e-05	0.00185747
ENSMUSG00000038679	Trps1	1625.9	-0.459947	0.111398	-4.12887	3.64543e-05	0.00197756
ENSMUSG00000028538	St3gal3	1756.59	-0.428328	0.103796	-4.12662	3.68134e-05	0.00198757
ENSMUSG00000026770	Il2ra	2508.81	-0.382518	0.0928811	-4.11836	3.8157e-05	0.0020345
ENSMUSG00000027200	Sema6d	964.875	0.493995	0.11996	4.118	3.82183e-05	0.0020345
ENSMUSG00000029648	Flt1	738.425	0.627869	0.152452	4.11847	3.81397e-05	0.0020345
ENSMUSG00000029377	Ereg	165.392	-0.889356	0.216175	-4.11405	3.88771e-05	0.00205994
ENSMUSG00000051495	Irf2bp2	527.367	0.485145	0.118124	4.10707	4.00706e-05	0.00211336
ENSMUSG00000074677	Sirpb1c	427.497	0.781782	0.190613	4.10141	4.10637e-05	0.00215575
ENSMUSG00000034709	Ppp1r21	428.821	0.538202	0.131402	4.09584	4.20638e-05	0.00219812
ENSMUSG00000034255	Arhgap27	192.961	0.650307	0.158878	4.09312	4.25616e-05	0.00221398
ENSMUSG00000098557	Kctd12	245.808	0.623434	0.152594	4.08558	4.39665e-05	0.00227666
ENSMUSG00000036330	Slc18a1	71.0152	1.01495	0.248491	4.08446	4.41792e-05	0.00227733
ENSMUSG00000021765	Fst	1182.64	-0.417872	0.102531	-4.07558	4.59004e-05	0.00235539
ENSMUSG00000020253	Ppm1m	331.375	0.572001	0.140488	4.07152	4.67068e-05	0.00238602
ENSMUSG00000085633	Bloc1s6os	113.68	-0.80423	0.197788	-4.06613	4.78009e-05	0.00243102
ENSMUSG00000037649	H2-DMa	5060.73	0.467396	0.115026	4.06338	4.83677e-05	0.00243807
ENSMUSG00000035385	Ccl2	10724.4	0.709261	0.17452	4.06408	4.82226e-05	0.00243807
ENSMUSG00000048806	Ifnb1	485.935	-0.696612	0.171644	-4.05847	4.9396e-05	0.00246952
ENSMUSG00000030287	Itpr2	1315.85	-0.511802	0.126111	-4.05833	4.9425e-05	0.00246952
ENSMUSG00000036634	Mag	195.135	0.631178	0.15578	4.05174	5.08387e-05	0.00252906
ENSMUSG00000039899	Fgl2	37353.1	0.550635	0.135983	4.0493	5.13716e-05	0.00254446
ENSMUSG00000023272	Creld2	412.235	-0.520102	0.128528	-4.04661	5.19643e-05	0.00256267
ENSMUSG00000057897	Camk2b	35.4513	1.30677	0.323146	4.04389	5.25716e-05	0.00258145
ENSMUSG00000050896	Rtn4rl2	115.789	-0.767794	0.190479	-4.03087	5.55715e-05	0.00271704
ENSMUSG00000059288	Cdyl	892.494	-0.46432	0.115389	-4.02395	5.72289e-05	0.00278612
ENSMUSG00000035212	Leprot	1588.78	0.429847	0.106867	4.02228	5.76381e-05	0.0027941
ENSMUSG00000068105	Tnfrsf13c	19.0897	-1.9073	0.47475	-4.01748	5.88239e-05	0.0028395
ENSMUSG00000036819	Jmjd4	91.0577	-0.819229	0.204448	-4.00704	6.14849e-05	0.00295543
ENSMUSG00000021690	Jmy	120.745	-0.742625	0.185461	-4.00422	6.22234e-05	0.00297836
ENSMUSG00000058755	Osm	2063.41	-0.436193	0.109112	-3.99764	6.39766e-05	0.00304946
ENSMUSG00000021624	Cd180	2961.03	0.677024	0.169672	3.99019	6.60201e-05	0.00313376
ENSMUSG00000035373	Ccl7	1684.06	0.6596	0.165558	3.98411	6.77346e-05	0.00320179
ENSMUSG00000079298	Klrb1b	45.1085	1.17111	0.294038	3.98284	6.80974e-05	0.00320564
ENSMUSG00000023951	Vegfa	2506.11	-0.389829	0.0979235	-3.98095	6.86399e-05	0.00321788
ENSMUSG00000029553	Tfec	1060.8	0.602705	0.151826	3.9697	7.19645e-05	0.00335991
ENSMUSG00000031488	Rab11fip1	3644.76	-0.49465	0.124822	-3.96285	7.40609e-05	0.0034158
ENSMUSG00000027646	Src	3357.87	-0.393147	0.0991658	-3.96454	7.35374e-05	0.0034158
ENSMUSG00000079017	Ifi27l2a	3239.82	0.656884	0.165728	3.96362	7.38227e-05	0.0034158
ENSMUSG00000044167	Foxo1	255.361	-0.562134	0.142022	-3.95807	7.55587e-05	0.00347082
ENSMUSG00000001785	Pwp1	775.459	-0.474876	0.120038	-3.95607	7.61944e-05	0.00348597
ENSMUSG00000024277	Mapre2	1878.03	-0.574584	0.145335	-3.95353	7.70079e-05	0.0035091
ENSMUSG00000023045	Soat2	84.6009	0.860549	0.217767	3.9517	7.75978e-05	0.00352189
ENSMUSG00000017493	Igfbp4	227.728	-0.571597	0.145129	-3.93854	8.19796e-05	0.003706
ENSMUSG00000037548	H2-DMb2	924.507	0.518623	0.131862	3.93309	8.38613e-05	0.00377608
ENSMUSG00000038352	Arl5c	3235.19	0.403525	0.102632	3.93175	8.4328e-05	0.00378214
ENSMUSG00000053641	Dennd4a	1602.93	-0.545606	0.139013	-3.92486	8.67795e-05	0.00387497
ENSMUSG00000034789	Rab24	306.485	0.566427	0.144348	3.92404	8.7078e-05	0.00387497
ENSMUSG00000025993	Slc40a1	218.273	-0.782917	0.199941	-3.91573	9.01298e-05	0.00399517
ENSMUSG00000036931	Nfkbid	521.995	0.43632	0.111494	3.91339	9.1008e-05	0.00401846
ENSMUSG00000024066	Xdh	1748.67	0.49677	0.127139	3.90729	9.33379e-05	0.00410542
ENSMUSG00000038843	Gcnt1	262.03	0.570895	0.146247	3.90362	9.4763e-05	0.00415208
ENSMUSG00000005672	Kit	117.058	-0.832532	0.213474	-3.89992	9.62242e-05	0.00419995
ENSMUSG00000020937	Plcd3	29.3518	-1.34543	0.345685	-3.89207	9.93918e-05	0.00432165
ENSMUSG00000025465	Echs1	478.451	0.447963	0.115129	3.89096	9.98467e-05	0.00432492
ENSMUSG00000096351	Samd11	44.9691	-1.19984	0.30858	-3.88827	0.000100961	0.0043402
ENSMUSG00000048163	Selplg	2551.68	0.404912	0.104134	3.88839	0.000100912	0.0043402
ENSMUSG00000028496	Mllt3	476.332	-0.496771	0.127838	-3.88594	0.000101934	0.00436555
ENSMUSG00000020605	Hs1bp3	660.584	-0.569397	0.146794	-3.87888	0.00010494	0.00444413
ENSMUSG00000047810	Ccdc88b	2529.17	0.412669	0.106357	3.88004	0.000104438	0.00444413
ENSMUSG00000097328	Tnfsf12	217.209	0.561112	0.144649	3.87914	0.000104826	0.00444413
ENSMUSG00000028671	Gale	131.63	0.688611	0.177697	3.8752	0.000106538	0.00449512
ENSMUSG00000013236	Ptprs	57.3222	0.956688	0.247039	3.87262	0.00010767	0.0045261
ENSMUSG00000056749	Nfil3	2021.58	-0.366689	0.0948366	-3.86653	0.000110395	0.00462362
ENSMUSG00000028583	Pdpn	2703.52	-0.651577	0.168804	-3.85996	0.000113405	0.00468084
ENSMUSG00000032845	Alpk2	1115.72	-0.537027	0.139125	-3.86005	0.000113366	0.00468084
ENSMUSG00000000693	Loxl3	257.055	0.63183	0.163674	3.8603	0.000113246	0.00468084
ENSMUSG00000052142	Rasal3	156.73	0.705566	0.182782	3.86014	0.000113323	0.00468084
ENSMUSG00000004947	Dtx2	577.811	-0.425706	0.110331	-3.85845	0.00011411	0.00469291
ENSMUSG00000053158	Fes	766.066	0.491999	0.127699	3.8528	0.000116776	0.00478528
ENSMUSG00000035352	Ccl12	430.863	-0.618893	0.160832	-3.84808	0.000119049	0.00486094
ENSMUSG00000030263	Lrmp	565.534	0.503014	0.130827	3.84489	0.000120609	0.00490706
ENSMUSG00000020893	Per1	547.058	-0.499086	0.129895	-3.84223	0.000121923	0.00494285
ENSMUSG00000045414	1190002N15Rik	152.616	-0.783941	0.204406	-3.83521	0.000125459	0.00503249
ENSMUSG00000021929	Kpna3	13311.4	-0.526324	0.137229	-3.83536	0.00012538	0.00503249
ENSMUSG00000049643	2310022A10Rik	374.082	-0.526097	0.137135	-3.83634	0.000124882	0.00503249
ENSMUSG00000029676	Pot1a	117.423	-0.721235	0.188618	-3.82379	0.000131415	0.0052445
ENSMUSG00000021262	Evl	2946.12	0.397959	0.104087	3.82332	0.000131665	0.0052445
ENSMUSG00000039005	Tlr4	1524.05	0.415594	0.109078	3.81007	0.000138926	0.00551445
ENSMUSG00000025790	Slco3a1	11812.8	-0.49084	0.128884	-3.80838	0.000139878	0.00552906
ENSMUSG00000004837	Grap	406.006	-0.4691	0.123198	-3.8077	0.000140265	0.00552906
ENSMUSG00000027342	Pcna	4194.58	0.459458	0.120885	3.8008	0.000144232	0.00566583
ENSMUSG00000028063	Lmna	1166.52	-0.36982	0.0973854	-3.79749	0.000146169	0.0056764
ENSMUSG00000028341	Nr4a3	5663.5	-0.357898	0.0942513	-3.79728	0.000146293	0.0056764
ENSMUSG00000036138	Acaa1a	2809.15	0.410416	0.108023	3.79932	0.000145091	0.0056764
ENSMUSG00000107002	0610012G03Rik	302.613	0.518915	0.136667	3.79694	0.000146494	0.0056764
ENSMUSG00000032860	P2ry2	423.384	-0.54992	0.145129	-3.78919	0.000151141	0.00583662
ENSMUSG00000043671	Dpy19l3	117.512	0.727309	0.192421	3.77979	0.000156962	0.00604092
ENSMUSG00000025757	Hspa4l	1401.28	-0.507137	0.134251	-3.77752	0.000158398	0.00607568
ENSMUSG00000074994	Qser1	224.751	-0.546619	0.144802	-3.77494	0.000160047	0.00609784
ENSMUSG00000059325	Hopx	1259.88	0.392929	0.104084	3.77511	0.000159934	0.00609784
ENSMUSG00000041886	Macc1	153.753	-0.651529	0.172868	-3.76893	0.000163949	0.0062257
ENSMUSG00000044583	Tlr7	6579.38	-0.45191	0.120012	-3.76553	0.000166196	0.00629004
ENSMUSG00000043953	Ccrl2	10046	-0.754967	0.200955	-3.7569	0.000172034	0.00644676
ENSMUSG00000019854	Reps1	521.584	-0.447168	0.118999	-3.75774	0.000171458	0.00644676
ENSMUSG00000037860	Aim2	1056.48	0.495034	0.131743	3.75757	0.000171574	0.00644676
ENSMUSG00000022141	Nipbl	1381.03	-0.361778	0.0965359	-3.7476	0.000178533	0.00666837
ENSMUSG00000005686	Ampd3	1104.02	-0.663386	0.177149	-3.74479	0.000180547	0.00672154
ENSMUSG00000072893	4933439C10Rik	140.927	0.620942	0.165953	3.74168	0.000182796	0.00677409
ENSMUSG00000021758	Ddx4	48.7453	1.16983	0.312689	3.74119	0.000183148	0.00677409
ENSMUSG00000048911	Rnf24	610.926	-0.533489	0.142731	-3.73771	0.000185701	0.0068463
ENSMUSG00000039474	Wfs1	772.215	-0.64952	0.173829	-3.73655	0.000186566	0.00685598
ENSMUSG00000000489	Pdgfb	186.138	0.689764	0.184681	3.73489	0.000187796	0.00687902
ENSMUSG00000028773	Fabp3	814.089	-0.57039	0.152799	-3.73295	0.000189253	0.00691017
ENSMUSG00000026315	Serpinb8	342.813	-0.640253	0.171665	-3.72967	0.000191734	0.00697839
ENSMUSG00000024696	Lpxn	548.004	0.498938	0.134006	3.72326	0.000196663	0.007135
ENSMUSG00000018476	Kdm6b	1619.18	-0.396775	0.106761	-3.71649	0.000202013	0.00730583
ENSMUSG00000037347	Chst7	139.617	0.770755	0.207593	3.71281	0.000204969	0.00738927
ENSMUSG00000028885	Smpdl3b	690.135	0.465472	0.125421	3.71129	0.000206209	0.00741052
ENSMUSG00000052353	Cemip	58.7836	-1.01143	0.273326	-3.70043	0.000215232	0.00766512
ENSMUSG00000045551	Fpr1	1424.95	0.494742	0.133701	3.70035	0.0002153	0.00766512
ENSMUSG00000017664	Slc35c2	319.453	0.529054	0.142974	3.70034	0.000215312	0.00766512
ENSMUSG00000039891	Txlnb	113.817	-0.696159	0.188194	-3.69916	0.000216318	0.00767693
ENSMUSG00000023104	Rfc2	400.272	0.495508	0.134238	3.69127	0.000223138	0.00789439
ENSMUSG00000001248	Gramd1a	917.242	-0.411014	0.111414	-3.68908	0.000225063	0.00793783
ENSMUSG00000037172	E330009J07Rik	220.113	-0.653066	0.177189	-3.68571	0.000228065	0.00800074
ENSMUSG00000025408	Ddit3	1091.15	0.443903	0.120446	3.6855	0.000228252	0.00800074
ENSMUSG00000030842	Lamtor1	1419.84	0.378912	0.102977	3.67959	0.000233614	0.00816358
ENSMUSG00000022684	Bfar	2832.46	-0.385018	0.104687	-3.67781	0.000235243	0.00819536
ENSMUSG00000044468	Fam46c	4538.8	-0.574155	0.156372	-3.67173	0.000240916	0.00836742
ENSMUSG00000020919	Stat5b	3407.42	-0.367017	0.0999885	-3.67059	0.000241993	0.00837929
ENSMUSG00000037824	Tspan14	297.084	0.516012	0.140742	3.66637	0.000246015	0.00848888
ENSMUSG00000015112	Slc25a13	337.23	0.561317	0.153126	3.66572	0.000246648	0.00848888
ENSMUSG00000074342	I830077J02Rik	123.38	0.706612	0.192843	3.66418	0.00024813	0.00851414
ENSMUSG00000019966	Kitl	294.21	-0.581238	0.158934	-3.6571	0.000255084	0.00872206
ENSMUSG00000036181	Hist1h1c	1205.92	0.427787	0.116995	3.65646	0.00025572	0.00872206
ENSMUSG00000024818	Slc25a45	674.989	0.410858	0.112668	3.64662	0.00026571	0.00900885
ENSMUSG00000099413	Gm17767	70.1243	0.943183	0.258619	3.647	0.000265321	0.00900885
ENSMUSG00000038331	Satb2	154.705	-0.604309	0.166041	-3.63951	0.000273155	0.00923378
ENSMUSG00000020108	Ddit4	437.229	-0.571665	0.157423	-3.63139	0.000281895	0.00950102
ENSMUSG00000039842	Mcph1	85.342	-0.766899	0.211641	-3.62359	0.000290546	0.00968162
ENSMUSG00000053338	Tarm1	6572.19	-0.580546	0.16018	-3.62434	0.0002897	0.00968162
ENSMUSG00000021892	Sh3bp5	2741.99	-0.516003	0.142405	-3.62349	0.000290652	0.00968162
ENSMUSG00000034807	Colgalt1	2186.3	0.460297	0.126956	3.62563	0.00028826	0.00968162
ENSMUSG00000069769	Msi2	77.0043	-0.768221	0.212417	-3.61657	0.000298534	0.00991517
ENSMUSG00000037681	Esyt3	30.7347	1.22665	0.339613	3.61191	0.000303951	0.0100657
ENSMUSG00000025058	5430427O19Rik	78.472	0.895101	0.247915	3.61052	0.000305587	0.0100906
ENSMUSG00000067610	Klri1	79.7982	-0.824934	0.22876	-3.60612	0.000310813	0.0102335
ENSMUSG00000039304	Tnfsf10	546.812	0.408122	0.113236	3.60418	0.000313143	0.0102805
ENSMUSG00000040618	Pck2	310.178	0.493719	0.137085	3.60157	0.000316307	0.0103545
ENSMUSG00000028152	Tspan5	1442.8	-0.412573	0.114625	-3.59933	0.000319038	0.0103958
ENSMUSG00000102715	Gm6209	175.017	0.618355	0.171811	3.59904	0.000319394	0.0103958
ENSMUSG00000028007	Snx7	282.586	0.485236	0.134888	3.59733	0.000321498	0.0104345
ENSMUSG00000028673	Fuca1	1673.46	0.378239	0.105216	3.59487	0.000324552	0.0105037
ENSMUSG00000031530	Dusp4	289.522	-0.474454	0.132084	-3.59207	0.000328061	0.0105872
ENSMUSG00000037486	Asxl2	676.759	-0.425878	0.118854	-3.58319	0.000339419	0.010892
ENSMUSG00000022668	Gtpbp8	341.797	0.477912	0.133364	3.58351	0.000339013	0.010892
ENSMUSG00000031897	Psmb10	3956.53	0.391616	0.109375	3.58048	0.000342965	0.0109749
ENSMUSG00000070691	Runx3	1867.6	-0.404036	0.112952	-3.57708	0.000347459	0.0110875
ENSMUSG00000039982	Dtx4	493.201	-0.525331	0.147478	-3.56209	0.000367915	0.0117075
ENSMUSG00000031925	Maml2	490.838	-0.473289	0.132945	-3.56004	0.000370799	0.0117664
ENSMUSG00000025225	Nfkb2	9986.86	-0.376616	0.105828	-3.55876	0.000372603	0.0117908
ENSMUSG00000028327	Stra6l	70.0463	0.858695	0.241588	3.55439	0.000378862	0.0119557
ENSMUSG00000037622	Wdtc1	803.747	-0.515511	0.145074	-3.55344	0.000380233	0.0119658
ENSMUSG00000003863	Ppfia3	357.881	-0.576293	0.162262	-3.55162	0.00038287	0.0120156
ENSMUSG00000079427	Mthfsl	421.608	0.578326	0.163341	3.54059	0.000399226	0.0124945
ENSMUSG00000031762	Mt2	733.933	-0.383368	0.108305	-3.5397	0.000400577	0.0125024
ENSMUSG00000030056	Isy1	315.748	-0.473637	0.133896	-3.53734	0.000404179	0.0125804
ENSMUSG00000020571	Pdia6	4736.1	-0.43722	0.12367	-3.53538	0.000407197	0.0126397
ENSMUSG00000034266	Batf	630.221	-0.383628	0.1086	-3.53248	0.000411683	0.0127443
ENSMUSG00000070003	Ssbp4	421.604	0.42515	0.120392	3.53139	0.000413387	0.0127623
ENSMUSG00000028970	Abcb1b	209.314	-0.534674	0.151521	-3.52871	0.000417596	0.0128228
ENSMUSG00000056671	Prelid2	198.968	0.561387	0.159062	3.52935	0.00041658	0.0128228
ENSMUSG00000028914	Casp9	503.839	0.393327	0.111499	3.52762	0.00041932	0.0128411
ENSMUSG00000035849	Krt222	35.5674	-1.06771	0.303164	-3.52189	0.000428476	0.0130565
ENSMUSG00000034353	Ramp1	187.339	0.569773	0.161785	3.52179	0.000428644	0.0130565
ENSMUSG00000033967	Rnf225	20.5861	-1.48606	0.422228	-3.51957	0.000432241	0.0131309
ENSMUSG00000062937	Mtap	201.02	-0.528471	0.150298	-3.51616	0.00043783	0.0132653
ENSMUSG00000032218	Ccnb2	43.9335	1.01592	0.289081	3.51433	0.00044087	0.013322
ENSMUSG00000020913	Krt24	36.1766	-1.1446	0.326063	-3.51037	0.00044748	0.0134504
ENSMUSG00000018008	Cyth4	3676.27	0.38442	0.109491	3.51098	0.000446456	0.0134504
ENSMUSG00000027068	Dhrs9	1286.69	0.563297	0.16057	3.50811	0.000451299	0.0135295
ENSMUSG00000058446	Znrf2	2506.56	0.347353	0.0990552	3.50666	0.000453774	0.013568
ENSMUSG00000032575	Manf	1233.86	-0.402797	0.115079	-3.50017	0.000464956	0.0138659
ENSMUSG00000038214	Bend3	95.0057	-0.765809	0.218944	-3.49773	0.000469235	0.0138845
ENSMUSG00000002997	Prkar2b	209.093	-0.550303	0.157321	-3.49796	0.000468833	0.0138845
ENSMUSG00000028525	Pde4b	4729.83	-0.365139	0.104382	-3.49809	0.000468595	0.0138845
ENSMUSG00000027452	Acss1	925.696	-0.510306	0.146029	-3.49456	0.000474849	0.013942
ENSMUSG00000061132	Blnk	2361.43	-0.409037	0.117036	-3.49498	0.000474089	0.013942
ENSMUSG00000040297	Suco	2681.5	-0.375273	0.107374	-3.49502	0.000474022	0.013942
ENSMUSG00000044674	Fzd1	743.955	-0.419216	0.120134	-3.48957	0.000483801	0.0141683
ENSMUSG00000037759	Ptger2	102.686	0.668806	0.191697	3.48888	0.000485049	0.0141684
ENSMUSG00000041782	Lad1	2046.41	-0.337448	0.0967561	-3.48761	0.000487358	0.0141994
ENSMUSG00000112148	Lilrb4a	4924.83	0.452078	0.129676	3.48622	0.000489906	0.0142373
ENSMUSG00000050395	Tnfsf15	36669	-0.509336	0.146293	-3.48163	0.000498378	0.01441
ENSMUSG00000037416	Dmxl1	1710.6	-0.430859	0.123729	-3.48228	0.000497154	0.01441
ENSMUSG00000039007	Cpq	609.409	0.429252	0.123432	3.47765	0.000505822	0.0145882
ENSMUSG00000033964	Zbtb41	233.959	-0.508597	0.146524	-3.47108	0.000518363	0.0149121
ENSMUSG00000051065	Mb21d2	77.3584	-0.827129	0.238365	-3.47	0.000520452	0.0149345
ENSMUSG00000025198	Erlin1	1394.01	-0.359361	0.103615	-3.46821	0.000523931	0.0149965
ENSMUSG00000015314	Slamf6	339.511	0.496239	0.143263	3.46384	0.000532529	0.0152044
ENSMUSG00000009350	Mpo	31.2492	-1.31322	0.379198	-3.46315	0.000533893	0.0152051
ENSMUSG00000058013	Sept11	2809.81	-0.446906	0.129071	-3.46248	0.000535223	0.0152051
ENSMUSG00000054676	1600014C10Rik	3904.24	0.362188	0.104624	3.46181	0.000536558	0.0152051
ENSMUSG00000020827	Mink1	1440.64	0.34374	0.0993263	3.46071	0.000538747	0.0152293
ENSMUSG00000090125	Pou3f1	343.066	-0.488416	0.141481	-3.45217	0.000556087	0.0156806
ENSMUSG00000020826	Nos2	123493	-0.676174	0.19628	-3.44495	0.000571159	0.0160658
ENSMUSG00000022014	Epsti1	3037.72	0.400138	0.116229	3.44266	0.00057602	0.0161626
ENSMUSG00000033684	Qsox1	651.24	-0.451011	0.131036	-3.44189	0.000577674	0.0161692
ENSMUSG00000050919	Zfp366	165.966	-0.554794	0.161725	-3.43047	0.000602536	0.016772
ENSMUSG00000060216	Arrb2	1599.17	0.397663	0.115937	3.42998	0.000603626	0.016772
ENSMUSG00000033705	Stard9	50.5401	0.903916	0.263434	3.43128	0.000600749	0.016772
ENSMUSG00000063382	Bcl9l	509.816	-0.445021	0.129854	-3.42709	0.000610096	0.0169105
ENSMUSG00000033444	Specc1l	2214.93	-0.344174	0.100514	-3.42416	0.000616706	0.0170522
ENSMUSG00000020130	Tbc1d15	3610.45	-0.379692	0.110938	-3.42255	0.000620365	0.0171118
ENSMUSG00000078349	AW011738	283.638	-0.477995	0.139764	-3.42001	0.000626196	0.0171573
ENSMUSG00000050075	Gpr171	1138.08	-0.445326	0.13017	-3.42111	0.000623661	0.0171573
ENSMUSG00000090230	Gm16315	43.2341	0.946018	0.276625	3.41986	0.00062653	0.0171573
ENSMUSG00000020387	Jade2	693.293	-0.448649	0.131248	-3.41834	0.000630054	0.0172124
ENSMUSG00000026532	Spta1	21.6115	-1.34112	0.392587	-3.41612	0.000635199	0.0173115
ENSMUSG00000017670	Elmo2	716.41	0.398486	0.116798	3.41176	0.000645438	0.0175485
ENSMUSG00000034612	Chst11	3068.9	-0.336886	0.0987723	-3.41074	0.000647879	0.017573
ENSMUSG00000026893	Gca	897.208	0.366093	0.107427	3.40784	0.000654785	0.0177181
ENSMUSG00000004266	Ptpn6	6950.54	0.367607	0.107896	3.40704	0.00065671	0.0177281
ENSMUSG00000000732	Icosl	529.183	0.522115	0.153326	3.40526	0.000661015	0.0177915
ENSMUSG00000055809	Dnaaf3	52.4499	0.956691	0.280985	3.40478	0.000662185	0.0177915
ENSMUSG00000024042	Sik1	194.999	-0.552076	0.162237	-3.40289	0.000666762	0.0178724
ENSMUSG00000031337	Mtm1	1085.19	0.44749	0.131601	3.40036	0.000672963	0.0179962
ENSMUSG00000024776	Stambpl1	148.944	0.617105	0.181591	3.39833	0.000677986	0.0180458
ENSMUSG00000009185	Ccl8	54.1689	1.1535	0.339384	3.39881	0.000676807	0.0180458
ENSMUSG00000046179	E2f8	247.582	-0.518465	0.152704	-3.39524	0.000685692	0.018166
ENSMUSG00000059714	Flot1	552.152	0.440905	0.129836	3.39585	0.000684156	0.018166
ENSMUSG00000036362	P2ry13	571.678	-0.509965	0.150237	-3.3944	0.000687794	0.0181795
ENSMUSG00000060090	Rp2	2179.07	0.545893	0.16089	3.39295	0.000691434	0.0182334
ENSMUSG00000066000	Zfp979	16.6524	1.54194	0.454688	3.39121	0.000695856	0.0183076
ENSMUSG00000024943	Smc5	1194.06	-0.384144	0.113387	-3.38791	0.000704273	0.0184864
ENSMUSG00000027130	Slc12a6	1820.32	-0.596555	0.176195	-3.38576	0.000709807	0.0185461
ENSMUSG00000022504	Ciita	3295.88	0.377314	0.111422	3.38635	0.000708301	0.0185461
ENSMUSG00000039232	Stx11	2860.99	-0.322434	0.0956121	-3.37232	0.000745388	0.0193899
ENSMUSG00000026430	Rassf5	268.654	0.47136	0.139775	3.37227	0.000745504	0.0193899
ENSMUSG00000026994	Galnt3	377.961	-0.479801	0.142472	-3.36768	0.000758036	0.0196709
ENSMUSG00000029409	U90926	45.8916	-0.936485	0.278218	-3.36601	0.000762641	0.0197455
ENSMUSG00000060131	Atp8b4	1740.26	0.483356	0.143731	3.36293	0.000771202	0.0199218
ENSMUSG00000021423	Ly86	1095.2	0.550724	0.163833	3.36149	0.000775224	0.0199804
ENSMUSG00000031506	Ptpn7	380.348	0.418819	0.124906	3.35308	0.000799187	0.0205515
ENSMUSG00000025995	Wdr75	264.496	-0.473498	0.141261	-3.35193	0.00080249	0.02059
ENSMUSG00000058239	Usf2	622.113	0.366718	0.109496	3.34915	0.000810606	0.0207515
ENSMUSG00000026991	Pkp4	5703.04	-0.537368	0.160678	-3.34438	0.000824665	0.021017
ENSMUSG00000030189	Ybx3	2280.64	-0.327329	0.0978678	-3.3446	0.000824019	0.021017
ENSMUSG00000020120	Plek	76760.6	-0.542364	0.162222	-3.34335	0.000827742	0.0210325
ENSMUSG00000043067	Dpy19l1	1098.16	0.368454	0.110219	3.34294	0.000828966	0.0210325
ENSMUSG00000024197	Plin3	1683.28	0.335931	0.100508	3.34231	0.000830827	0.0210329
ENSMUSG00000006782	Cnp	713.094	0.375683	0.11243	3.34149	0.000833287	0.0210484
ENSMUSG00000020393	Kremen1	2151.2	-0.349948	0.104856	-3.33742	0.000845603	0.0213122
ENSMUSG00000036097	Fam178a	532.228	-0.3782	0.113453	-3.33353	0.000857506	0.0215645
ENSMUSG00000008496	Pou2f2	69.042	0.761424	0.228569	3.33126	0.000864523	0.021693
ENSMUSG00000022092	Ppp3cc	293.908	-0.509281	0.153019	-3.32822	0.000874016	0.0218831
ENSMUSG00000028780	Sema3c	36.4381	-1.03751	0.312057	-3.32474	0.000885015	0.0221098
ENSMUSG00000030188	Magohb	136.686	0.737316	0.221926	3.32235	0.000892636	0.0222514
ENSMUSG00000023106	Denr	3647.21	-0.357619	0.107691	-3.32078	0.000897657	0.0223277
ENSMUSG00000001521	Tulp3	111.317	-0.631137	0.190268	-3.3171	0.000909571	0.0225257
ENSMUSG00000020021	Fgd6	1057.99	-0.458506	0.138223	-3.31715	0.000909418	0.0225257
ENSMUSG00000025040	Fundc1	785.407	0.512057	0.154407	3.31629	0.000912206	0.022542
ENSMUSG00000002105	Slc39a13	173.731	0.535312	0.161874	3.30696	0.000943139	0.0232559
ENSMUSG00000039126	Prune2	95.3077	0.695414	0.210372	3.30565	0.000947573	0.0233148
ENSMUSG00000014905	Dnajb9	671.948	-0.363198	0.109949	-3.30333	0.000955431	0.023407
ENSMUSG00000028459	Cd72	210.978	0.523008	0.158307	3.30375	0.000954022	0.023407
ENSMUSG00000002458	Rgs19	687.529	0.362727	0.109895	3.30065	0.000964599	0.0235809
ENSMUSG00000032261	Sh3bgrl2	80.7877	-0.78814	0.239122	-3.29598	0.000980785	0.0239253
ENSMUSG00000029178	Klf3	584.273	0.390236	0.118434	3.29496	0.000984363	0.0239612
ENSMUSG00000025278	Flnb	11177.4	-0.582089	0.176707	-3.29409	0.000987413	0.0239842
ENSMUSG00000041633	Kctd12b	122.203	-0.606728	0.184341	-3.29133	0.000997157	0.0241527
ENSMUSG00000057948	Unc13d	424.582	0.528542	0.160606	3.29092	0.000998587	0.0241527
ENSMUSG00000021820	Camk2g	338.809	0.450644	0.13712	3.28649	0.00101445	0.0244844
ENSMUSG00000062345	Serpinb2	12938.7	-0.622917	0.190147	-3.27597	0.00105298	0.0253411
ENSMUSG00000024855	Pacs1	701.47	-0.361058	0.110227	-3.27559	0.0010544	0.0253411
ENSMUSG00000032766	Gng11	255.074	0.605968	0.18521	3.2718	0.00106867	0.02563
ENSMUSG00000042111	Ccdc115	377.771	0.447138	0.13674	3.26999	0.00107552	0.0256862
ENSMUSG00000057329	Bcl2	259.727	0.500799	0.153147	3.27007	0.00107523	0.0256862
ENSMUSG00000036273	Lrrk2	3664.31	-0.613992	0.188026	-3.26546	0.00109286	0.0259372
ENSMUSG00000027315	Spint1	1725.12	0.437851	0.13408	3.26558	0.0010924	0.0259372
ENSMUSG00000024955	Esrra	1002.47	0.479069	0.146665	3.26643	0.00108914	0.0259372
ENSMUSG00000051439	Cd14	4968.24	-0.334743	0.10255	-3.26421	0.00109769	0.0259977
ENSMUSG00000070871	Ccnyl1	599.123	-0.371822	0.114028	-3.2608	0.00111097	0.0262576
ENSMUSG00000028184	Adgrl2	96.581	-0.721227	0.221547	-3.25542	0.00113227	0.0267055
ENSMUSG00000036019	Tmtc2	1280.14	-0.320058	0.0984408	-3.25127	0.00114889	0.0270416
ENSMUSG00000026064	Ptp4a1	845.332	-0.344298	0.105918	-3.25062	0.00115153	0.0270478
ENSMUSG00000038094	Atp13a4	318.145	-1.15607	0.355991	-3.24746	0.00116441	0.0272486
ENSMUSG00000029102	Hgfac	152.976	0.562498	0.173218	3.24735	0.00116486	0.0272486
ENSMUSG00000028967	Errfi1	478.96	-0.51565	0.159022	-3.24263	0.00118434	0.0275909
ENSMUSG00000032515	Csrnp1	2742.11	-0.32888	0.101417	-3.24284	0.00118346	0.0275909
ENSMUSG00000044147	Arf6	4981.64	0.487711	0.150563	3.23925	0.00119845	0.0278627
ENSMUSG00000090523	Gypc	1741.14	-0.306863	0.0947506	-3.23864	0.00120102	0.0278657
ENSMUSG00000022749	Tbc1d23	2472.88	-0.36092	0.111516	-3.23648	0.00121014	0.0280201
ENSMUSG00000097177	9330159M07Rik	206.289	0.501539	0.155051	3.23468	0.00121779	0.0280263
ENSMUSG00000039206	Daglb	133.11	0.579872	0.179237	3.23523	0.00121545	0.0280263
ENSMUSG00000010307	Tmem86a	127.296	0.623477	0.192733	3.23493	0.00121673	0.0280263
ENSMUSG00000047180	Neurl3	1519.43	0.334567	0.103493	3.23276	0.00122602	0.0281589
ENSMUSG00000018931	Natd1	329.782	-0.479883	0.148504	-3.23145	0.00123164	0.0281802
ENSMUSG00000033721	Vav3	897.509	-0.338911	0.104881	-3.23139	0.00123189	0.0281802
ENSMUSG00000017548	Suz12	2177.69	-0.339629	0.105163	-3.22956	0.00123981	0.0283045
ENSMUSG00000029177	Cenpa	151.913	0.587003	0.181873	3.22755	0.00124855	0.028447
ENSMUSG00000019790	Stxbp5	330.763	-0.45051	0.139638	-3.22627	0.00125414	0.0285172
ENSMUSG00000039298	Cdk5rap2	338.317	-0.428827	0.133482	-3.21263	0.00131527	0.0298097
ENSMUSG00000026972	Arrdc1	530.805	0.430717	0.134079	3.21242	0.00131621	0.0298097
ENSMUSG00000022586	Ly6i	604.134	-0.375492	0.117214	-3.20348	0.00135779	0.0306904
ENSMUSG00000040274	Cdk6	509.295	-0.421276	0.13153	-3.20289	0.00136056	0.030692
ENSMUSG00000044948	Cfap43	653.081	-0.341934	0.106838	-3.20049	0.00137195	0.0308879
ENSMUSG00000089917	Uckl1	395.433	0.480729	0.150478	3.19468	0.00139984	0.0314536
ENSMUSG00000066441	Rdh11	514.765	-0.610384	0.191523	-3.187	0.00143756	0.0319857
ENSMUSG00000027333	Smox	1384.97	-0.363458	0.114004	-3.18811	0.00143208	0.0319857
ENSMUSG00000029992	Gfpt1	3126.41	-0.346326	0.108668	-3.18702	0.00143747	0.0319857
ENSMUSG00000090946	Ccdc71l	4480.11	0.335774	0.105302	3.18866	0.00142933	0.0319857
ENSMUSG00000019158	Tmem160	348.242	0.495179	0.155334	3.18783	0.00143346	0.0319857
ENSMUSG00000025195	Dnmbp	113.282	-0.597488	0.18771	-3.18304	0.0014574	0.032301
ENSMUSG00000039637	Coro7	1062.29	0.378159	0.118787	3.18349	0.0014551	0.032301
ENSMUSG00000032598	Nckipsd	164.524	0.573718	0.180281	3.18235	0.00146084	0.0323144
ENSMUSG00000007872	Id3	35.165	1.01102	0.318037	3.17895	0.00147808	0.0326324
ENSMUSG00000020634	Ubxn2a	3167.16	-0.333221	0.104914	-3.17614	0.00149249	0.0328867
ENSMUSG00000064090	Vrk2	954.875	0.388832	0.122447	3.17552	0.00149568	0.0328934
ENSMUSG00000003282	Plag1	50.8828	-0.864902	0.272473	-3.17427	0.00150216	0.0329723
ENSMUSG00000031813	Mvb12a	496.08	0.435757	0.137321	3.17328	0.00150729	0.0330212
ENSMUSG00000027276	Jag1	1003.9	0.360571	0.11366	3.17236	0.00151203	0.0330616
ENSMUSG00000022863	Btg3	152.504	-0.559463	0.176519	-3.16942	0.00152744	0.0333345
ENSMUSG00000024965	Fermt3	2808.78	0.327372	0.103343	3.16781	0.00153591	0.0334553
ENSMUSG00000034875	Nudt19	377.067	0.431244	0.136268	3.16467	0.00155259	0.0337541
ENSMUSG00000029131	Dnajb6	8874.01	-0.334267	0.105672	-3.16326	0.00156015	0.0338538
ENSMUSG00000052144	Ppp4r2	7121.77	-0.336408	0.106378	-3.16238	0.00156486	0.0338914
ENSMUSG00000086196	Gm13571	365.474	-0.454789	0.143938	-3.15961	0.00157978	0.0341496
ENSMUSG00000032359	Ctsh	5633.22	0.391853	0.124074	3.15822	0.00158734	0.034248
ENSMUSG00000017418	Arl5b	1709.64	-0.345262	0.109444	-3.15468	0.00160671	0.0346006
ENSMUSG00000025860	Xiap	4066.97	-0.30071	0.095368	-3.15315	0.00161519	0.0347175
ENSMUSG00000046245	Pilra	3422.82	-0.347303	0.110194	-3.15174	0.00162302	0.0348201
ENSMUSG00000046688	Tifa	1733.13	0.352425	0.111975	3.14737	0.00164745	0.0352778
ENSMUSG00000006527	Sfmbt1	1347.86	-0.331497	0.105493	-3.14237	0.00167584	0.0358184
ENSMUSG00000069114	Zbtb10	271.559	-0.46275	0.147353	-3.14041	0.00168712	0.0359918
ENSMUSG00000035901	Dennd5a	7279.16	-0.358947	0.114399	-3.13768	0.0017029	0.0361256
ENSMUSG00000038594	Cep85l	677.529	-0.349355	0.111306	-3.13869	0.00169707	0.0361256
ENSMUSG00000038650	Rnh1	7261.27	0.324394	0.103386	3.13771	0.00170274	0.0361256
ENSMUSG00000025324	Atp10a	2073.69	-0.466108	0.148644	-3.13573	0.0017143	0.0362324
ENSMUSG00000033487	Fndc3a	9607.11	-0.43186	0.137721	-3.13577	0.00171404	0.0362324
ENSMUSG00000035107	Dcbld2	3168.56	-0.500561	0.159709	-3.1342	0.00172322	0.0363537
ENSMUSG00000015143	Actn1	13169	-0.353948	0.112987	-3.13265	0.00173236	0.0363632
ENSMUSG00000036086	Zranb3	1110.11	0.48273	0.154104	3.1325	0.00173325	0.0363632
ENSMUSG00000062248	Cks2	146.933	0.509328	0.162548	3.1334	0.00172794	0.0363632
ENSMUSG00000029084	Cd38	4947.78	-0.467498	0.149369	-3.12982	0.00174916	0.0366241
ENSMUSG00000066148	Prpf4	523.154	-0.424585	0.13568	-3.12932	0.00175212	0.0366241
ENSMUSG00000021403	Serpinb9b	6988.72	-0.562074	0.179859	-3.12507	0.0017776	0.0370887
ENSMUSG00000073492	Gm10521	32.3982	1.03945	0.332703	3.12425	0.00178258	0.0371246
ENSMUSG00000047407	Tgif1	2886.84	-0.314853	0.100845	-3.12214	0.0017954	0.0372668
ENSMUSG00000000386	Mx1	23139.2	0.371348	0.118944	3.12205	0.00179595	0.0372668
ENSMUSG00000057914	Cacnb2	53.9833	-0.800268	0.256708	-3.11743	0.00182437	0.0377877
ENSMUSG00000026074	Map4k4	2694.42	-0.326646	0.104803	-3.11675	0.00182857	0.037806
ENSMUSG00000022641	Bbx	4504.95	-0.37294	0.119682	-3.11609	0.00183267	0.037822
ENSMUSG00000000318	Clec10a	76.9213	0.689214	0.221304	3.11433	0.00184365	0.0379798
ENSMUSG00000110834	CAAA01180111.2	80.9802	-0.691007	0.222266	-3.10892	0.00187774	0.0386124
ENSMUSG00000020101	Vsir	510.049	-0.366788	0.118395	-3.09801	0.00194824	0.0399898
ENSMUSG00000022636	Alcam	14786.4	-0.463572	0.149825	-3.0941	0.00197413	0.0404485
ENSMUSG00000025950	Idh1	802.931	0.416737	0.134797	3.09158	0.00199091	0.040719
ENSMUSG00000034171	Faah	140.625	-0.521015	0.168657	-3.0892	0.00200697	0.0408822
ENSMUSG00000023277	Twf2	1131.36	0.297034	0.0961814	3.08827	0.00201325	0.0408822
ENSMUSG00000013707	Tnfaip8l2	262.653	0.478332	0.154869	3.08862	0.00201086	0.0408822
ENSMUSG00000052821	Cysltr1	189.574	0.727754	0.235599	3.08895	0.00200865	0.0408822
ENSMUSG00000095028	Sirpb1b	220.412	0.698093	0.226119	3.08728	0.00201996	0.0409455
ENSMUSG00000047789	Slc38a9	162.602	0.581007	0.188665	3.07958	0.00207296	0.0419451
ENSMUSG00000047222	Rnase2a	134.139	0.700149	0.22772	3.07461	0.00210778	0.0425742
ENSMUSG00000058427	Cxcl2	44750.9	-0.393126	0.127893	-3.07388	0.00211294	0.0426028
ENSMUSG00000064215	Ifi27	666.287	-0.33139	0.107833	-3.07318	0.00211788	0.042627
ENSMUSG00000032815	Fanca	66.6115	0.707953	0.230586	3.07023	0.00213895	0.0429752
ENSMUSG00000000058	Cav2	7658.08	0.521361	0.16987	3.06917	0.00214652	0.0430514
ENSMUSG00000032596	Uba7	2782.03	0.324517	0.105757	3.0685	0.00215137	0.0430728
ENSMUSG00000021890	Eaf1	2751.62	-0.301714	0.0983773	-3.06691	0.00216287	0.043227
ENSMUSG00000024601	Isoc1	1006.52	0.3009	0.0981298	3.06635	0.00216693	0.0432323
ENSMUSG00000028010	Gar1	36.8762	0.913653	0.298367	3.06218	0.00219733	0.0437622
ENSMUSG00000029570	Lfng	1152.65	0.295153	0.0964537	3.06004	0.00221305	0.0439217
ENSMUSG00000041552	Ptchd1	128.727	0.577733	0.188785	3.06027	0.00221138	0.0439217
ENSMUSG00000048332	Lhfp	33.0919	-1.06273	0.347413	-3.05897	0.00222096	0.0440021
ENSMUSG00000024966	Stip1	1911.52	-0.293276	0.0959547	-3.0564	0.00224014	0.0440754
ENSMUSG00000015790	Surf1	245.468	0.434825	0.142215	3.05752	0.00223174	0.0440754
ENSMUSG00000056267	Cep70	144.822	0.515934	0.168791	3.05665	0.00223824	0.0440754
ENSMUSG00000097589	Dleu2	138.382	0.571013	0.186808	3.05669	0.00223799	0.0440754
ENSMUSG00000035042	Ccl5	52134.9	-0.371519	0.121641	-3.05423	0.00225642	0.0443192
ENSMUSG00000099757	BE692007	339.201	0.548303	0.179655	3.05198	0.00227335	0.0445749
ENSMUSG00000037295	Ldlrap1	778.909	-0.359415	0.117845	-3.0499	0.00228917	0.0448079
ENSMUSG00000044847	Lsm11	184.79	-0.472909	0.155092	-3.04921	0.00229446	0.0448345
ENSMUSG00000026981	Il1rn	85560	-0.550894	0.181037	-3.04299	0.0023424	0.0456928
ENSMUSG00000051367	Six1	462.863	-0.450969	0.148267	-3.04161	0.00235316	0.0458243
ENSMUSG00000027456	Sdcbp2	105.212	-0.567167	0.186634	-3.03893	0.00237424	0.0461558
ENSMUSG00000006715	Gmnn	97.6559	0.711623	0.234617	3.03312	0.00242036	0.0469723
ENSMUSG00000064339	mt-Rnr2	46013.4	0.631872	0.208448	3.03132	0.00243486	0.0471733
ENSMUSG00000022816	Fstl1	824.293	-0.553854	0.182752	-3.03063	0.00244048	0.0472019
ENSMUSG00000059839	Zfp874b	238.383	-0.479293	0.158359	-3.02662	0.00247309	0.0477515
ENSMUSG00000055184	Fam72a	50.8314	0.827914	0.274014	3.02142	0.00251588	0.0484957
ENSMUSG00000034652	Cd300a	410.831	0.452814	0.150089	3.01697	0.00255319	0.0491316
ENSMUSG00000036099	Vezt	1392.91	-0.407288	0.135102	-3.01467	0.00257263	0.0493419
ENSMUSG00000009207	Lnpk	1702.28	-0.301959	0.100164	-3.01465	0.00257278	0.0493419
ENSMUSG00000015709	Arnt2	88.8782	-0.672386	0.223264	-3.01162	0.0025986	0.0496519
ENSMUSG00000001270	Ckb	744.058	-0.365861	0.121516	-3.0108	0.00260561	0.0496519
ENSMUSG00000021451	Sema4d	3192.1	0.415064	0.137835	3.01131	0.00260121	0.0496519
ENSMUSG00000037995	Igsf9	88.0118	0.769273	0.255512	3.01071	0.00260638	0.0496519
ENSMUSG00000071064	Zfp827	24.4366	-1.12318	0.373197	-3.0096	0.00261589	0.0497499
ENSMUSG00000024241	Sos1	607.747	-0.386281	0.128475	-3.00667	0.00264123	0.0501482
ENSMUSG00000079419	Ms4a6c	3567.53	0.502993	0.167322	3.00614	0.0026459	0.0501532
ENSMUSG00000026864	Hspa5	21721.5	-0.388761	0.129421	-3.00384	0.00266594	0.0503655
ENSMUSG00000069255	Dusp22	198.174	0.46216	0.153855	3.00388	0.00266564	0.0503655
ENSMUSG00000025372	Baiap2	702.672	-0.378843	0.126214	-3.00158	0.0026858	0.0506566
ENSMUSG00000034160	Ogt	2032.81	-0.329362	0.109773	-3.0004	0.00269624	0.0507026
ENSMUSG00000054452	Aes	1275.95	0.288025	0.0959987	3.0003	0.00269714	0.0507026
ENSMUSG00000028164	Manba	411.03	0.453057	0.151057	2.99925	0.00270642	0.0507934
ENSMUSG00000040204	Pclaf	223.007	0.564501	0.188342	2.99721	0.00272463	0.0510509
ENSMUSG00000066406	Akap13	3387.85	-0.32582	0.108732	-2.99655	0.00273055	0.0510778
ENSMUSG00000017781	Pitpna	5583.38	0.285186	0.0952047	2.99551	0.0027399	0.051085
ENSMUSG00000031490	Eif4ebp1	1006.23	0.310834	0.103763	2.9956	0.00273901	0.051085
ENSMUSG00000053846	Lipg	62.3034	-0.707463	0.236474	-2.99171	0.00277418	0.0515554
ENSMUSG00000039461	Tcta	150.748	0.489475	0.163587	2.99213	0.00277038	0.0515554
ENSMUSG00000009621	Vav2	213.085	0.457736	0.153228	2.98729	0.00281459	0.0522212
ENSMUSG00000035711	Dok3	287.317	-0.419861	0.140573	-2.98679	0.00281927	0.0522229
ENSMUSG00000037709	Fam13a	33.3144	-1.06048	0.355382	-2.98406	0.00284453	0.0526053
ENSMUSG00000033306	Lpp	2195.37	-0.384373	0.128889	-2.9822	0.00286187	0.0528402
ENSMUSG00000026241	Nppc	17.9466	-1.32159	0.443291	-2.98132	0.00287007	0.0529059
ENSMUSG00000033917	Gde1	1795.16	-0.44798	0.150405	-2.9785	0.00289667	0.0530529
ENSMUSG00000038533	Cbfa2t2	220.045	-0.433825	0.145629	-2.97897	0.00289219	0.0530529
ENSMUSG00000040761	Spen	715.711	-0.376478	0.126349	-2.97967	0.00288562	0.0530529
ENSMUSG00000024381	Bin1	868.609	0.304798	0.102328	2.97863	0.00289541	0.0530529
ENSMUSG00000078994	Zfp429	302.681	0.561427	0.188534	2.97786	0.00290267	0.0530773
ENSMUSG00000034610	Zcchc11	168.013	-0.562315	0.189001	-2.9752	0.00292796	0.0534541
ENSMUSG00000031004	Mki67	932.559	-0.432518	0.145485	-2.97293	0.0029497	0.0535868
ENSMUSG00000029135	Fosl2	1899.83	-0.297585	0.100102	-2.97282	0.00295081	0.0535868
ENSMUSG00000041420	Meis3	201.306	0.434585	0.146203	2.97248	0.00295405	0.0535868
ENSMUSG00000030793	Pycard	988.771	0.901331	0.303157	2.97315	0.00294762	0.0535868
ENSMUSG00000090100	Ttbk2	151.758	-0.516187	0.173919	-2.96797	0.00299775	0.0542931
ENSMUSG00000038456	Dennd2a	337.427	-0.451366	0.152177	-2.96606	0.00301646	0.0545453
ENSMUSG00000021843	Ktn1	2924.21	-0.2716	0.0915957	-2.9652	0.00302487	0.0546107
ENSMUSG00000069206	Zfp874a	157.534	-0.565161	0.190662	-2.9642	0.00303472	0.0546753
ENSMUSG00000021952	Xpo4	256.336	-0.49313	0.166381	-2.96386	0.00303805	0.0546753
ENSMUSG00000036718	Micall2	319.23	-0.392246	0.1324	-2.96257	0.0030508	0.0548182
ENSMUSG00000078995	Zfp456	126.844	0.635327	0.21451	2.96175	0.00305892	0.0548775
ENSMUSG00000039841	Zfp800	2357.38	-0.317953	0.10739	-2.96075	0.00306892	0.0549703
ENSMUSG00000051832	E230016K23Rik	62.9654	0.731234	0.247057	2.95978	0.00307861	0.0550574
ENSMUSG00000022008	Gpalpp1	1552.07	-0.367403	0.124355	-2.95446	0.00313213	0.0558391
ENSMUSG00000063268	Parp10	2119.23	0.298397	0.100998	2.95447	0.00313206	0.0558391
ENSMUSG00000014496	Ankrd28	139.01	-0.521761	0.176713	-2.95259	0.00315123	0.056092
ENSMUSG00000022534	Mefv	321.711	0.422221	0.143045	2.95167	0.00316065	0.0561717
ENSMUSG00000025491	Ifitm1	421.65	-0.444075	0.150502	-2.95062	0.00317137	0.0562746
ENSMUSG00000043008	Klhl6	326.894	0.506735	0.171825	2.94914	0.00318664	0.0564575
ENSMUSG00000033014	Trim33	726.614	-0.327373	0.111063	-2.94765	0.00320204	0.0566422
ENSMUSG00000040760	Appl1	3063.21	-0.337088	0.114399	-2.9466	0.00321288	0.0567135
ENSMUSG00000042190	Cmklr1	1162.07	0.440061	0.149361	2.9463	0.00321602	0.0567135
ENSMUSG00000029822	Osbpl3	707.792	0.399267	0.135592	2.94462	0.00323347	0.0568451
ENSMUSG00000041594	Tmtc4	102.034	0.686053	0.232976	2.94473	0.00323235	0.0568451
ENSMUSG00000037731	Themis2	6477.37	0.348857	0.118531	2.94316	0.0032488	0.0570266
ENSMUSG00000024892	Pcx	104.71	-0.552791	0.187923	-2.94158	0.00326547	0.0572312
ENSMUSG00000032698	Lmo2	568.735	0.384832	0.130894	2.94004	0.00328174	0.057428
ENSMUSG00000031628	Casp3	2795.38	0.315039	0.107214	2.93842	0.00329887	0.0576391
ENSMUSG00000054321	Taf4b	164.853	-0.490115	0.166929	-2.93608	0.00332392	0.0577228
ENSMUSG00000020077	Srgn	43043.8	-0.399579	0.136062	-2.93674	0.00331677	0.0577228
ENSMUSG00000040565	Btaf1	2466.12	-0.39348	0.133983	-2.93679	0.00331624	0.0577228
ENSMUSG00000002718	Cse1l	1308.44	-0.391805	0.13343	-2.9364	0.00332046	0.0577228
ENSMUSG00000026068	Il18rap	116.419	-0.565959	0.192865	-2.93449	0.00334094	0.05793
ENSMUSG00000006395	Hyi	85.4674	0.618409	0.211072	2.92984	0.00339134	0.0587145
ENSMUSG00000004558	Ndrg2	66.1576	0.736262	0.251444	2.92813	0.00341005	0.0589488
ENSMUSG00000071454	Dtnb	203.199	-0.533308	0.182207	-2.92694	0.00342316	0.0589964
ENSMUSG00000044703	Phf11a	1316.14	0.526326	0.179797	2.92733	0.00341885	0.0589964
ENSMUSG00000046079	Lrrc8d	1573.32	-0.498255	0.17029	-2.92592	0.00343438	0.0591004
ENSMUSG00000001403	Ube2c	55.6104	0.791128	0.270433	2.92541	0.00344005	0.0591086
ENSMUSG00000003812	Dnase2a	660.591	0.346031	0.118341	2.92401	0.00345549	0.0592845
ENSMUSG00000041417	Pik3r1	5141.72	-0.317308	0.108617	-2.92136	0.00348507	0.0597021
ENSMUSG00000037112	Sik2	352.661	-0.387474	0.132935	-2.91475	0.0035597	0.060889
ENSMUSG00000013584	Aldh1a2	1297.01	-0.287352	0.098693	-2.91157	0.00359617	0.0613287
ENSMUSG00000064254	Ethe1	195.96	0.431672	0.148243	2.91191	0.00359221	0.0613287
ENSMUSG00000015053	Gata2	102.886	-0.655726	0.225461	-2.90838	0.00363305	0.061865
ENSMUSG00000018930	Ccl4	11286.6	0.348208	0.119803	2.90649	0.00365503	0.0621465
ENSMUSG00000002897	Il17ra	1576.8	-0.441672	0.152016	-2.90542	0.00366757	0.0622667
ENSMUSG00000042302	Ehbp1	140.809	-0.535557	0.184481	-2.90305	0.00369547	0.0626015
ENSMUSG00000054708	Ankrd24	161.239	-0.504127	0.173668	-2.90281	0.00369828	0.0626015
ENSMUSG00000035891	Cerk	482.113	0.334097	0.115268	2.89844	0.00375019	0.0633861
ENSMUSG00000001995	Sipa1l2	91.7668	-0.644342	0.222732	-2.8929	0.00381697	0.0644192
ENSMUSG00000039043	Arpin	222.191	0.52006	0.179839	2.8918	0.00383039	0.06455
ENSMUSG00000030088	Aldh1l1	588.862	0.412081	0.142608	2.88962	0.00385711	0.0649044
ENSMUSG00000009995	Taz	307.035	0.44324	0.153439	2.88871	0.00386827	0.0649961
ENSMUSG00000033083	Tbc1d4	1175.58	-0.340933	0.118088	-2.88711	0.00388799	0.0652312
ENSMUSG00000027823	Gmps	730.399	-0.378675	0.131293	-2.88419	0.00392425	0.0657245
ENSMUSG00000026790	Odf2	436.392	0.38728	0.134295	2.88381	0.00392893	0.0657245
ENSMUSG00000036606	Plxnb2	440.97	0.445843	0.154641	2.88308	0.00393806	0.0657307
ENSMUSG00000037071	Scd1	252.639	0.618872	0.214673	2.88286	0.00394084	0.0657307
ENSMUSG00000021930	Spryd7	2191.04	-0.365773	0.126977	-2.88062	0.00396897	0.0660696
ENSMUSG00000097134	1110002J07Rik	103.635	0.553865	0.192293	2.88032	0.00397276	0.0660696
ENSMUSG00000041354	Rgl2	201.51	0.604687	0.210108	2.87798	0.00400234	0.0664645
ENSMUSG00000034111	Tmed8	559.264	-0.37497	0.130356	-2.87651	0.00402097	0.0666768
ENSMUSG00000039145	Camk1d	273.247	-0.420573	0.14628	-2.87512	0.0040388	0.066875
ENSMUSG00000005973	Rcn1	353.276	-0.372966	0.129835	-2.87262	0.00407078	0.0671443
ENSMUSG00000066440	Zfyve26	1090.59	-0.346007	0.120455	-2.8725	0.00407242	0.0671443
ENSMUSG00000002107	Celf2	965.471	0.445338	0.155037	2.87247	0.00407274	0.0671443
ENSMUSG00000039515	Ptpa	1119.67	0.300202	0.104539	2.87167	0.00408312	0.067218
ENSMUSG00000103367	Gm38158	20.1664	1.22233	0.425721	2.87121	0.00408909	0.0672192
ENSMUSG00000017009	Sdc4	6292.79	-0.29787	0.103874	-2.86761	0.00413587	0.0678902
ENSMUSG00000105926	Gm43386	16.5693	-1.27832	0.446103	-2.86554	0.00416303	0.0682378
ENSMUSG00000071847	Apcdd1	16.1123	-1.4269	0.49806	-2.86492	0.00417108	0.0682715
ENSMUSG00000022687	Boc	23.2773	-1.08278	0.378546	-2.86037	0.00423153	0.0691616
ENSMUSG00000035828	Pim3	1714.44	-0.345995	0.120989	-2.85972	0.00424022	0.0692042
ENSMUSG00000047635	2810006K23Rik	82.1402	-0.600654	0.21017	-2.85794	0.00426404	0.0693941
ENSMUSG00000026630	Batf3	227.034	0.607575	0.212562	2.85834	0.00425859	0.0693941
ENSMUSG00000049723	Mmp12	371303	-0.547345	0.191569	-2.85718	0.00427428	0.0694617
ENSMUSG00000058135	Gstm1	964.15	-0.462813	0.162069	-2.85564	0.00429497	0.0695004
ENSMUSG00000036820	Amdhd2	628.236	0.32862	0.115052	2.85627	0.00428653	0.0695004
ENSMUSG00000020057	Dram1	4318.18	0.338608	0.118568	2.8558	0.00429279	0.0695004
ENSMUSG00000041598	Cdc42ep4	825.247	-0.339155	0.118978	-2.85056	0.00436418	0.0701586
ENSMUSG00000030403	Vasp	7754.87	0.30198	0.105897	2.85165	0.00434934	0.0701586
ENSMUSG00000019066	Rab3d	1145.71	0.310034	0.108742	2.8511	0.00435682	0.0701586
ENSMUSG00000028672	Hmgcl	494.539	0.34029	0.119318	2.85195	0.00434515	0.0701586
ENSMUSG00000016253	Nelfcd	197.354	0.453632	0.159147	2.8504	0.00436643	0.0701586
ENSMUSG00000022514	Il1rap	629.094	-0.409117	0.143814	-2.84477	0.00444432	0.0713094
ENSMUSG00000005442	Cic	2552.12	0.294699	0.103619	2.84407	0.00445419	0.0713673
ENSMUSG00000050010	Shisa3	16.2371	-1.3229	0.465298	-2.84313	0.00446734	0.0714775
ENSMUSG00000020178	Adora2a	2275.13	-0.319477	0.112407	-2.84214	0.00448124	0.0715993
ENSMUSG00000020694	Tlk2	3878.88	-0.349844	0.123279	-2.83783	0.00454218	0.0724714
ENSMUSG00000027611	Procr	37876.6	-0.338553	0.11938	-2.83594	0.00456916	0.0726982
ENSMUSG00000051735	Rinl	583.969	0.333685	0.117648	2.8363	0.00456398	0.0726982
ENSMUSG00000093594	Gm20707	67.9223	0.682519	0.24074	2.83509	0.00458126	0.072789
ENSMUSG00000106990	Gm42547	622.561	-0.446066	0.157376	-2.83441	0.00459109	0.0728436
ENSMUSG00000058486	Wdr91	468.863	0.346059	0.122161	2.8328	0.00461416	0.0731077
ENSMUSG00000052160	Pld4	1067.98	0.456987	0.161358	2.83214	0.00462382	0.0731591
ENSMUSG00000024959	Bad	355.533	0.47298	0.167068	2.83107	0.00463924	0.0732229
ENSMUSG00000003546	Klc4	95.4379	0.57149	0.201871	2.83097	0.00464071	0.0732229
ENSMUSG00000047045	Tmem164	846.773	0.323804	0.114421	2.82993	0.00465588	0.0733608
ENSMUSG00000052087	Rgs14	1272.72	0.289614	0.102394	2.82843	0.00467769	0.0736026
ENSMUSG00000040268	Plekha1	1285.69	0.300958	0.106462	2.8269	0.00470005	0.0738523
ENSMUSG00000020953	Coch	230.738	0.506037	0.179079	2.82578	0.0047166	0.0740104
ENSMUSG00000034997	Htr2a	85.9485	-0.687178	0.243669	-2.82013	0.00480046	0.0752226
ENSMUSG00000033454	Zbtb1	359.921	-0.376501	0.133582	-2.8185	0.00482482	0.0753458
ENSMUSG00000017144	Rnd3	2220.86	-0.290366	0.10303	-2.81828	0.00482816	0.0753458
ENSMUSG00000032109	Nlrx1	217.2	0.41562	0.147445	2.81882	0.00482004	0.0753458
ENSMUSG00000038648	Creb3l2	35.1915	-0.894784	0.317663	-2.81677	0.00485095	0.0754353
ENSMUSG00000029762	Akr1b8	75.5184	-0.670134	0.237864	-2.81729	0.004843	0.0754353
ENSMUSG00000066036	Ubr4	8263.11	-0.383854	0.136284	-2.81658	0.00485377	0.0754353
ENSMUSG00000037266	Rsrp1	1979.3	0.46832	0.166423	2.81402	0.00489255	0.0759345
ENSMUSG00000046947	Adck2	135.302	-0.524696	0.18656	-2.81248	0.0049161	0.0761961
ENSMUSG00000073234	Gm8773	105.555	-0.552426	0.196461	-2.81188	0.00492526	0.0762345
ENSMUSG00000021417	Eci2	985.751	-0.357488	0.127283	-2.80861	0.00497561	0.0766237
ENSMUSG00000031792	Usb1	2469.03	0.265848	0.0946584	2.8085	0.00497731	0.0766237
ENSMUSG00000061778	Mospd2	2521.32	0.363412	0.129365	2.8092	0.00496646	0.0766237
ENSMUSG00000021619	Atg10	183.947	0.466929	0.166195	2.80952	0.0049616	0.0766237
ENSMUSG00000048490	Nrip1	825.019	-0.423335	0.150835	-2.80661	0.00500653	0.0769694
ENSMUSG00000029787	Avl9	1983.74	-0.316176	0.112694	-2.80561	0.00502208	0.0771045
ENSMUSG00000004040	Stat3	8950.65	-0.334633	0.119336	-2.80413	0.00504533	0.077261
ENSMUSG00000028161	Ppp3ca	1409.04	0.294191	0.104915	2.80409	0.00504584	0.077261
ENSMUSG00000034297	Med13	2832.05	-0.403112	0.143912	-2.8011	0.0050929	0.0778769
ENSMUSG00000061972	Olfr99	19.2648	1.15162	0.4113	2.79996	0.00511094	0.078048
ENSMUSG00000043415	Otud1	215.739	0.476556	0.170287	2.79855	0.00513326	0.078284
ENSMUSG00000011008	Mcoln2	2601.76	-0.415515	0.148558	-2.79698	0.00515828	0.0785604
ENSMUSG00000044042	Fmn1	340.118	-0.375503	0.134277	-2.79648	0.00516631	0.0785775
ENSMUSG00000020687	Cdc27	1528.49	-0.353868	0.126623	-2.79467	0.00519531	0.0789132
ENSMUSG00000072844	G530011O06Rik	120.047	-0.514354	0.184108	-2.79377	0.00520982	0.0790284
ENSMUSG00000048668	Rhno1	82.5636	-0.597795	0.214126	-2.79179	0.00524172	0.0790859
ENSMUSG00000036206	Sh3bp4	2159.37	-0.287312	0.102891	-2.7924	0.0052319	0.0790859
ENSMUSG00000036053	Fmnl2	4730.71	-0.28611	0.102467	-2.79222	0.00523476	0.0790859
ENSMUSG00000026820	Ptges2	315.081	0.357989	0.128176	2.79296	0.0052228	0.0790859
ENSMUSG00000006362	Cbfa2t3	316.199	0.420461	0.150652	2.79094	0.00525557	0.0790859
ENSMUSG00000027298	Tyro3	76.4904	0.649973	0.232874	2.79109	0.0052531	0.0790859
ENSMUSG00000021363	Mak	39.4258	0.918857	0.329277	2.79053	0.00526221	0.0790859
ENSMUSG00000014778	Fhod1	266.57	0.451554	0.161972	2.78786	0.00530577	0.0796355
ENSMUSG00000051969	Tlr11	34.5719	0.969412	0.347791	2.78734	0.00531427	0.0796581
ENSMUSG00000014599	Csf1	1697.39	-0.301211	0.108109	-2.78619	0.00533323	0.0797326
ENSMUSG00000035273	Hpse	1138.02	0.387343	0.139004	2.78656	0.00532709	0.0797326
ENSMUSG00000086755	Gm11216	27.7547	-0.963153	0.345916	-2.78436	0.0053634	0.0799737
ENSMUSG00000010609	Psen2	506.218	0.313619	0.11262	2.78475	0.0053569	0.0799737
ENSMUSG00000034854	Mfsd12	4476.98	0.287742	0.103485	2.78051	0.00542737	0.0807161
ENSMUSG00000059479	B3gnt8	32.6491	0.984292	0.35397	2.78072	0.00542382	0.0807161
ENSMUSG00000060012	Kif13b	533.912	-0.405389	0.14582	-2.78006	0.00543488	0.0807224
ENSMUSG00000048865	Arhgap30	4049.72	0.299529	0.107815	2.77818	0.00546644	0.0810856
ENSMUSG00000002111	Spi1	7586.36	0.329755	0.118784	2.77608	0.00550185	0.0815047
ENSMUSG00000047067	Dusp28	137.613	0.484474	0.174594	2.77486	0.00552248	0.081704
ENSMUSG00000024213	Nudt3	758.156	0.316408	0.114115	2.77272	0.00555901	0.0821378
ENSMUSG00000022663	Atg3	2497.25	0.378573	0.136624	2.77091	0.00559007	0.082383
ENSMUSG00000062028	Irgc1	195.993	0.438989	0.158424	2.77098	0.00558881	0.082383
ENSMUSG00000056124	B4galt6	416.645	0.364151	0.131478	2.76967	0.00561124	0.0825881
ENSMUSG00000006005	Tpr	5168.28	-0.344454	0.124452	-2.76776	0.00564425	0.0829669
ENSMUSG00000025283	Sat1	12602.3	0.484753	0.175176	2.76723	0.0056535	0.0829957
ENSMUSG00000032487	Ptgs2	271283	-0.576622	0.208513	-2.76539	0.00568542	0.083143
ENSMUSG00000068335	Dok1	3647.55	0.386999	0.139929	2.76568	0.00568037	0.083143
ENSMUSG00000040428	Plekha4	55.2261	0.679226	0.245598	2.7656	0.00568185	0.083143
ENSMUSG00000048154	Kmt2d	1410.12	-0.315086	0.113977	-2.76447	0.00570147	0.0831641
ENSMUSG00000022831	Hcls1	8121.18	0.271877	0.0983408	2.76464	0.00569861	0.0831641
ENSMUSG00000020023	Tmcc3	3426.98	-0.280573	0.101511	-2.76397	0.00571036	0.0831873
ENSMUSG00000022221	Ripk3	595.112	0.357437	0.129367	2.76297	0.00572782	0.083335
ENSMUSG00000002885	Adgre5	49.3942	0.74557	0.270155	2.75979	0.00578384	0.0840428
ENSMUSG00000027845	Dclre1b	116.188	0.524497	0.190161	2.75818	0.00581244	0.0843508
ENSMUSG00000040389	Wdr47	262.39	-0.387983	0.140805	-2.75546	0.00586088	0.0845154
ENSMUSG00000053470	Kdm3a	1119.62	-0.32963	0.119616	-2.75574	0.00585592	0.0845154
ENSMUSG00000024298	Zfp871	483.883	-0.328463	0.119151	-2.7567	0.00583884	0.0845154
ENSMUSG00000021559	Dapk1	913.041	0.366611	0.133035	2.75575	0.00585569	0.0845154
ENSMUSG00000000326	Comt	282.294	0.370249	0.134363	2.75558	0.00585886	0.0845154
ENSMUSG00000024885	Aldh3b1	759.64	0.388013	0.140889	2.75404	0.00588649	0.0847773
ENSMUSG00000000275	Trim25	7768.73	-0.349859	0.127112	-2.75236	0.00591681	0.0849992
ENSMUSG00000020681	Ace	46.5566	0.794845	0.288778	2.75244	0.00591523	0.0849992
ENSMUSG00000045725	Prr15	149.476	0.443608	0.161222	2.75154	0.00593157	0.0851038
ENSMUSG00000046949	Nqo2	230.46	0.437771	0.15915	2.75068	0.00594709	0.0852191
ENSMUSG00000029373	Pf4	1293.26	-0.318294	0.115773	-2.7493	0.0059722	0.0854715
ENSMUSG00000036986	Pml	3078.68	-0.28828	0.104959	-2.7466	0.00602168	0.0860716
ENSMUSG00000029322	Plac8	127.522	-0.584014	0.21268	-2.74598	0.00603303	0.0860773
ENSMUSG00000033768	Nrxn2	125.851	-0.477822	0.174048	-2.74534	0.00604475	0.0860773
ENSMUSG00000020048	Hsp90b1	12041.9	-0.400543	0.145895	-2.74541	0.00604353	0.0860773
ENSMUSG00000045917	Tmem268	760.201	0.310383	0.113081	2.74479	0.00605492	0.0861145
ENSMUSG00000033364	Usp37	209.586	-0.443901	0.161771	-2.744	0.0060695	0.0862141
ENSMUSG00000079260	Tmppe	271.413	-0.383522	0.139873	-2.74193	0.00610788	0.086626
ENSMUSG00000038811	Gngt2	485.294	0.420597	0.153435	2.74121	0.00612131	0.086626
ENSMUSG00000025887	Casp12	25.2382	0.983949	0.358946	2.74122	0.00612119	0.086626
ENSMUSG00000028920	Fbxo42	1412.72	-0.2971	0.108439	-2.73978	0.00614798	0.0868955
ENSMUSG00000024974	Smc3	262.593	-0.482603	0.176393	-2.73595	0.00622009	0.0878058
ENSMUSG00000026657	Frmd4a	2556.32	-0.305901	0.111969	-2.732	0.00629504	0.0887539
ENSMUSG00000032333	Stoml1	613.621	0.406727	0.149077	2.7283	0.00636624	0.0896468
ENSMUSG00000090394	4930523C07Rik	701.244	-0.291461	0.10687	-2.72724	0.00638671	0.0898239
ENSMUSG00000020167	Tcf3	381.609	0.441098	0.161834	2.72561	0.0064182	0.0900446
ENSMUSG00000027306	Nusap1	170.487	0.582888	0.213851	2.72567	0.00641705	0.0900446
ENSMUSG00000067713	Prkag1	292.258	0.358731	0.131644	2.72501	0.0064299	0.0900977
ENSMUSG00000049470	Aff4	2743.19	-0.350057	0.128529	-2.72357	0.00645812	0.0902804
ENSMUSG00000023505	Cdca3	61.8236	0.664109	0.243841	2.72353	0.00645879	0.0902804
ENSMUSG00000089698	Gm2541	125.437	-0.518045	0.19037	-2.72126	0.00650337	0.0904692
ENSMUSG00000033096	Apmap	1475.7	-0.322886	0.118672	-2.72082	0.006512	0.0904692
ENSMUSG00000027199	Gatm	2280.97	0.37625	0.138226	2.72199	0.00648907	0.0904692
ENSMUSG00000028019	Pdgfc	227.722	0.438279	0.161048	2.72142	0.00650024	0.0904692
ENSMUSG00000046229	Scand1	742.522	0.497791	0.182941	2.72104	0.00650764	0.0904692
ENSMUSG00000042099	Kank3	45.0114	0.807207	0.297072	2.71721	0.00658357	0.0913521
ENSMUSG00000055204	Ankrd17	6616.74	-0.412387	0.151814	-2.71639	0.00659978	0.0914655
ENSMUSG00000063450	Syne2	605.34	-0.424023	0.156188	-2.71482	0.00663112	0.0916769
ENSMUSG00000031166	Wdr13	436.849	0.314142	0.115703	2.71508	0.00662596	0.0916769
ENSMUSG00000031016	Wee1	169.701	-0.478083	0.176135	-2.71429	0.00664178	0.0917129
ENSMUSG00000097145	9230114K14Rik	27.658	-0.919124	0.33875	-2.71329	0.00666196	0.0917294
ENSMUSG00000030231	Plekha5	176.521	-0.423418	0.156049	-2.71336	0.00666041	0.0917294
ENSMUSG00000021775	Nr1d2	484.724	-0.380095	0.1401	-2.71303	0.00666713	0.0917294
ENSMUSG00000021392	Nol8	174.957	-0.420405	0.15514	-2.70984	0.00673157	0.0925042
ENSMUSG00000004451	Ralb	1781.07	0.264641	0.0977573	2.70712	0.00678701	0.0931538
ENSMUSG00000020250	Txnrd1	12522.3	-0.325554	0.120351	-2.70503	0.00682975	0.0936275
ENSMUSG00000029480	Dhx37	194.288	-0.47371	0.175213	-2.70363	0.00685874	0.0938794
ENSMUSG00000039262	Prrc2b	1310.32	-0.313833	0.116092	-2.70332	0.00686506	0.0938794
ENSMUSG00000036526	Card11	75.1255	0.73025	0.270168	2.70294	0.00687285	0.0938794
ENSMUSG00000047632	Fgfbp3	358.758	-0.354976	0.131398	-2.70154	0.00690197	0.0941644
ENSMUSG00000015501	Hivep2	103.882	-0.554738	0.205403	-2.70073	0.00691882	0.0942814
ENSMUSG00000031662	Snx20	2713.09	0.295382	0.109406	2.69988	0.00693654	0.0944099
ENSMUSG00000022186	Oxct1	4476.81	0.349254	0.129664	2.69352	0.00707014	0.0961134
ENSMUSG00000026389	Steap3	40.6268	0.785885	0.291858	2.6927	0.00708763	0.0962363
ENSMUSG00000097028	Ptgs2os	86.1053	-0.602865	0.224114	-2.69	0.00714527	0.0968194
ENSMUSG00000024529	Lox	359.017	-0.361361	0.134341	-2.68989	0.00714757	0.0968194
ENSMUSG00000079334	Nat6	195.905	-0.412447	0.153457	-2.6877	0.00719453	0.0971282
ENSMUSG00000024012	Mtch1	1150.98	0.275894	0.102653	2.68764	0.00719595	0.0971282
ENSMUSG00000033644	Piwil2	228.963	0.386235	0.143685	2.68807	0.00718672	0.0971282
ENSMUSG00000030035	Wbp1	137.487	0.563726	0.209864	2.68615	0.00722806	0.0973311
ENSMUSG00000017716	Birc5	39.3603	0.835026	0.310829	2.68645	0.00722157	0.0973311
ENSMUSG00000037239	Spred3	74.1965	0.60214	0.224392	2.68342	0.00728723	0.098012
ENSMUSG00000031556	Tm2d2	1060.91	0.271619	0.101268	2.68217	0.00731452	0.0982631
ENSMUSG00000009406	Elk1	686.97	0.277952	0.103658	2.68143	0.00733092	0.0983673
ENSMUSG00000060657	Marf1	1584.2	-0.280043	0.104472	-2.68055	0.00735012	0.0985088
ENSMUSG00000019998	Stx7	5310.76	0.264517	0.0987025	2.67994	0.00736343	0.0985714
ENSMUSG00000022453	Naga	1264.49	0.299136	0.11167	2.67875	0.00738982	0.0988085
ENSMUSG00000069793	Slfn9	2319.61	-0.286717	0.107217	-2.67418	0.00749132	0.0997432
ENSMUSG00000072572	Slc39a2	832.328	0.365352	0.136629	2.67405	0.00749407	0.0997432
ENSMUSG00000033972	Zfp944	87.3573	0.579494	0.216664	2.67463	0.00748124	0.0997432
ENSMUSG00000080316	Spaca6	37.3361	0.904356	0.338201	2.67402	0.00749475	0.0997432
ENSMUSG00000027637	1110008F13Rik	1066.07	0.366275	0.137024	2.67308	0.00751584	0.0999071
ENSMUSG00000050440	Hamp	43.6965	-0.73256	0.274134	-2.67227	0.00753392	0.100031
ENSMUSG00000002100	Mybpc3	80.6281	0.783376	0.293676	2.66749	0.00764208	0.101349
ENSMUSG00000042390	Gatad2b	1342.22	-0.276006	0.103626	-2.66349	0.00773358	0.102359
ENSMUSG00000031015	Swap70	2871.59	0.28514	0.10706	2.66337	0.00773621	0.102359
ENSMUSG00000021395	Spin1	1354.79	-0.262897	0.0987367	-2.66261	0.00775377	0.102472
ENSMUSG00000025486	Sirt3	38.0246	0.791101	0.297309	2.66087	0.00779393	0.102884
ENSMUSG00000042498	D330045A20Rik	109.012	0.621329	0.233643	2.65931	0.00783013	0.103242
ENSMUSG00000025804	Ccr1	5389.7	0.375146	0.141131	2.65814	0.00785726	0.10336
ENSMUSG00000108414	Snhg1	135.342	0.572003	0.215186	2.65819	0.00785623	0.10336
ENSMUSG00000054293	A630033H20Rik	1284.84	0.46069	0.173356	2.65748	0.00787264	0.103443
ENSMUSG00000039747	Orai2	537.834	-0.305491	0.115036	-2.6556	0.00791664	0.103782
ENSMUSG00000025161	Slc16a3	3584.71	0.245856	0.0925695	2.65591	0.00790957	0.103782
ENSMUSG00000021699	Pde4d	93.1433	-0.544567	0.205339	-2.65203	0.00800084	0.104488
ENSMUSG00000075327	Zbtb2	388.857	-0.381959	0.144028	-2.65197	0.00800242	0.104488
ENSMUSG00000022009	Nufip1	779.764	-0.34687	0.130755	-2.65283	0.00798193	0.104488
ENSMUSG00000085148	Mir22hg	1377.06	0.304004	0.114642	2.65177	0.0080072	0.104488
ENSMUSG00000029616	Erp29	961.917	0.262667	0.0991427	2.64938	0.00806394	0.105108
ENSMUSG00000021501	Caml	1148.72	-0.294783	0.111306	-2.64839	0.00808765	0.105297
ENSMUSG00000022512	Cldn1	53.4289	-0.695886	0.262899	-2.64697	0.0081216	0.105497
ENSMUSG00000025626	Phf6	1698.21	-0.249508	0.094257	-2.64711	0.00811839	0.105497
ENSMUSG00000074805	Il1bos	71.9135	-0.742169	0.280436	-2.64649	0.00813324	0.105528
ENSMUSG00000079547	H2-DMb1	8833.48	0.253062	0.0956829	2.6448	0.0081739	0.105935
ENSMUSG00000035399	Oser1	649.306	-0.347124	0.131274	-2.64428	0.0081865	0.105978
ENSMUSG00000032215	Rsl24d1	676.473	-0.344164	0.130299	-2.64135	0.00825767	0.106686
ENSMUSG00000001627	Ifrd1	4563.04	-0.300907	0.113926	-2.64126	0.00825992	0.106686
ENSMUSG00000000628	Hk2	5404.22	-0.508503	0.19258	-2.64047	0.00827906	0.106812
ENSMUSG00000031785	Adgrg1	27.3189	-1.02778	0.389512	-2.63864	0.00832396	0.106972
ENSMUSG00000001865	Cpa3	100.779	-0.648073	0.245561	-2.63915	0.00831139	0.106972
ENSMUSG00000025531	Chm	2217.74	-0.357293	0.135376	-2.63927	0.00830845	0.106972
ENSMUSG00000047648	Fbxo30	822.168	-0.298867	0.113274	-2.63843	0.00832903	0.106972
ENSMUSG00000011257	Pabpc4	474.039	-0.328876	0.124736	-2.63658	0.00837474	0.107379
ENSMUSG00000028771	Ptpn12	2228.28	0.315993	0.119859	2.63637	0.00837985	0.107379
ENSMUSG00000030102	Itpr1	846.955	0.377316	0.14314	2.636	0.00838901	0.107379
ENSMUSG00000045328	Cenpe	320.023	-0.338777	0.128612	-2.63409	0.00843626	0.107863
ENSMUSG00000087385	Frg2f1	17.9701	-1.12497	0.427247	-2.63306	0.00846189	0.108069
ENSMUSG00000015947	Fcgr1	4827.26	0.479573	0.182241	2.63152	0.00850028	0.108438
ENSMUSG00000028156	Eif4e	1988.2	-0.322933	0.122793	-2.62989	0.00854115	0.108716
ENSMUSG00000034377	Tulp4	1011.66	-0.286523	0.108946	-2.62996	0.00853947	0.108716
ENSMUSG00000037275	Gemin5	105.758	-0.510174	0.194154	-2.62768	0.00859702	0.10923
ENSMUSG00000085823	Gm13012	89.4575	0.613934	0.233654	2.62753	0.0086007	0.10923
ENSMUSG00000022404	Slc25a17	761.084	-0.306146	0.11654	-2.62697	0.00861483	0.109287
ENSMUSG00000027569	Mrgbp	227.297	0.403595	0.153804	2.62408	0.0086884	0.110098
ENSMUSG00000010095	Slc3a2	18636.7	-0.353163	0.134697	-2.62191	0.00874385	0.110678
ENSMUSG00000016503	Gtf3a	81.5654	0.609115	0.232717	2.61741	0.00886001	0.112024
ENSMUSG00000025037	Maoa	389.88	-0.396272	0.15145	-2.61653	0.00888286	0.112027
ENSMUSG00000050088	1600012H06Rik	938.649	0.338073	0.12922	2.61626	0.00888981	0.112027
ENSMUSG00000022505	Emp2	117.455	0.472017	0.180403	2.61645	0.00888482	0.112027
ENSMUSG00000036894	Rap2b	1056.06	0.315539	0.12087	2.61056	0.00903934	0.113786
ENSMUSG00000030397	Mark4	963.095	-0.300637	0.115397	-2.60523	0.00918121	0.11522
ENSMUSG00000027074	Slc43a3	140.767	0.454518	0.174469	2.60514	0.00918358	0.11522
ENSMUSG00000000673	Haao	33.8252	0.872827	0.335036	2.60517	0.00918282	0.11522
ENSMUSG00000032757	Bet1	254.075	0.472838	0.181554	2.60439	0.00920388	0.115347
ENSMUSG00000036990	Otud4	2147.81	-0.34085	0.130945	-2.60299	0.00924137	0.115563
ENSMUSG00000025142	Aspscr1	342.273	0.333197	0.128	2.60311	0.00923836	0.115563
ENSMUSG00000003814	Calr	11782.5	-0.423171	0.16271	-2.60076	0.00930171	0.11619
ENSMUSG00000039686	Zer1	147.509	-0.442699	0.170356	-2.59867	0.00935845	0.116453
ENSMUSG00000025656	Arhgef9	274.362	0.469533	0.180721	2.59811	0.00937393	0.116453
ENSMUSG00000067369	Trmt2b	131.141	0.477724	0.183841	2.59857	0.00936132	0.116453
ENSMUSG00000026042	Col5a2	98.1445	0.527965	0.203185	2.59844	0.0093648	0.116453
ENSMUSG00000024989	Cep55	35.439	0.811183	0.312208	2.59821	0.00937108	0.116453
ENSMUSG00000062054	Iah1	844.679	0.312136	0.120178	2.59729	0.00939622	0.116603
ENSMUSG00000027466	Rbck1	1636.9	0.270048	0.104022	2.59608	0.00942949	0.116889
ENSMUSG00000052560	Cpne8	147.677	0.436621	0.168212	2.59566	0.00944083	0.116902
ENSMUSG00000028789	Azin2	107.457	0.587157	0.226368	2.59381	0.00949182	0.117406
ENSMUSG00000037443	Cep85	447.554	-0.366181	0.141279	-2.5919	0.00954481	0.117933
ENSMUSG00000020901	Pik3r5	7801.06	-0.333121	0.128565	-2.59107	0.0095677	0.11796
ENSMUSG00000039934	Gsap	3280.76	0.253308	0.0977515	2.59135	0.00956015	0.11796
ENSMUSG00000063229	Ldha	21921.8	0.290553	0.112207	2.58945	0.00961292	0.11837
ENSMUSG00000024592	C330018D20Rik	139.483	0.535269	0.206737	2.58913	0.00962176	0.11837
ENSMUSG00000029726	Mepce	407.315	-0.312549	0.120814	-2.58702	0.00968096	0.118513
ENSMUSG00000066861	Oas1g	2112.17	0.248827	0.0961887	2.58686	0.0096854	0.118513
ENSMUSG00000040613	Apobec1	1305.17	0.299183	0.115618	2.58769	0.0096622	0.118513
ENSMUSG00000004931	Apba3	427.638	0.301989	0.116675	2.58829	0.00964546	0.118513
ENSMUSG00000021497	Txndc15	485.745	0.303057	0.117135	2.58725	0.00967466	0.118513
ENSMUSG00000049807	Arhgap23	229.527	-0.391386	0.151394	-2.58522	0.0097317	0.118952
ENSMUSG00000006476	Nsmf	352.603	0.417411	0.161512	2.5844	0.00975475	0.119106
ENSMUSG00000060591	Ifitm2	1413.45	-0.254944	0.0986729	-2.58373	0.00977394	0.119213
ENSMUSG00000035898	Uba6	2079.1	-0.447762	0.173577	-2.57961	0.00989127	0.120515
ENSMUSG00000049577	Zfpm1	316.132	-0.38761	0.150308	-2.57876	0.00991556	0.120682
ENSMUSG00000008855	Hdac5	112.924	0.482251	0.18713	2.5771	0.00996342	0.121135
ENSMUSG00000024338	Psmb8	5154.66	0.242344	0.0941273	2.57464	0.0100345	0.121713
ENSMUSG00000023452	Pisd	1105.03	0.26967	0.104753	2.57434	0.010043	0.121713
ENSMUSG00000049988	Lrrc25	908.675	0.291567	0.113228	2.57504	0.0100227	0.121713
ENSMUSG00000070605	Zfp992	505.21	0.477231	0.185483	2.57291	0.0100846	0.122087
ENSMUSG00000042419	Nfkbil1	943.395	-0.265129	0.103094	-2.57172	0.0101194	0.122378
ENSMUSG00000025779	Ly96	231.984	-0.405257	0.157696	-2.56986	0.010174	0.122908
ENSMUSG00000044103	Il1f9	914.541	-0.425294	0.165561	-2.56881	0.0102049	0.123021
ENSMUSG00000048897	Zfp710	1990.91	-0.255467	0.0994422	-2.569	0.0101992	0.123021
ENSMUSG00000026170	Cyp27a1	134.882	0.438884	0.170911	2.56791	0.0102314	0.123209
ENSMUSG00000026627	Tmem206	198.733	0.456284	0.17773	2.56729	0.0102496	0.123298
ENSMUSG00000044037	Als2cl	211.444	0.432943	0.168669	2.56682	0.0102636	0.123336
ENSMUSG00000066043	Phactr4	470.299	-0.303854	0.118427	-2.56576	0.010295	0.123584
ENSMUSG00000057729	Prtn3	17.0354	-1.13914	0.444107	-2.56502	0.010317	0.123717
ENSMUSG00000030559	Rab38	50.4966	-0.655727	0.255746	-2.56397	0.0103482	0.12396
ENSMUSG00000021377	Dek	2098.13	0.371851	0.145224	2.56053	0.0104513	0.125065
ENSMUSG00000025337	Sbds	7138.99	-0.298493	0.116597	-2.56004	0.0104659	0.125108
ENSMUSG00000063760	Rnf217	1209.61	-0.424482	0.166029	-2.55667	0.0105679	0.125931
ENSMUSG00000038280	Ostm1	1999.02	0.263279	0.102966	2.55695	0.0105595	0.125931
ENSMUSG00000040415	Dtx3	143.356	0.615782	0.240791	2.55732	0.0105481	0.125931
ENSMUSG00000026360	Rgs2	385.604	0.374813	0.146625	2.55627	0.0105802	0.125946
ENSMUSG00000024736	Tmem132a	739.248	-0.268205	0.10496	-2.5553	0.0106095	0.126069
ENSMUSG00000039968	Rsbn1l	1007.87	-0.257813	0.100897	-2.5552	0.0106128	0.126069
ENSMUSG00000042500	Ago4	155.489	-0.432292	0.169247	-2.55421	0.0106429	0.126296
ENSMUSG00000040865	Ino80d	951.589	-0.301761	0.118203	-2.55291	0.0106826	0.126635
ENSMUSG00000036469	March1	4966.19	0.298096	0.116821	2.55173	0.010719	0.126934
ENSMUSG00000020661	Dnmt3a	4374.45	-0.365816	0.143609	-2.54731	0.0108557	0.12842
ENSMUSG00000006526	Tmem110	376.499	-0.337709	0.132603	-2.54677	0.0108726	0.128424
ENSMUSG00000038412	Higd1a	806.168	0.331303	0.130098	2.54657	0.0108786	0.128424
ENSMUSG00000021188	Trip11	639.843	-0.308118	0.121056	-2.54525	0.0109199	0.128645
ENSMUSG00000000530	Acvrl1	1583.48	0.296572	0.116509	2.54548	0.0109128	0.128645
ENSMUSG00000087263	Gm15726	33.8573	-0.837197	0.329117	-2.54377	0.0109663	0.128659
ENSMUSG00000041324	Inhba	24006.4	-0.456397	0.179371	-2.54443	0.0109458	0.128659
ENSMUSG00000020265	Sumo3	984.053	0.272625	0.10716	2.54409	0.0109564	0.128659
ENSMUSG00000035439	Haus8	321.327	0.34041	0.133816	2.54386	0.0109634	0.128659
ENSMUSG00000074476	Spc24	32.649	0.803908	0.316226	2.54219	0.011016	0.129109
ENSMUSG00000032112	Trappc4	1083.61	0.332996	0.131014	2.54168	0.011032	0.129164
ENSMUSG00000005374	Tbl2	84.6847	-0.540803	0.212884	-2.54037	0.0110736	0.129325
ENSMUSG00000024260	Sap130	511.65	-0.34638	0.136352	-2.54034	0.0110746	0.129325
ENSMUSG00000025103	Btbd1	1025.85	0.301834	0.118858	2.53945	0.0111025	0.129325
ENSMUSG00000038387	Rras	491.174	0.316735	0.124706	2.53985	0.0110899	0.129325
ENSMUSG00000018381	Abi3	88.8319	0.535219	0.210732	2.53981	0.0110913	0.129325
ENSMUSG00000020143	Dock2	6143.18	0.410971	0.162022	2.53652	0.0111961	0.130282
ENSMUSG00000074570	Cass4	214.606	-0.419798	0.16572	-2.53318	0.0113031	0.131259
ENSMUSG00000043091	Tuba1c	1518.15	0.244207	0.0963963	2.53337	0.0112973	0.131259
ENSMUSG00000024999	Noc3l	325.733	-0.401866	0.158771	-2.5311	0.0113707	0.131909
ENSMUSG00000019659	Ccdc12	541.816	0.288958	0.114201	2.53025	0.0113982	0.132094
ENSMUSG00000034731	Dgkh	573.732	-0.376474	0.148856	-2.52912	0.0114347	0.132114
ENSMUSG00000069495	Epc2	609.399	-0.326671	0.129153	-2.52933	0.011428	0.132114
ENSMUSG00000079293	Clec7a	41651.5	0.358654	0.141771	2.52982	0.0114121	0.132114
ENSMUSG00000034390	Cmip	1664.46	-0.259155	0.102548	-2.52716	0.0114988	0.13272
ENSMUSG00000027194	Ttc17	684.129	-0.33904	0.134185	-2.52666	0.0115154	0.132777
ENSMUSG00000024805	Pcgf5	1742.2	-0.256492	0.101531	-2.52626	0.0115284	0.132793
ENSMUSG00000028414	Fktn	58.1323	-0.635845	0.251762	-2.52558	0.0115506	0.132914
ENSMUSG00000024937	Ehbp1l1	3142.5	0.25501	0.101037	2.52391	0.0116056	0.133412
ENSMUSG00000019979	Apaf1	2142.29	-0.257665	0.102354	-2.51739	0.0118228	0.135333
ENSMUSG00000001729	Akt1	2648.99	0.235997	0.0937479	2.51736	0.0118238	0.135333
ENSMUSG00000015750	Aph1a	1084.99	0.26763	0.106339	2.51676	0.011844	0.135333
ENSMUSG00000016921	Srsf6	926.3	0.288214	0.11448	2.51759	0.0118162	0.135333
ENSMUSG00000056515	Rab31	831.971	0.328109	0.130361	2.51692	0.0118384	0.135333
ENSMUSG00000000440	Pparg	23.6238	0.927235	0.368382	2.51705	0.0118342	0.135333
ENSMUSG00000040548	Tex2	432.883	-0.352054	0.13991	-2.51629	0.0118599	0.135337
ENSMUSG00000026822	Lcn2	1115.02	-0.283932	0.112881	-2.51532	0.0118923	0.135337
ENSMUSG00000027901	Dennd2d	115.175	0.450912	0.17929	2.51498	0.0119038	0.135337
ENSMUSG00000037348	Paqr7	120.013	0.455156	0.180952	2.51534	0.0118919	0.135337
ENSMUSG00000018983	E2f2	65.752	0.608568	0.241963	2.51513	0.0118989	0.135337
ENSMUSG00000020309	Chac2	486.81	0.449933	0.179011	2.51343	0.0119563	0.135671
ENSMUSG00000030159	Clec1b	55.2332	0.659101	0.262233	2.51341	0.0119569	0.135671
ENSMUSG00000026696	Vamp4	729.623	0.343529	0.136709	2.51285	0.0119762	0.135754
ENSMUSG00000055053	Nfic	149.776	0.433161	0.172527	2.51069	0.0120496	0.136451
ENSMUSG00000021253	Tgfb3	27.523	-0.867692	0.34583	-2.50901	0.0121069	0.136963
ENSMUSG00000017754	Pltp	1041.79	0.360088	0.143542	2.50859	0.0121214	0.136991
ENSMUSG00000056612	Ppp1r14b	665.867	0.306305	0.122126	2.5081	0.0121381	0.137044
ENSMUSG00000018677	Slc25a39	842.977	0.28321	0.112995	2.5064	0.0121969	0.137571
ENSMUSG00000004508	Gab2	2444.82	-0.345051	0.137719	-2.50547	0.0122287	0.137658
ENSMUSG00000017291	Taok1	2436.43	-0.260172	0.103829	-2.50578	0.0122181	0.137658
ENSMUSG00000028517	Plpp3	2434.33	-0.390415	0.155883	-2.50454	0.0122612	0.137781
ENSMUSG00000029310	Nudt9	2928.92	-0.26561	0.106055	-2.50446	0.0122639	0.137781
ENSMUSG00000021872	Rnase10	49.6015	-0.703997	0.281213	-2.50343	0.0122995	0.138045
ENSMUSG00000003345	Csnk1g2	692.888	0.267223	0.106828	2.50145	0.0123687	0.138549
ENSMUSG00000045193	Cirbp	146.252	0.475207	0.189962	2.50159	0.0123637	0.138549
ENSMUSG00000034135	Sik3	1453.33	-0.265351	0.106128	-2.50028	0.0124094	0.138868
ENSMUSG00000036555	Iqce	64.7257	0.626331	0.250545	2.49987	0.0124238	0.138892
ENSMUSG00000030747	Dgat2	40.7877	-0.744345	0.297959	-2.49814	0.0124846	0.139436
ENSMUSG00000047293	Gpr15	214.747	0.367772	0.147242	2.49774	0.0124989	0.139459
ENSMUSG00000005470	Asf1b	73.6803	0.550768	0.220552	2.49722	0.0125171	0.139525
ENSMUSG00000025050	Pcgf6	18.0063	-1.03828	0.41595	-2.49617	0.0125541	0.139801
ENSMUSG00000022529	Zfp263	705.97	0.268696	0.107707	2.49469	0.0126068	0.140226
ENSMUSG00000020477	Mrps24	241.782	0.454912	0.182373	2.4944	0.0126169	0.140226
ENSMUSG00000021756	Il6st	1480.81	0.293653	0.117753	2.4938	0.0126385	0.140286
ENSMUSG00000031917	Nip7	417.696	0.503207	0.201803	2.49356	0.0126469	0.140286
ENSMUSG00000037936	Scarb1	321.515	0.340726	0.136723	2.4921	0.012699	0.140727
ENSMUSG00000059495	Arhgef12	698.743	-0.314356	0.126258	-2.48979	0.0127819	0.141508
ENSMUSG00000041143	Tmco4	549.374	0.288104	0.115769	2.48861	0.0128244	0.141841
ENSMUSG00000038034	Igsf8	2371.77	-0.231421	0.0930318	-2.48755	0.0128626	0.142125
ENSMUSG00000028032	Papss1	498.158	-0.332122	0.13356	-2.48669	0.0128937	0.142304
ENSMUSG00000002043	Trappc6a	366.376	0.452583	0.182023	2.48641	0.0129038	0.142304
ENSMUSG00000028124	Gclm	2873.4	-0.367238	0.147852	-2.48382	0.012998	0.143066
ENSMUSG00000105987	AI506816	1030.3	-0.353884	0.142471	-2.48389	0.0129955	0.143066
ENSMUSG00000024940	Ltbp3	116.516	0.479809	0.193251	2.48283	0.0130343	0.143327
ENSMUSG00000009647	Mcu	127.885	-0.447281	0.1803	-2.48076	0.0131103	0.143682
ENSMUSG00000059263	Usp47	5503.11	-0.36029	0.145204	-2.48127	0.0130916	0.143682
ENSMUSG00000027822	Slc33a1	2485.15	-0.246706	0.099469	-2.48023	0.0131296	0.143682
ENSMUSG00000026956	Uap1l1	1296.56	0.277598	0.111917	2.4804	0.0131235	0.143682
ENSMUSG00000037992	Rara	338.394	0.349366	0.140858	2.48028	0.013128	0.143682
ENSMUSG00000031438	Rnf128	2233.46	0.340508	0.137348	2.47916	0.0131692	0.143977
ENSMUSG00000001755	Coasy	182.978	0.390725	0.157659	2.47829	0.0132013	0.144189
ENSMUSG00000021962	Dcp1a	686.811	-0.288668	0.116502	-2.47778	0.0132202	0.144257
ENSMUSG00000034394	Lif	459.377	-0.404608	0.16337	-2.47664	0.0132626	0.144481
ENSMUSG00000024236	Svil	342.024	0.407736	0.164639	2.47655	0.0132661	0.144481
ENSMUSG00000024190	Dusp1	2910.63	-0.255711	0.103334	-2.47462	0.013338	0.145038
ENSMUSG00000074578	Zfas1	234.691	0.498283	0.201368	2.47449	0.0133427	0.145038
ENSMUSG00000045573	Penk	30.777	-0.897365	0.36276	-2.47371	0.0133716	0.145214
ENSMUSG00000006818	Sod2	16875.3	-0.34157	0.138173	-2.47204	0.0134343	0.145756
ENSMUSG00000020300	Cpeb4	9724.83	-0.372046	0.150552	-2.47122	0.0134654	0.145954
ENSMUSG00000027937	Jtb	461.072	0.386959	0.156646	2.47028	0.0135007	0.146198
ENSMUSG00000029416	Slc15a4	736.751	0.264963	0.107284	2.46973	0.0135214	0.146283
ENSMUSG00000016529	Il10	35.5013	-0.789753	0.319879	-2.46891	0.0135525	0.14648
ENSMUSG00000064340	mt-Tl1	163.436	0.408374	0.165464	2.46805	0.0135851	0.146693
ENSMUSG00000032050	Rdx	1825.63	-0.279493	0.113268	-2.46754	0.0136045	0.146763
ENSMUSG00000024294	Mib1	1282.66	-0.282994	0.11473	-2.46662	0.0136397	0.147004
ENSMUSG00000029538	Srsf9	527.331	0.307855	0.124835	2.46609	0.0136599	0.147083
ENSMUSG00000022900	Ildr1	157.16	-0.425851	0.172812	-2.46424	0.0137304	0.147702
ENSMUSG00000030047	Arhgap25	1169.92	0.366564	0.148964	2.46075	0.0138647	0.149006
ENSMUSG00000087141	Plcxd2	84.2987	-0.575006	0.233874	-2.45862	0.0139473	0.14905
ENSMUSG00000032409	Atr	362.126	-0.32734	0.13313	-2.4588	0.0139401	0.14905
ENSMUSG00000024851	Pitpnm1	1230.13	0.306914	0.124749	2.46025	0.0138839	0.14905
ENSMUSG00000089862	Umad1	317.544	0.334456	0.135971	2.45976	0.013903	0.14905
ENSMUSG00000091553	Serpina3e-ps	196.827	0.364801	0.148349	2.45906	0.01393	0.14905
ENSMUSG00000022587	Ly6e	8844.58	0.406392	0.165227	2.45959	0.0139095	0.14905
ENSMUSG00000085282	Gm15663	49.1239	-0.628795	0.255883	-2.45735	0.0139965	0.149436
ENSMUSG00000013974	Mcemp1	214.386	0.378748	0.154295	2.4547	0.0141001	0.150402
ENSMUSG00000021752	Kctd6	204.25	-0.376728	0.153585	-2.45289	0.0141714	0.150907
ENSMUSG00000026849	Tor1a	541.41	0.291673	0.118913	2.45282	0.014174	0.150907
ENSMUSG00000090673	Gm340	163.639	-0.432796	0.176512	-2.45193	0.0142093	0.151141
ENSMUSG00000028861	Mrps15	421.712	0.289029	0.117915	2.45117	0.0142394	0.15132
ENSMUSG00000019961	Tmpo	2199.7	-0.246184	0.100464	-2.45048	0.0142668	0.15147
ENSMUSG00000029923	Rab19	72.0128	0.544327	0.222169	2.45006	0.0142831	0.151502
ENSMUSG00000049608	Gpr55	141.165	-0.415316	0.169585	-2.44902	0.0143245	0.151659
ENSMUSG00000019726	Lyst	1037.26	-0.365135	0.149094	-2.44903	0.0143242	0.151659
ENSMUSG00000023367	Tmem176a	537.501	0.441274	0.180407	2.44599	0.0144457	0.152799
ENSMUSG00000033192	Lpcat2	1327.02	0.276099	0.112918	2.44513	0.0144802	0.152913
ENSMUSG00000051506	Wdfy4	565.413	0.358745	0.146723	2.44505	0.0144832	0.152913
ENSMUSG00000025340	Rabgef1	1553.32	-0.240297	0.0983019	-2.44448	0.0145061	0.153013
ENSMUSG00000027007	Ssfa2	5085.97	-0.286509	0.117249	-2.44359	0.0145418	0.153247
ENSMUSG00000059278	Naa38	163.592	0.458738	0.187847	2.44208	0.014603	0.15375
ENSMUSG00000031671	Setd6	38.879	-0.779008	0.319208	-2.44044	0.0146692	0.154162
ENSMUSG00000031010	Usp9x	4115.46	-0.363772	0.149052	-2.44057	0.0146641	0.154162
ENSMUSG00000024743	Syt7	450.729	-0.351348	0.144014	-2.43968	0.0147001	0.154202
ENSMUSG00000010529	Gm266	31.4292	0.940796	0.385596	2.43985	0.0146934	0.154202
ENSMUSG00000047454	Gphn	801.27	-0.338056	0.138619	-2.43875	0.0147381	0.154442
ENSMUSG00000021886	Gpr65	1079.11	-0.318978	0.130811	-2.43846	0.0147501	0.154442
ENSMUSG00000078616	Trim30c	1460.78	-0.26069	0.106957	-2.43732	0.0147965	0.154786
ENSMUSG00000026596	Abl2	988.91	-0.289727	0.118946	-2.43579	0.0148592	0.155299
ENSMUSG00000000958	Slc7a7	177.102	0.395518	0.16252	2.43365	0.0149474	0.156078
ENSMUSG00000041477	Dcp1b	77.4224	0.529828	0.217835	2.43224	0.0150057	0.156543
ENSMUSG00000050310	Rictor	980.949	-0.296978	0.122135	-2.43155	0.0150342	0.156697
ENSMUSG00000026896	Ifih1	16364.9	-0.297907	0.122594	-2.43004	0.0150973	0.157067
ENSMUSG00000056413	Adap1	2301.68	0.372118	0.153121	2.43022	0.0150895	0.157067
ENSMUSG00000024730	Ms4a8a	106.083	0.495561	0.203996	2.42927	0.0151292	0.157255
ENSMUSG00000042790	Rnf214	580.797	-0.279867	0.115357	-2.4261	0.0152623	0.158494
ENSMUSG00000041135	Ripk2	4501.91	-0.330134	0.136133	-2.42508	0.015305	0.158793
ENSMUSG00000026944	Abca2	102.063	-0.513758	0.211889	-2.42465	0.0153231	0.158836
ENSMUSG00000087175	Gm15133	37.0495	0.833357	0.343774	2.42414	0.0153445	0.158913
ENSMUSG00000038619	Ensa	3529.22	0.235362	0.0971572	2.42248	0.0154148	0.159497
ENSMUSG00000010142	Tnfrsf13b	1034.13	-0.23763	0.0981348	-2.42146	0.0154583	0.159656
ENSMUSG00000027566	Psma7	3824.75	0.336575	0.138994	2.42152	0.0154559	0.159656
ENSMUSG00000032754	Slc8b1	1236.71	0.285069	0.11779	2.42015	0.0155143	0.16009
ENSMUSG00000002028	Kmt2a	1402.09	-0.287956	0.119018	-2.41943	0.0155448	0.160259
ENSMUSG00000032496	Ltf	39.2826	-0.69899	0.289039	-2.41833	0.0155921	0.160457
ENSMUSG00000024769	Cdc42bpg	176.77	0.384794	0.159113	2.41837	0.0155903	0.160457
ENSMUSG00000037300	Ttc13	371.667	0.398102	0.164718	2.41688	0.0156543	0.160951
ENSMUSG00000031875	Cmtm3	2246.59	0.226401	0.0939052	2.41096	0.0159108	0.16344
ENSMUSG00000006585	Cdt1	230.728	-0.349921	0.145278	-2.40862	0.0160128	0.16434
ENSMUSG00000041570	Camsap2	639.901	-0.361295	0.150074	-2.40745	0.0160643	0.164572
ENSMUSG00000027555	Car13	8785.82	-0.328807	0.136571	-2.4076	0.016058	0.164572
ENSMUSG00000086784	Isoc2a	809.092	-0.288494	0.119863	-2.40685	0.0160906	0.164694
ENSMUSG00000029594	Rbm19	154.649	-0.399939	0.166212	-2.4062	0.0161195	0.164694
ENSMUSG00000079283	2310009B15Rik	124.348	0.50692	0.210644	2.40652	0.0161052	0.164694
ENSMUSG00000020647	Ncoa1	398.814	0.310718	0.129208	2.40479	0.0161817	0.165181
ENSMUSG00000054252	Fgfr3	50.7123	0.661367	0.275143	2.40372	0.0162291	0.165516
ENSMUSG00000032059	Alg9	683.833	-0.296674	0.123486	-2.40249	0.0162839	0.165927
ENSMUSG00000050423	Ppp1r3g	21.9655	-0.967248	0.402686	-2.40199	0.016306	0.166003
ENSMUSG00000026455	Klhl12	53.4726	-0.597103	0.248892	-2.39904	0.016438	0.167198
ENSMUSG00000021948	Prkcd	13776.9	0.304342	0.127011	2.39618	0.0165669	0.168358
ENSMUSG00000056234	Ncoa4	2225.15	0.38785	0.161905	2.39554	0.0165959	0.168503
ENSMUSG00000025044	Msr1	11538.6	0.329634	0.137752	2.39295	0.0167134	0.169545
ENSMUSG00000029530	Ccr9	26.0881	-0.871262	0.364654	-2.38928	0.0168812	0.170488
ENSMUSG00000032300	1700017B05Rik	499.615	-0.329416	0.137801	-2.39052	0.0168243	0.170488
ENSMUSG00000008604	Ubqln4	519.068	-0.300981	0.125937	-2.38994	0.0168513	0.170488
ENSMUSG00000041959	S100a10	6071.74	0.435874	0.182383	2.38988	0.0168537	0.170488
ENSMUSG00000049409	Prokr1	19.457	0.984321	0.411953	2.3894	0.0168758	0.170488
ENSMUSG00000081650	Gm16181	445.344	-0.372377	0.155992	-2.38715	0.0169794	0.171025
ENSMUSG00000022898	Dscr3	1938.45	0.251182	0.105218	2.38725	0.016975	0.171025
ENSMUSG00000026319	2310035C23Rik	363.811	0.2965	0.124173	2.38779	0.01695	0.171025
ENSMUSG00000027742	Cog6	526.387	-0.294092	0.123311	-2.38497	0.0170805	0.171673
ENSMUSG00000078570	1110065P20Rik	73.1428	0.562373	0.235817	2.38479	0.0170889	0.171673
ENSMUSG00000000244	Tspan32	45.7294	0.652922	0.27378	2.38485	0.0170863	0.171673
ENSMUSG00000025466	Fuom	44.4306	0.67715	0.284093	2.38355	0.0171466	0.172101
ENSMUSG00000060798	Intu	128.253	-0.483183	0.202854	-2.38192	0.0172227	0.172569
ENSMUSG00000020547	Bzw2	159.249	-0.439711	0.184639	-2.38147	0.0172438	0.172569
ENSMUSG00000037251	Pomk	126.449	-0.415245	0.174382	-2.38124	0.0172545	0.172569
ENSMUSG00000020611	Gna13	13127.4	-0.359606	0.150982	-2.38179	0.0172287	0.172569
ENSMUSG00000021360	Gcnt2	287.707	-0.335514	0.140937	-2.38061	0.0172842	0.172569
ENSMUSG00000028439	Fam219a	305.236	0.325525	0.136724	2.38089	0.017271	0.172569
ENSMUSG00000062031	Pgghg	151.102	0.420717	0.176855	2.37889	0.0173651	0.173225
ENSMUSG00000042388	Dlgap3	59.7791	-0.644393	0.270983	-2.37798	0.0174077	0.173347
ENSMUSG00000097194	9330175E14Rik	230.043	0.353927	0.148834	2.37799	0.0174073	0.173347
ENSMUSG00000049606	Zfp644	591.056	-0.268167	0.112822	-2.3769	0.017459	0.173706
ENSMUSG00000026856	Dolpp1	159.323	0.377437	0.158839	2.37623	0.0174907	0.173718
ENSMUSG00000055110	A630012P03Rik	44.3953	0.683133	0.287464	2.37642	0.0174817	0.173718
ENSMUSG00000005802	Slc30a4	5185.66	-0.248581	0.104646	-2.37546	0.0175271	0.173928
ENSMUSG00000004609	Cd33	2005.27	0.341954	0.143996	2.37474	0.0175612	0.173963
ENSMUSG00000026854	Usp20	62.6091	0.587855	0.247541	2.37478	0.0175594	0.173963
ENSMUSG00000029657	Hsph1	361.048	-0.315011	0.132682	-2.37417	0.0175885	0.174059
ENSMUSG00000060260	Pwwp2b	107.588	0.470868	0.198353	2.3739	0.0176015	0.174059
ENSMUSG00000032802	Srxn1	13962.2	-0.398726	0.167993	-2.37348	0.0176215	0.174106
ENSMUSG00000035235	Trim13	412.437	0.414435	0.174719	2.37201	0.0176915	0.174646
ENSMUSG00000050271	Prag1	40.533	-0.679924	0.286795	-2.37077	0.0177513	0.175084
ENSMUSG00000053774	Ubxn7	537.727	-0.322531	0.136067	-2.37038	0.0177699	0.175116
ENSMUSG00000030745	Il21r	4328.35	0.22273	0.0939945	2.3696	0.0178072	0.175279
ENSMUSG00000054342	Kcnn4	2873.86	0.242547	0.102367	2.3694	0.0178171	0.175279
ENSMUSG00000028959	Fastk	700.142	0.305998	0.129172	2.36892	0.01784	0.175352
ENSMUSG00000031444	F10	32136.9	-0.365223	0.154223	-2.36815	0.0178772	0.17553
ENSMUSG00000042705	Commd10	290.493	0.316991	0.133869	2.36791	0.0178889	0.17553
ENSMUSG00000025762	Larp1b	778.699	-0.275058	0.116233	-2.36644	0.0179603	0.176079
ENSMUSG00000028165	Cisd2	1028.48	0.244514	0.10347	2.36314	0.0181207	0.177499
ENSMUSG00000035299	Mid1	112.741	-0.443042	0.187551	-2.36225	0.0181646	0.177776
ENSMUSG00000015882	Lcorl	585.833	-0.308497	0.130671	-2.36086	0.0182326	0.178288
ENSMUSG00000037519	Ppfia1	1335.71	-0.274094	0.116132	-2.36018	0.0182659	0.178461
ENSMUSG00000035559	Mpv17l2	226.663	0.341299	0.144676	2.35906	0.0183213	0.178849
ENSMUSG00000028800	Hdac1	3373.8	0.222681	0.0944285	2.3582	0.0183639	0.179111
ENSMUSG00000064344	mt-Tm	31.2651	0.808275	0.342813	2.35777	0.018385	0.179163
ENSMUSG00000032826	Ank2	86.8774	-0.538976	0.228647	-2.35724	0.0184113	0.179164
ENSMUSG00000061898	Rbak	47.4335	0.621552	0.263689	2.35714	0.0184165	0.179164
ENSMUSG00000057278	Snrpg	383.493	0.372175	0.157921	2.35671	0.0184376	0.179216
ENSMUSG00000002963	Pnkp	323.82	0.307384	0.130511	2.35524	0.0185108	0.179774
ENSMUSG00000068606	Gm4841	113.807	0.430047	0.182681	2.35408	0.0185684	0.18018
ENSMUSG00000036908	Unc93b1	9532.85	0.306487	0.130242	2.3532	0.0186124	0.180453
ENSMUSG00000051154	Commd3	1152.8	0.410978	0.174699	2.35249	0.0186482	0.180646
ENSMUSG00000029401	Rilpl2	5189.06	-0.266994	0.113552	-2.35128	0.0187087	0.181079
ENSMUSG00000035284	Vps13c	505.1	0.414202	0.176192	2.35086	0.0187299	0.18113
ENSMUSG00000019558	Slc6a8	917.481	-0.24988	0.106312	-2.35044	0.018751	0.18118
ENSMUSG00000003955	Fam162a	424.326	0.402437	0.171245	2.35007	0.01877	0.18121
ENSMUSG00000017386	Traf4	79.7858	-0.663002	0.282394	-2.34779	0.0188851	0.182167
ENSMUSG00000046138	9930021J03Rik	520.651	-0.371396	0.158269	-2.34661	0.0189452	0.182592
ENSMUSG00000029916	Agk	208.003	-0.408245	0.174047	-2.3456	0.0189964	0.182776
ENSMUSG00000037664	Cdkn1c	23.7816	0.850566	0.362598	2.34575	0.0189888	0.182776
ENSMUSG00000019890	Nts	35.448	-0.713791	0.3047	-2.34261	0.0191496	0.183374
ENSMUSG00000055407	Map6	62.9856	-0.562102	0.240145	-2.34068	0.0192488	0.183374
ENSMUSG00000022899	Slc15a2	105.513	-0.444687	0.189765	-2.34336	0.0191111	0.183374
ENSMUSG00000025133	Ints4	587.627	-0.368233	0.157323	-2.34062	0.0192517	0.183374
ENSMUSG00000034786	Gpsm3	489.653	0.274783	0.117389	2.34079	0.0192427	0.183374
ENSMUSG00000016534	Lamp2	31797.9	0.320527	0.136889	2.3415	0.0192062	0.183374
ENSMUSG00000026171	Rnf25	217.022	0.345249	0.147427	2.34183	0.0191895	0.183374
ENSMUSG00000020232	Hmg20b	448.611	0.36233	0.154737	2.34159	0.0192016	0.183374
ENSMUSG00000049624	Slc17a5	403.487	0.381991	0.163174	2.34101	0.0192318	0.183374
ENSMUSG00000029672	Fam3c	228.218	0.402125	0.171646	2.34276	0.0191416	0.183374
ENSMUSG00000027274	Mkks	412.422	0.411508	0.175606	2.34336	0.0191112	0.183374
ENSMUSG00000039199	Zdhhc1	78.4316	0.551092	0.235132	2.34376	0.0190906	0.183374
ENSMUSG00000063856	Gpx1	8276.89	0.264221	0.112941	2.33946	0.0193117	0.183792
ENSMUSG00000021461	Fancc	218.061	-0.362231	0.154878	-2.33882	0.0193448	0.183799
ENSMUSG00000007038	Neu1	1214.78	0.259932	0.111127	2.33904	0.0193332	0.183799
ENSMUSG00000037628	Cdkn3	20.255	1.04235	0.445792	2.33819	0.0193772	0.183954
ENSMUSG00000079470	Utp14b	41.2591	-0.686792	0.293779	-2.33778	0.0193987	0.184005
ENSMUSG00000082691	Dynlt1-ps1	71.5456	0.614365	0.262879	2.33707	0.0194356	0.184202
ENSMUSG00000048732	Klhl11	82.6787	-0.505433	0.216506	-2.3345	0.0195694	0.184336
ENSMUSG00000036285	Noa1	79.0551	-0.494694	0.211923	-2.33431	0.0195793	0.184336
ENSMUSG00000057315	Arhgap24	146.387	-0.492022	0.210728	-2.33486	0.0195505	0.184336
ENSMUSG00000007817	Zmiz1	3010.35	-0.286452	0.122671	-2.33513	0.0195366	0.184336
ENSMUSG00000018654	Ikzf1	2329.27	-0.278271	0.119187	-2.33473	0.0195574	0.184336
ENSMUSG00000090935	Synj2bp	658.558	0.279913	0.119894	2.33468	0.0195601	0.184336
ENSMUSG00000032038	St3gal4	143.044	0.390472	0.167225	2.335	0.0195432	0.184336
ENSMUSG00000060311	Mucl1	2288.55	0.875852	0.375001	2.3356	0.0195121	0.184336
ENSMUSG00000053819	Camk2d	1249.58	-0.285474	0.122345	-2.33336	0.0196292	0.184654
ENSMUSG00000066232	Ipo7	2580.23	-0.250187	0.107271	-2.33228	0.0196858	0.185033
ENSMUSG00000019943	Atp2b1	3608.87	-0.40413	0.173342	-2.3314	0.0197324	0.185164
ENSMUSG00000017390	Aldoc	1144.43	0.310368	0.133143	2.33109	0.0197484	0.185164
ENSMUSG00000037313	Tacc3	160.746	0.370189	0.158792	2.33129	0.0197381	0.185164
ENSMUSG00000044313	Mab21l3	2127.26	-0.256296	0.109974	-2.33051	0.019779	0.185298
ENSMUSG00000028035	Dnajb4	690.305	-0.386474	0.165911	-2.32941	0.0198376	0.185663
ENSMUSG00000029094	Afap1	217.593	-0.337891	0.14507	-2.32916	0.0198505	0.185663
ENSMUSG00000026536	Ifi211	6878.48	-0.26655	0.114466	-2.32864	0.0198781	0.185768
ENSMUSG00000067049	Unc93a	43.2611	-0.669991	0.28802	-2.3262	0.020008	0.18637
ENSMUSG00000030774	Pak1	390.026	0.360141	0.154793	2.3266	0.0199868	0.18637
ENSMUSG00000030149	Klrk1	763.701	0.401252	0.172455	2.32671	0.0199809	0.18637
ENSMUSG00000070000	Fcho1	207.734	0.403303	0.173373	2.32621	0.0200074	0.18637
ENSMUSG00000041126	H2afv	74.0189	0.528353	0.227175	2.32575	0.0200317	0.186439
ENSMUSG00000029475	Kdm2b	190.254	-0.363692	0.15651	-2.32375	0.0201387	0.187174
ENSMUSG00000042772	Smg7	1563.22	-0.296691	0.127683	-2.32366	0.0201436	0.187174
ENSMUSG00000025875	Tspan17	252.339	0.342593	0.147515	2.32244	0.0202095	0.187634
ENSMUSG00000015932	Dstn	8682.88	-0.290027	0.125003	-2.32017	0.0203318	0.188562
ENSMUSG00000018559	Ctdnep1	1997.43	0.220705	0.0951329	2.31997	0.0203426	0.188562
ENSMUSG00000036875	Dna2	58.5347	0.579259	0.249738	2.31946	0.02037	0.188663
ENSMUSG00000097815	Gm26809	257.361	-0.315485	0.13606	-2.31871	0.0204105	0.188884
ENSMUSG00000056498	Tmem154	1071.43	0.337657	0.14565	2.31829	0.0204338	0.188904
ENSMUSG00000050621	Rps27rt	90.3362	0.577659	0.249199	2.31807	0.0204458	0.188904
ENSMUSG00000004071	Cdip1	280.135	-0.348334	0.150315	-2.31737	0.0204837	0.189101
ENSMUSG00000024845	Tmem134	881.576	0.374779	0.161774	2.31667	0.0205216	0.189297
ENSMUSG00000020114	Cand1	2146.44	-0.239078	0.103233	-2.31591	0.0205631	0.189374
ENSMUSG00000078502	Gm13212	365.552	0.438042	0.189126	2.31614	0.0205508	0.189374
ENSMUSG00000022769	Sdf2l1	1026.57	-0.229489	0.0991078	-2.31555	0.0205828	0.189401
ENSMUSG00000055897	Ppp4r1l-ps	63.1355	0.658349	0.28436	2.31519	0.0206024	0.189429
ENSMUSG00000017002	Slpi	252.385	-0.400254	0.17295	-2.31428	0.0206525	0.189508
ENSMUSG00000026672	Optn	842.394	-0.345206	0.149173	-2.31412	0.0206609	0.189508
ENSMUSG00000061451	Tmem151a	30.3643	0.778881	0.336576	2.31413	0.0206606	0.189508
ENSMUSG00000056476	Med12l	21.3035	-0.899763	0.389049	-2.31273	0.0207377	0.189754
ENSMUSG00000021707	Dhfr	85.4945	0.552063	0.238706	2.31273	0.0207377	0.189754
ENSMUSG00000027843	Ptpn22	47.3117	0.646292	0.279392	2.31321	0.0207111	0.189754
ENSMUSG00000040734	Ppp1r13l	54.1737	-0.580659	0.251425	-2.30947	0.0209176	0.191061
ENSMUSG00000019971	Cep290	158.283	-0.438819	0.189996	-2.30963	0.0209089	0.191061
ENSMUSG00000033319	Fem1c	1546.28	-0.2578	0.111653	-2.30893	0.0209476	0.191061
ENSMUSG00000031078	Cttn	1284.91	0.304072	0.131689	2.30902	0.0209424	0.191061
ENSMUSG00000030022	Adamts9	56.6871	0.772824	0.334865	2.30787	0.0210064	0.191444
ENSMUSG00000024240	Epc1	576.307	-0.272119	0.117933	-2.3074	0.0210325	0.191529
ENSMUSG00000022131	Gpr180	69.449	-0.517416	0.224326	-2.30654	0.0210807	0.191814
ENSMUSG00000032238	Rora	518.749	-0.361043	0.156655	-2.3047	0.0211832	0.19244
ENSMUSG00000070436	Serpinh1	56.117	0.619084	0.26859	2.30494	0.0211701	0.19244
ENSMUSG00000091625	Lsm5	130.903	0.579894	0.251649	2.30438	0.0212014	0.192451
ENSMUSG00000064181	Rab3ip	284.621	-0.31033	0.134789	-2.30234	0.0213162	0.192506
ENSMUSG00000041303	Gtf3c3	689.475	-0.289838	0.125931	-2.30157	0.0213595	0.192506
ENSMUSG00000024515	Smad4	1356.13	-0.238911	0.103707	-2.30371	0.0212387	0.192506
ENSMUSG00000057411	Fam173a	275.587	0.319207	0.138677	2.30181	0.0213459	0.192506
ENSMUSG00000032047	Acat1	461.562	0.35644	0.154832	2.3021	0.0213293	0.192506
ENSMUSG00000052151	Plpp2	236.66	0.366302	0.159077	2.30268	0.0212971	0.192506
ENSMUSG00000092558	Med20	235.611	0.370041	0.160737	2.30214	0.021327	0.192506
ENSMUSG00000041538	H2-Ob	150.405	0.468834	0.203621	2.30248	0.021308	0.192506
ENSMUSG00000047793	Sned1	34.8705	0.815565	0.354289	2.30198	0.0213364	0.192506
ENSMUSG00000026966	Ssna1	341.376	0.3064	0.133157	2.30104	0.0213893	0.192622
ENSMUSG00000032077	Bud13	148.056	-0.402658	0.17508	-2.29986	0.0214564	0.193074
ENSMUSG00000029163	Emilin1	145.807	-0.372765	0.162123	-2.29927	0.0214896	0.19322
ENSMUSG00000018583	G3bp1	1695.86	0.260112	0.113185	2.29812	0.0215548	0.193653
ENSMUSG00000051166	Eml5	17.484	1.03367	0.449903	2.29754	0.021588	0.193799
ENSMUSG00000003849	Nqo1	847.005	-0.379821	0.165365	-2.29686	0.021627	0.193944
ENSMUSG00000079509	Zfx	964.967	-0.322542	0.14044	-2.29666	0.0216383	0.193944
ENSMUSG00000052749	Trim30b	255.486	0.377382	0.164375	2.29586	0.0216837	0.194199
ENSMUSG00000024781	Lipa	14093.9	0.407272	0.177462	2.29499	0.0217339	0.194495
ENSMUSG00000027552	E2f5	669.113	-0.308013	0.134283	-2.29377	0.021804	0.194817
ENSMUSG00000102418	Sh2d1b1	55.8911	0.563341	0.245597	2.29376	0.021804	0.194817
ENSMUSG00000027171	Prrg4	66.7943	-0.538471	0.234967	-2.29168	0.0219238	0.19558
ENSMUSG00000027710	Acad9	256.151	-0.332922	0.145271	-2.29174	0.0219208	0.19558
ENSMUSG00000018171	Vmp1	2261.45	0.303799	0.132721	2.28901	0.0220789	0.19681
ENSMUSG00000034621	Gpatch8	492.989	-0.294174	0.128569	-2.28807	0.0221334	0.196987
ENSMUSG00000024242	Map4k3	695.238	0.311665	0.136202	2.28825	0.022123	0.196987
ENSMUSG00000040359	Ufl1	281.296	-0.322142	0.140864	-2.2869	0.0222019	0.197288
ENSMUSG00000026504	Sdccag8	242.712	0.314879	0.137674	2.28714	0.0221879	0.197288
ENSMUSG00000009555	Cdk9	1197.65	0.244227	0.10685	2.28571	0.0222714	0.197598
ENSMUSG00000040722	Scamp5	68.7722	0.523656	0.229078	2.28593	0.0222582	0.197598
ENSMUSG00000001911	Nfix	295.98	-0.345051	0.151018	-2.28484	0.0223222	0.197895
ENSMUSG00000071537	Klrg2	72.0488	-0.53522	0.234394	-2.28342	0.0224056	0.198479
ENSMUSG00000079557	March2	958.323	0.259833	0.113852	2.2822	0.0224778	0.198964
ENSMUSG00000025907	Rb1cc1	840.367	-0.251498	0.110243	-2.2813	0.0225306	0.199161
ENSMUSG00000014418	Hps5	511.303	0.326919	0.143308	2.28123	0.022535	0.199161
ENSMUSG00000040721	Zfhx2	186.356	-0.361806	0.158653	-2.28049	0.0225786	0.199392
ENSMUSG00000007833	Aldh16a1	481.743	0.294202	0.129032	2.28007	0.0226038	0.199459
ENSMUSG00000053436	Mapk14	529.373	0.270843	0.118826	2.27933	0.0226475	0.199597
ENSMUSG00000043895	S1pr2	660.829	0.337521	0.148087	2.27921	0.0226544	0.199597
ENSMUSG00000044447	Dock5	332.891	0.352443	0.154654	2.27891	0.0226724	0.199601
ENSMUSG00000032652	Crebl2	527.036	-0.275349	0.120843	-2.27857	0.0226926	0.199624
ENSMUSG00000094796	BC147527	210.145	0.464275	0.203866	2.27735	0.0227654	0.20011
ENSMUSG00000026796	Fam129b	13828.9	-0.328025	0.144088	-2.27656	0.0228125	0.20037
ENSMUSG00000086429	Gt(ROSA)26Sor	157.348	0.491373	0.215875	2.27619	0.0228345	0.200409
ENSMUSG00000023932	Cdc5l	823.225	-0.3101	0.136266	-2.27569	0.0228645	0.200518
ENSMUSG00000039046	Usp6nl	564.069	-0.309329	0.135993	-2.27459	0.0229302	0.20052
ENSMUSG00000019866	Aim1	4359.66	-0.237678	0.104481	-2.27485	0.0229151	0.20052
ENSMUSG00000004626	Stxbp2	2448.83	0.225026	0.0989234	2.27475	0.0229211	0.20052
ENSMUSG00000038695	Josd2	143.935	0.377406	0.165928	2.27451	0.0229351	0.20052
ENSMUSG00000062604	Srpk2	105.088	0.4427	0.19467	2.2741	0.0229597	0.200581
ENSMUSG00000031666	Rbl2	287.283	-0.309587	0.136182	-2.27333	0.0230062	0.200833
ENSMUSG00000038535	Zfp280d	256.29	-0.32612	0.143504	-2.27255	0.0230534	0.20109
ENSMUSG00000022978	Mis18a	120.011	0.426619	0.187939	2.26998	0.0232087	0.202291
ENSMUSG00000041736	Tspo	12490.7	0.36938	0.162751	2.2696	0.0232317	0.202336
ENSMUSG00000037553	Zdhhc18	2007	-0.28423	0.125273	-2.26888	0.0232759	0.202566
ENSMUSG00000025190	Got1	1338.1	-0.288062	0.127063	-2.26709	0.0233848	0.203359
ENSMUSG00000108732	2310043P16Rik	795.877	-0.346728	0.153041	-2.26559	0.0234764	0.203688
ENSMUSG00000026484	Rnf2	1037.62	-0.256792	0.113337	-2.26573	0.0234676	0.203688
ENSMUSG00000020736	Nt5c	670.181	0.275926	0.121763	2.26609	0.0234459	0.203688
ENSMUSG00000038970	Lmtk2	257.62	-0.378687	0.167294	-2.2636	0.0235987	0.204085
ENSMUSG00000038056	Kmt2c	612.936	-0.30726	0.135732	-2.26373	0.0235906	0.204085
ENSMUSG00000002413	Braf	1690.55	-0.278843	0.123177	-2.26376	0.023589	0.204085
ENSMUSG00000059981	Taok2	770.061	0.247071	0.10916	2.26339	0.0236117	0.204085
ENSMUSG00000031808	Slc27a1	80.5776	0.51278	0.226512	2.26381	0.0235857	0.204085
ENSMUSG00000037318	Traf3ip3	42.2149	0.691375	0.305529	2.26288	0.023643	0.204201
ENSMUSG00000021998	Lcp1	60085.9	-0.357054	0.158026	-2.25945	0.0238552	0.205858
ENSMUSG00000024835	Coro1b	6676.86	0.221651	0.0981312	2.25872	0.0239008	0.205858
ENSMUSG00000013698	Pea15a	3904.28	0.225672	0.0999278	2.25835	0.023924	0.205858
ENSMUSG00000031431	Tsc22d3	278.778	0.313442	0.138794	2.25833	0.0239252	0.205858
ENSMUSG00000056069	Fam105a	139.34	0.41374	0.183147	2.25906	0.0238797	0.205858
ENSMUSG00000029304	Spp1	37898.4	-0.355388	0.157394	-2.25795	0.0239491	0.205908
ENSMUSG00000038668	Lpar1	641.364	-0.294784	0.130817	-2.25341	0.0242331	0.208036
ENSMUSG00000027317	Ppp1r14d	20.3913	0.985313	0.437245	2.25346	0.0242303	0.208036
ENSMUSG00000000134	Tfe3	1431.4	0.274067	0.121741	2.25124	0.0243706	0.208744
ENSMUSG00000058586	Serhl	126.255	0.418101	0.185678	2.25175	0.0243378	0.208744
ENSMUSG00000049103	Ccr2	5490.19	0.93085	0.41347	2.25131	0.0243659	0.208744
ENSMUSG00000109864	Eid3	26.8631	-0.840923	0.373748	-2.24997	0.0244506	0.209085
ENSMUSG00000032803	Cdv3	5138.75	-0.230989	0.102689	-2.2494	0.0244873	0.209085
ENSMUSG00000032253	Phip	2196.14	-0.223993	0.099547	-2.25012	0.0244411	0.209085
ENSMUSG00000034848	Ttc21b	78.5289	0.486183	0.216111	2.24969	0.0244685	0.209085
ENSMUSG00000042351	Grap2	16.4124	1.00015	0.444678	2.24916	0.0245021	0.209085
ENSMUSG00000079659	Tmem243	907.466	0.328114	0.145914	2.24868	0.0245326	0.209188
ENSMUSG00000096727	Psmb9	4318.62	0.266211	0.118436	2.24773	0.0245937	0.209552
ENSMUSG00000042506	Usp22	1293.76	-0.302067	0.134407	-2.2474	0.0246145	0.209573
ENSMUSG00000018428	Akap1	53.3534	-0.573882	0.25547	-2.24638	0.0246797	0.209795
ENSMUSG00000003500	Impdh1	177.861	-0.368655	0.164137	-2.24601	0.0247032	0.209795
ENSMUSG00000019907	Ppp1r12a	2410.66	-0.205855	0.0916501	-2.24609	0.0246982	0.209795
ENSMUSG00000027357	Crls1	422.435	0.424987	0.189233	2.24584	0.0247143	0.209795
ENSMUSG00000028136	Snx27	1052.38	-0.29032	0.129368	-2.24415	0.0248226	0.210558
ENSMUSG00000001227	Sema6b	63.2927	-0.590031	0.263146	-2.24222	0.0249472	0.2113
ENSMUSG00000039116	Adgrg6	1586.29	-0.239465	0.106792	-2.24235	0.0249384	0.2113
ENSMUSG00000068328	Aup1	2014.99	0.231109	0.103114	2.24129	0.025007	0.211336
ENSMUSG00000030214	Plbd1	6456.02	0.245793	0.109653	2.24156	0.0249898	0.211336
ENSMUSG00000020743	Mif4gd	568.716	0.271124	0.120942	2.24177	0.0249764	0.211336
ENSMUSG00000037242	Clic4	82819.8	-0.311898	0.139323	-2.23867	0.0251776	0.212619
ENSMUSG00000106734	Gm20559	2525.47	0.346032	0.154599	2.23826	0.0252038	0.212683
ENSMUSG00000053119	Chmp3	1877.44	0.281376	0.125734	2.23786	0.0252301	0.212747
ENSMUSG00000091649	Phf11b	6747.66	0.355399	0.15894	2.23607	0.0253474	0.213429
ENSMUSG00000029346	Srrd	76.9527	0.495156	0.221442	2.23605	0.0253485	0.213429
ENSMUSG00000053965	Pde5a	30.04	-0.733151	0.328008	-2.23516	0.0254069	0.213763
ENSMUSG00000039981	Zc3h12d	90.9725	0.465871	0.20848	2.2346	0.0254434	0.213912
ENSMUSG00000084803	5830444B04Rik	22.142	-0.934165	0.418338	-2.23304	0.0255465	0.214313
ENSMUSG00000030142	Clec4e	50992.5	-0.346673	0.155248	-2.23302	0.0255475	0.214313
ENSMUSG00000049516	Spty2d1	1422.12	-0.285765	0.127943	-2.23353	0.0255142	0.214313
ENSMUSG00000039239	Tgfb2	25.9833	-0.806514	0.361285	-2.23235	0.0255918	0.214418
ENSMUSG00000022052	Ppp2r2a	1937.32	-0.245609	0.110027	-2.23226	0.0255977	0.214418
ENSMUSG00000035954	Dock4	951.364	-0.25676	0.115068	-2.23137	0.0256569	0.214756
ENSMUSG00000022607	Ptk2	326.297	0.311812	0.139804	2.23035	0.0257244	0.215163
ENSMUSG00000070394	Tmem256	573.801	0.418289	0.187599	2.2297	0.0257671	0.215363
ENSMUSG00000043004	Gng2	602.402	0.271335	0.121725	2.22909	0.0258082	0.215547
ENSMUSG00000043019	Edem3	944.689	-0.34616	0.155421	-2.22725	0.0259309	0.216277
ENSMUSG00000015016	Acsf3	102.664	0.438653	0.196952	2.22721	0.0259335	0.216277
ENSMUSG00000024270	Slc39a6	478.822	-0.413447	0.185692	-2.22652	0.0259792	0.216345
ENSMUSG00000038876	Rnf146	246.445	-0.317424	0.142584	-2.22623	0.0259986	0.216345
ENSMUSG00000026815	Gfi1b	25.8651	0.828477	0.372113	2.22642	0.0259863	0.216345
ENSMUSG00000050821	Fam131a	38.4545	0.720222	0.32359	2.22573	0.0260325	0.216469
ENSMUSG00000018417	Myo1b	178.072	-0.362732	0.163035	-2.22488	0.0260894	0.216784
ENSMUSG00000046718	Bst2	4911.79	0.223273	0.100414	2.22353	0.0261799	0.217377
ENSMUSG00000027438	Napb	21.6046	0.863307	0.388522	2.22203	0.0262814	0.217982
ENSMUSG00000103520	1110025M09Rik	18.7502	0.928125	0.41772	2.22189	0.026291	0.217982
ENSMUSG00000070953	Rabepk	133.581	0.381917	0.171948	2.22111	0.0263432	0.218118
ENSMUSG00000061536	Sec22c	111.492	0.422251	0.190111	2.22108	0.0263457	0.218118
ENSMUSG00000053293	Pom121	453.13	-0.26105	0.117591	-2.21998	0.0264202	0.218259
ENSMUSG00000028337	Coro2a	3708.46	0.25534	0.115006	2.22024	0.0264025	0.218259
ENSMUSG00000050471	Fam118b	125.227	0.401586	0.180888	2.22009	0.026413	0.218259
ENSMUSG00000106106	Rn18s-rs5	23594.1	-2.1984	0.990464	-2.21956	0.0264484	0.218334
ENSMUSG00000019990	Pde7b	466.13	-0.410609	0.185038	-2.21905	0.0264835	0.218335
ENSMUSG00000001998	Ap4e1	454.802	-0.27256	0.12283	-2.219	0.0264869	0.218335
ENSMUSG00000041849	Card6	58.8598	-0.564065	0.254314	-2.21798	0.026556	0.218746
ENSMUSG00000022677	Fopnl	277.421	0.306648	0.138276	2.21765	0.0265784	0.218772
ENSMUSG00000039646	Vasn	194.151	-0.355896	0.160572	-2.21643	0.0266622	0.218988
ENSMUSG00000063317	Usp31	702.802	-0.349982	0.157887	-2.21666	0.0266465	0.218988
ENSMUSG00000029016	Clcn6	581.985	-0.321594	0.145086	-2.21658	0.0266516	0.218988
ENSMUSG00000005774	Rfx5	393.949	0.279473	0.126191	2.21469	0.0267816	0.219809
ENSMUSG00000026436	Elk4	524.816	-0.255904	0.115579	-2.2141	0.026822	0.219983
ENSMUSG00000031962	Cdh15	20.9682	-0.972442	0.439421	-2.213	0.0268973	0.220278
ENSMUSG00000007950	Abhd8	24.6511	-0.802618	0.362828	-2.21212	0.0269587	0.220278
ENSMUSG00000003882	Il7r	10207.2	-0.436615	0.197364	-2.21223	0.0269506	0.220278
ENSMUSG00000082154	Gm16464	121.973	-0.399365	0.18048	-2.2128	0.0269118	0.220278
ENSMUSG00000073664	Nbeal1	728.305	-0.284677	0.128678	-2.21233	0.0269439	0.220278
ENSMUSG00000031988	Vps26b	661.425	-0.269976	0.122056	-2.21189	0.0269741	0.220278
ENSMUSG00000045294	Insig1	1016.89	-0.309487	0.139949	-2.21143	0.0270058	0.22038
ENSMUSG00000036381	P2ry14	16297.8	-0.284958	0.12888	-2.21104	0.027033	0.220444
ENSMUSG00000016831	Tox4	3038.03	-0.273277	0.123673	-2.20967	0.0271277	0.220883
ENSMUSG00000027087	Itgav	1801.41	-0.255899	0.115822	-2.20943	0.027145	0.220883
ENSMUSG00000028618	Tmem59	1832.21	0.215923	0.0977124	2.20978	0.0271205	0.220883
ENSMUSG00000045322	Tlr9	1438.62	0.369239	0.167164	2.20884	0.0271861	0.221059
ENSMUSG00000022864	D16Ertd472e	306.853	-0.314222	0.142334	-2.20764	0.027269	0.221576
ENSMUSG00000039384	Dusp10	148.116	-0.385266	0.174537	-2.20736	0.0272892	0.221581
ENSMUSG00000037531	Mrpl47	112.282	0.507436	0.22994	2.20682	0.0273267	0.221728
ENSMUSG00000053289	Ddx10	377.908	-0.264379	0.119822	-2.20643	0.0273536	0.221788
ENSMUSG00000070883	Ccdc173	54.7914	0.649077	0.294213	2.20615	0.0273736	0.221792
ENSMUSG00000024789	Jak2	26998.7	-0.296295	0.134462	-2.20356	0.0275556	0.223109
ENSMUSG00000027281	Slx4ip	1823.85	-0.295832	0.13433	-2.20228	0.0276457	0.223632
ENSMUSG00000021112	Mpp5	812.459	-0.245043	0.111292	-2.2018	0.0276792	0.223632
ENSMUSG00000060288	Ppih	146.312	0.457809	0.207913	2.20192	0.0276708	0.223632
ENSMUSG00000048677	Tpcn2	522.378	0.283044	0.128629	2.20047	0.0277735	0.224235
ENSMUSG00000040481	Bptf	1155.43	-0.27483	0.124935	-2.19978	0.0278224	0.224471
ENSMUSG00000027722	Spata5	597.655	-0.264447	0.120241	-2.1993	0.0278564	0.224586
ENSMUSG00000031125	3830403N18Rik	31.1183	0.78335	0.356413	2.19787	0.0279581	0.225247
ENSMUSG00000028988	Ctnnbip1	70.0378	0.510944	0.232549	2.19715	0.02801	0.225505
ENSMUSG00000008035	Mid1ip1	197.358	0.340143	0.154841	2.19672	0.0280407	0.225593
ENSMUSG00000049866	Arl4c	9364.11	-0.260276	0.118506	-2.19631	0.0280695	0.225653
ENSMUSG00000015536	Mocs2	1345.62	0.292803	0.133331	2.19606	0.0280878	0.225653
ENSMUSG00000024491	Rbm27	745.048	-0.225335	0.10269	-2.19432	0.0282123	0.226494
ENSMUSG00000034640	Tiparp	3707	-0.300805	0.137107	-2.19395	0.0282389	0.226548
ENSMUSG00000047260	Emc6	386.795	0.331268	0.151057	2.193	0.0283074	0.226937
ENSMUSG00000073468	Sft2d1	613.183	0.292466	0.133456	2.19148	0.028417	0.227536
ENSMUSG00000036478	Btg1	17447.8	0.31744	0.144856	2.19141	0.028422	0.227536
ENSMUSG00000017421	Zfp207	5506.29	-0.250416	0.114298	-2.1909	0.0284591	0.227672
ENSMUSG00000034902	Pip5k1c	3978	0.230595	0.105275	2.19039	0.0284958	0.227791
ENSMUSG00000032526	Ss18l2	71.3291	0.619396	0.282811	2.19014	0.0285139	0.227791
ENSMUSG00000046410	Kcnk6	1173.27	0.226128	0.103432	2.18626	0.0287968	0.22981
ENSMUSG00000021263	Degs2	161.454	0.441468	0.201941	2.18612	0.028807	0.22981
ENSMUSG00000023456	Tpi1	8022.32	0.224441	0.102684	2.18575	0.0288338	0.229863
ENSMUSG00000037570	Mcrs1	549.77	-0.240825	0.110247	-2.18442	0.0289311	0.229957
ENSMUSG00000014668	Chfr	828.469	0.227689	0.104203	2.18505	0.0288851	0.229957
ENSMUSG00000060586	H2-Eb1	39759	0.258638	0.118381	2.18479	0.0289042	0.229957
ENSMUSG00000070639	Lrrc8b	231.961	0.327413	0.149899	2.18421	0.0289465	0.229957
ENSMUSG00000035585	Tsen34	413.972	0.379103	0.173556	2.18433	0.028938	0.229957
ENSMUSG00000051306	Usp42	425.036	-0.296892	0.135958	-2.18371	0.0289836	0.230092
ENSMUSG00000002210	Smg9	488.319	0.259658	0.118945	2.183	0.0290358	0.230345
ENSMUSG00000028907	Utp11	614.839	-0.278215	0.127516	-2.18181	0.0291233	0.230879
ENSMUSG00000031540	Kat6a	1825.01	-0.25105	0.115142	-2.18035	0.0292318	0.231578
ENSMUSG00000035992	Fnip1	2906.24	-0.281832	0.129279	-2.18004	0.0292547	0.231598
ENSMUSG00000033991	Ttc37	299.139	-0.293363	0.134634	-2.17896	0.0293345	0.232068
ENSMUSG00000020366	Mapk9	1179.24	0.25686	0.117928	2.17811	0.029398	0.232248
ENSMUSG00000041481	Serpina3g	46430	0.263491	0.120965	2.17825	0.0293875	0.232248
ENSMUSG00000095709	Gm21378	99.8239	-0.426764	0.196006	-2.1773	0.0294579	0.23256
ENSMUSG00000024142	Mlst8	145.955	-0.353216	0.16242	-2.17471	0.029652	0.23393
ENSMUSG00000033792	Atp7a	1192.65	0.385303	0.177236	2.17395	0.0297089	0.234217
ENSMUSG00000074800	Gm4149	98.5679	-0.441303	0.203203	-2.17174	0.0298754	0.235367
ENSMUSG00000025366	Esyt1	12659.2	0.314691	0.144968	2.17076	0.029949	0.235783
ENSMUSG00000048216	Gpr85	682.057	0.273501	0.126058	2.16965	0.0300337	0.236287
ENSMUSG00000057858	Fam204a	386.091	0.352421	0.162529	2.16836	0.0301315	0.236893
ENSMUSG00000048807	Slc35e4	220.781	-0.325865	0.150369	-2.16711	0.0302267	0.237478
ENSMUSG00000073274	Gm14636	359.164	-0.377999	0.174463	-2.16664	0.0302625	0.237595
ENSMUSG00000026565	Pou2f1	287.414	-0.297177	0.13726	-2.16507	0.0303822	0.23837
ENSMUSG00000061578	Ksr2	16.234	1.00152	0.46269	2.16456	0.0304212	0.238513
ENSMUSG00000030275	Etnk1	3849.93	-0.205096	0.0947668	-2.16422	0.0304475	0.238554
ENSMUSG00000033629	Hacd3	209.501	-0.353198	0.163251	-2.16352	0.0305009	0.238645
ENSMUSG00000084235	Gm15421	26.9712	0.825573	0.381549	2.16374	0.0304844	0.238645
ENSMUSG00000031647	Mfap3l	82.1198	-0.455782	0.21082	-2.16194	0.0306225	0.239431
ENSMUSG00000050390	C77080	145.256	-0.483808	0.223833	-2.16147	0.030659	0.239553
ENSMUSG00000026571	Dcaf6	219.996	0.312356	0.144539	2.16105	0.0306916	0.239643
ENSMUSG00000004668	Abca13	24.8171	-0.800035	0.37065	-2.15846	0.030892	0.240751
ENSMUSG00000043257	Pigv	260.874	-0.30647	0.142036	-2.15769	0.030952	0.240751
ENSMUSG00000038495	Otud7b	879.187	-0.236512	0.109592	-2.15812	0.0309187	0.240751
ENSMUSG00000041319	Thoc6	507.728	0.300038	0.138976	2.15893	0.0308559	0.240751
ENSMUSG00000028121	Bcar3	194.193	0.32188	0.149186	2.15758	0.0309603	0.240751
ENSMUSG00000036833	Pnpla7	407.68	0.343131	0.159007	2.15796	0.0309311	0.240751
ENSMUSG00000041642	Kif21b	424.34	-0.27539	0.127675	-2.15696	0.031009	0.2408
ENSMUSG00000030530	Furin	10143.9	-0.271677	0.125948	-2.15705	0.0310017	0.2408
ENSMUSG00000028108	Ecm1	357.076	-0.367821	0.170723	-2.15448	0.0312022	0.242032
ENSMUSG00000024248	Cox7a2l	3261.46	0.241511	0.112102	2.15438	0.0312101	0.242032
ENSMUSG00000036450	Hif1an	868.113	-0.219009	0.101687	-2.15375	0.0312601	0.242255
ENSMUSG00000038507	Parp12	10067.6	-0.212892	0.0989722	-2.15103	0.0314737	0.243413
ENSMUSG00000053604	Rpia	135.016	0.382611	0.177872	2.15105	0.0314721	0.243413
ENSMUSG00000033316	Galnt9	51.8034	0.577141	0.268256	2.15145	0.0314404	0.243413
ENSMUSG00000073700	Klhl21	143.147	-0.372774	0.173538	-2.14808	0.0317078	0.244601
ENSMUSG00000020641	Rsad2	43917.4	-0.363781	0.169354	-2.14805	0.0317096	0.244601
ENSMUSG00000004317	Clcn5	1348.05	-0.355951	0.165699	-2.14818	0.0316992	0.244601
ENSMUSG00000032410	Xrn1	2377.72	-0.258408	0.120301	-2.14801	0.0317131	0.244601
ENSMUSG00000000532	Acvr1b	539.976	0.273144	0.127203	2.1473	0.0317693	0.244868
ENSMUSG00000022021	Diaph3	172.443	-0.378992	0.176595	-2.14611	0.0318641	0.245434
ENSMUSG00000056629	Fkbp2	287.508	-0.334966	0.156225	-2.14413	0.0320229	0.246489
ENSMUSG00000053205	Styx	181.064	0.344701	0.160862	2.14284	0.0321263	0.246952
ENSMUSG00000044155	Lsm8	470.516	0.403027	0.188068	2.14299	0.0321141	0.246952
ENSMUSG00000065037	Rn7sk	21.2032	-0.870029	0.406216	-2.14179	0.0322104	0.247086
ENSMUSG00000022263	Trio	1262.51	-0.263357	0.122955	-2.14189	0.0322022	0.247086
ENSMUSG00000034006	Pqlc1	272.11	0.288094	0.134526	2.14154	0.0322305	0.247086
ENSMUSG00000000295	Hddc2	46.9438	0.69903	0.326381	2.14176	0.032213	0.247086
ENSMUSG00000063663	Brwd3	507.102	-0.300589	0.1404	-2.14095	0.032278	0.247284
ENSMUSG00000028514	Usp24	1438.14	-0.311764	0.145694	-2.13985	0.032367	0.247472
ENSMUSG00000026234	Ncl	4168.01	-0.262845	0.122804	-2.14036	0.0323256	0.247472
ENSMUSG00000030850	Ate1	671.209	-0.235725	0.11016	-2.13984	0.0323678	0.247472
ENSMUSG00000041530	Ago1	1186.42	-0.260526	0.121804	-2.13889	0.0324443	0.247891
ENSMUSG00000015335	Zdhhc12	290.741	0.283361	0.132606	2.13686	0.0326097	0.248988
ENSMUSG00000036565	Ttyh3	753.477	0.278634	0.130432	2.13624	0.0326596	0.249075
ENSMUSG00000045658	Pid1	1706.49	0.281514	0.131798	2.13594	0.0326841	0.249075
ENSMUSG00000021846	Peli2	156.945	0.354396	0.165923	2.13591	0.0326867	0.249075
ENSMUSG00000086324	Gm15564	1847.77	-1.70686	0.799423	-2.13511	0.0327521	0.249284
ENSMUSG00000039328	Rnf122	18.7421	-0.869216	0.407171	-2.13477	0.0327799	0.249284
ENSMUSG00000021258	Ccnk	567.305	-0.280742	0.131499	-2.13495	0.0327654	0.249284
ENSMUSG00000026193	Fn1	5646.25	-0.343454	0.16091	-2.13444	0.0328065	0.249321
ENSMUSG00000038538	Ubn2	768.454	-0.255218	0.1196	-2.13393	0.0328482	0.249451
ENSMUSG00000034998	Foxn2	1148.67	0.217306	0.101857	2.13343	0.0328893	0.249451
ENSMUSG00000062352	Itgb1bp1	664.782	0.265476	0.124427	2.13359	0.0328764	0.249451
ENSMUSG00000063445	Nmral1	46.0882	0.642955	0.301431	2.13301	0.0329241	0.249549
ENSMUSG00000024737	Slc15a3	33966.9	-0.303737	0.142427	-2.13258	0.032959	0.249633
ENSMUSG00000024785	Rcl1	517.556	-0.295192	0.138453	-2.13207	0.0330009	0.249633
ENSMUSG00000021140	Pcnx	1019.96	-0.285621	0.133953	-2.13225	0.0329864	0.249633
ENSMUSG00000020589	Fam49a	2864.2	0.256102	0.120172	2.13113	0.0330787	0.250055
ENSMUSG00000031934	Panx1	787.863	-0.337579	0.158486	-2.13003	0.0331694	0.250242
ENSMUSG00000020783	Ncbp3	522.006	-0.30267	0.142091	-2.13012	0.0331616	0.250242
ENSMUSG00000010097	Nxf1	1975.83	0.267908	0.125764	2.13024	0.0331514	0.250242
ENSMUSG00000047248	C2cd3	293.963	-0.329266	0.154619	-2.12953	0.0332106	0.250387
ENSMUSG00000028568	Btf3l4	395.576	0.314283	0.147708	2.12773	0.0333592	0.251324
ENSMUSG00000029810	Tmem176b	832.799	0.370275	0.174043	2.1275	0.033379	0.251324
ENSMUSG00000020538	Srebf1	826.168	-0.225772	0.106187	-2.12618	0.0334887	0.251817
ENSMUSG00000028832	Stmn1	251.563	0.320097	0.150537	2.12637	0.0334728	0.251817
ENSMUSG00000020576	Nbas	352.567	-0.393522	0.185133	-2.12562	0.033535	0.251833
ENSMUSG00000085295	4930430E12Rik	1249.2	0.305496	0.143709	2.1258	0.0335197	0.251833
ENSMUSG00000042035	Igsf3	48.2626	-0.591991	0.278721	-2.12396	0.0336738	0.252178
ENSMUSG00000032484	Ngp	192.806	-0.482854	0.227318	-2.12414	0.0336587	0.252178
ENSMUSG00000059439	Bcas3	198.923	-0.344356	0.162142	-2.12379	0.0336873	0.252178
ENSMUSG00000044791	Setd2	1092.81	-0.22191	0.104491	-2.12373	0.0336927	0.252178
ENSMUSG00000038910	Plcl2	3436.81	-0.20041	0.0943782	-2.12348	0.0337138	0.252178
ENSMUSG00000068206	Pick1	58.9776	0.523295	0.246384	2.1239	0.0336786	0.252178
ENSMUSG00000024975	Pdcd4	163.238	0.395276	0.186172	2.12318	0.0337387	0.252199
ENSMUSG00000046982	Tshz1	1089.07	-0.292088	0.137649	-2.12198	0.0338393	0.252785
ENSMUSG00000020053	Igf1	2484.87	-0.251664	0.11867	-2.12069	0.0339477	0.253147
ENSMUSG00000022533	Atp13a3	2551.75	-0.23657	0.111552	-2.12072	0.0339456	0.253147
ENSMUSG00000053560	Ier2	253.27	0.292706	0.138029	2.12061	0.0339544	0.253147
ENSMUSG00000041278	Ttc1	1565.37	-0.261195	0.123216	-2.11981	0.0340223	0.253487
ENSMUSG00000024397	Aif1	243.665	0.353834	0.166959	2.11928	0.0340664	0.25365
ENSMUSG00000029454	Mapkapk5	19.4897	1.05623	0.498515	2.11876	0.034111	0.253816
ENSMUSG00000021901	Bap1	748.127	-0.225739	0.106568	-2.11826	0.034153	0.253963
ENSMUSG00000030516	Tjp1	153.036	-0.42208	0.199316	-2.11765	0.0342051	0.254018
ENSMUSG00000039470	Zdhhc2	184.367	-0.351085	0.165787	-2.11768	0.0342019	0.254018
ENSMUSG00000007041	Clic1	6355.05	0.271731	0.128342	2.11724	0.0342397	0.25411
ENSMUSG00000046434	Hnrnpa1	2747.09	-0.317203	0.149869	-2.11654	0.034299	0.254384
ENSMUSG00000031103	Elf4	2854.18	-0.235807	0.11143	-2.11618	0.0343291	0.254442
ENSMUSG00000024457	Trim26	1334.28	-0.218242	0.103144	-2.11589	0.0343539	0.25446
ENSMUSG00000031549	Ido2	109.362	-0.403081	0.190598	-2.11483	0.0344447	0.254967
ENSMUSG00000032400	Zwilch	46.7929	0.570205	0.26967	2.11445	0.0344767	0.255038
ENSMUSG00000031722	Hp	135.015	-0.38944	0.184214	-2.11406	0.0345102	0.25512
ENSMUSG00000049960	Mrps16	284.957	0.330494	0.156374	2.11349	0.0345591	0.255316
ENSMUSG00000035560	Wdr20rt	23.1329	-0.847996	0.401367	-2.11277	0.0346203	0.255324
ENSMUSG00000097754	Ptgs2os2	829.425	-0.333707	0.157984	-2.11229	0.0346619	0.255324
ENSMUSG00000039395	Mreg	1168.65	-0.279117	0.13218	-2.11164	0.034717	0.255324
ENSMUSG00000029363	Rfc5	255.454	0.295408	0.139836	2.11254	0.0346402	0.255324
ENSMUSG00000027900	Dram2	4407.64	0.314911	0.149097	2.11211	0.0346767	0.255324
ENSMUSG00000042737	Dpm3	76.4394	0.523493	0.247901	2.11171	0.0347117	0.255324
ENSMUSG00000038943	Prc1	57.9314	0.621802	0.294329	2.11261	0.0346342	0.255324
ENSMUSG00000038179	Slamf7	45455	-0.382532	0.181237	-2.11067	0.0348003	0.255771
ENSMUSG00000037406	Htra4	1820.54	-0.340355	0.161293	-2.11017	0.0348434	0.25585
ENSMUSG00000072812	Ahnak2	810.705	-0.306954	0.145474	-2.11003	0.034856	0.25585
ENSMUSG00000023791	Pigx	381.152	0.403571	0.191298	2.10965	0.0348889	0.255927
ENSMUSG00000040158	Tax1bp3	432.246	0.255254	0.121031	2.10899	0.0349451	0.256039
ENSMUSG00000048612	Myof	10997.7	0.377334	0.17892	2.10895	0.0349491	0.256039
ENSMUSG00000019054	Fis1	1461.51	0.237286	0.112636	2.10665	0.0351475	0.257327
ENSMUSG00000026579	F5	100.099	-0.433684	0.205931	-2.10597	0.0352067	0.257429
ENSMUSG00000035278	Plekhj1	479.862	0.353881	0.168029	2.10607	0.0351986	0.257429
ENSMUSG00000033323	Ctdp1	271.039	-0.293395	0.139429	-2.10426	0.0353555	0.258071
ENSMUSG00000002204	Napsa	3001.73	0.237579	0.112903	2.10429	0.0353535	0.258071
ENSMUSG00000045817	Zfp36l2	1481	0.379277	0.180262	2.10403	0.0353757	0.258071
ENSMUSG00000030041	M1ap	205.665	0.418886	0.199098	2.10392	0.0353851	0.258071
ENSMUSG00000073421	H2-Ab1	62334.7	0.322469	0.153314	2.10332	0.0354374	0.258287
ENSMUSG00000032475	Nck1	2042.55	0.328398	0.156172	2.1028	0.0354836	0.258459
ENSMUSG00000065422	Mir221	62.3518	0.495886	0.235975	2.10143	0.0356032	0.259164
ENSMUSG00000004221	Ikbkg	3179.46	-0.218696	0.104119	-2.10045	0.0356895	0.259295
ENSMUSG00000030147	Clec4b1	259.602	0.441286	0.210042	2.10094	0.0356464	0.259295
ENSMUSG00000080921	Rpl38-ps2	77.2575	0.477793	0.227468	2.10048	0.0356863	0.259295
ENSMUSG00000061758	Akr1b10	274.885	0.298876	0.142315	2.10011	0.0357192	0.259346
ENSMUSG00000027947	Il6ra	107.05	0.440086	0.209657	2.09907	0.0358107	0.259844
ENSMUSG00000020564	Atxn7l1	2184.27	-0.214977	0.102446	-2.09844	0.035866	0.259927
ENSMUSG00000033685	Ucp2	9088.63	0.245389	0.11694	2.09842	0.0358678	0.259927
ENSMUSG00000072825	Cep170b	136.811	-0.386572	0.184276	-2.09779	0.0359239	0.259985
ENSMUSG00000016409	Nkap	394.996	-0.266434	0.126994	-2.09801	0.0359044	0.259985
ENSMUSG00000027994	Mcub	1393.99	0.278064	0.132566	2.09756	0.0359442	0.259985
ENSMUSG00000015291	Gdi1	1345.03	0.256662	0.122422	2.09653	0.0360348	0.260379
ENSMUSG00000031133	Arhgef6	520.568	0.295243	0.140831	2.09643	0.0360444	0.260379
ENSMUSG00000027628	Aar2	558.005	-0.269071	0.128376	-2.09596	0.0360855	0.260511
ENSMUSG00000019088	Dnase1l1	1359.88	0.262028	0.125158	2.09359	0.0362969	0.261378
ENSMUSG00000024677	Ms4a6b	829.275	0.320732	0.153198	2.09358	0.0362974	0.261378
ENSMUSG00000045165	AI467606	187.6	0.373442	0.178322	2.09421	0.0362415	0.261378
ENSMUSG00000066829	Zfp810	46.647	0.612396	0.292477	2.09383	0.0362752	0.261378
ENSMUSG00000031889	D230025D16Rik	224.885	-0.308467	0.147377	-2.09304	0.0363453	0.261453
ENSMUSG00000054200	Ffar4	161.316	0.331561	0.158418	2.09295	0.0363537	0.261453
ENSMUSG00000059657	Stfa2l1	25.4801	-0.763536	0.36488	-2.09257	0.0363877	0.261532
ENSMUSG00000050812	AI314180	2762.23	-0.287417	0.137378	-2.09216	0.0364246	0.261632
ENSMUSG00000028453	Fancg	82.7025	0.428309	0.204768	2.09168	0.0364667	0.26177
ENSMUSG00000026688	Mgst3	353.458	0.345946	0.165454	2.09089	0.036538	0.262117
ENSMUSG00000032323	Cyp11a1	61.558	-0.603762	0.288924	-2.08969	0.0366453	0.262391
ENSMUSG00000026766	Mmadhc	1494.81	-0.253243	0.121183	-2.08976	0.0366395	0.262391
ENSMUSG00000027782	Kpna4	8010.88	-0.216948	0.103806	-2.08994	0.036623	0.262391
ENSMUSG00000101013	A630072M18Rik	27.3092	-0.738311	0.353443	-2.08891	0.0367156	0.262729
ENSMUSG00000023990	Tfeb	320.662	0.269905	0.129302	2.0874	0.0368524	0.263377
ENSMUSG00000024901	Peli3	26.6404	0.72412	0.346892	2.08745	0.0368473	0.263377
ENSMUSG00000038732	Mboat1	27.8832	-0.771339	0.369663	-2.0866	0.0369246	0.263727
ENSMUSG00000030697	Ppp4c	1951.69	0.199668	0.0957364	2.0856	0.037015	0.264208
ENSMUSG00000005881	Ergic3	1066.54	0.209549	0.100522	2.0846	0.0371057	0.264689
ENSMUSG00000069237	Fam8a1	487.738	-0.241905	0.11613	-2.08305	0.0372467	0.265528
ENSMUSG00000037989	Wnk2	119.997	-0.417687	0.200544	-2.08277	0.0372723	0.265544
ENSMUSG00000059734	Ndufs8	517.111	0.262651	0.12617	2.08173	0.0373676	0.266057
ENSMUSG00000030835	Nomo1	688.975	-0.267018	0.128373	-2.08001	0.0375243	0.266463
ENSMUSG00000032727	Mier3	386.756	-0.253444	0.121801	-2.08081	0.0374517	0.266463
ENSMUSG00000063550	Nup98	2832.31	-0.238428	0.114629	-2.07999	0.037526	0.266463
ENSMUSG00000026466	Tor1aip1	7845.85	-0.235751	0.113351	-2.07983	0.0375415	0.266463
ENSMUSG00000074813	Gm14005	446.73	0.31096	0.14949	2.08014	0.0375129	0.266463
ENSMUSG00000060961	Slc4a4	18.0393	-0.8747	0.420776	-2.07878	0.0376378	0.266515
ENSMUSG00000020689	Itgb3	116.714	-0.480251	0.231004	-2.07898	0.0376194	0.266515
ENSMUSG00000052763	Zfp212	426.752	-0.2465	0.118582	-2.07873	0.0376424	0.266515
ENSMUSG00000051319	1500011K16Rik	164.135	0.470552	0.226365	2.07873	0.0376424	0.266515
ENSMUSG00000063727	Tnfrsf11b	39.2613	-0.627773	0.302464	-2.07553	0.0379376	0.268437
ENSMUSG00000107881	Gm44250	414.636	-0.409183	0.197287	-2.07405	0.0380749	0.268437
ENSMUSG00000026482	Rgl1	2806.86	-0.373343	0.180015	-2.07396	0.0380833	0.268437
ENSMUSG00000002319	Ipo4	326.241	-0.300705	0.145005	-2.07375	0.0381024	0.268437
ENSMUSG00000037857	Nufip2	1020.47	-0.246802	0.118996	-2.07403	0.0380763	0.268437
ENSMUSG00000032178	Ilf3	1062.05	-0.238829	0.11513	-2.07444	0.0380388	0.268437
ENSMUSG00000064043	Trerf1	825.795	0.269787	0.130048	2.07452	0.0380314	0.268437
ENSMUSG00000028857	Tmem222	313.858	0.292141	0.140834	2.07437	0.0380449	0.268437
ENSMUSG00000002617	Zfp40	144.275	-0.388966	0.187643	-2.0729	0.0381814	0.268703
ENSMUSG00000037935	Smarce1	4200.6	-0.219783	0.10603	-2.07284	0.0381874	0.268703
ENSMUSG00000025823	Pdia4	2449.13	-0.333743	0.161092	-2.07176	0.0382881	0.269246
ENSMUSG00000044250	Pced1b	49.8363	0.581649	0.280867	2.0709	0.0383678	0.26964
ENSMUSG00000003346	Abhd17a	394.575	0.286001	0.138134	2.07045	0.0384101	0.26977
ENSMUSG00000046031	Fam26f	3497.25	-0.241894	0.116883	-2.06954	0.0384958	0.270206
ENSMUSG00000029560	Snx8	1040.87	0.232013	0.112219	2.0675	0.0386871	0.271381
ENSMUSG00000033392	Clasp2	2660.52	-0.205983	0.0997157	-2.0657	0.038857	0.272396
ENSMUSG00000075269	Bex6	51.5987	0.555496	0.268946	2.06546	0.0388796	0.272396
ENSMUSG00000048329	Mfsd6l	24.2861	0.756488	0.366339	2.065	0.0389234	0.272535
ENSMUSG00000062661	Ncs1	68.2922	-0.488769	0.236776	-2.06427	0.0389926	0.272798
ENSMUSG00000036934	4921524J17Rik	252.512	-0.326141	0.158059	-2.06342	0.0390729	0.272798
ENSMUSG00000042744	Gm15800	622.553	-0.304935	0.147791	-2.06328	0.0390857	0.272798
ENSMUSG00000035476	Tab3	310.543	-0.304529	0.14758	-2.06347	0.0390676	0.272798
ENSMUSG00000030365	Clec2i	122.18	0.372158	0.180422	2.06271	0.0391401	0.272798
ENSMUSG00000068154	Insm1	114.102	0.488569	0.236775	2.06343	0.0390714	0.272798
ENSMUSG00000083061	Gm12191	88.1457	0.521553	0.252864	2.06258	0.0391525	0.272798
ENSMUSG00000031389	Arhgap4	56.901	0.547211	0.265259	2.06293	0.0391188	0.272798
ENSMUSG00000099597	Gm28933	57.5218	-0.502186	0.243515	-2.06224	0.0391848	0.272857
ENSMUSG00000038372	Gmds	123.008	-0.395373	0.191825	-2.06111	0.0392923	0.273438
ENSMUSG00000036067	Slc2a6	23797.4	-0.248031	0.120386	-2.0603	0.0393699	0.273811
ENSMUSG00000021591	Glrx	788.571	0.251071	0.121944	2.0589	0.0395039	0.274575
ENSMUSG00000027331	Knstrn	37.1344	0.627868	0.305045	2.05828	0.0395637	0.274823
ENSMUSG00000036902	Neto2	41.1271	-0.578517	0.281148	-2.05769	0.0396196	0.275043
ENSMUSG00000023051	Tarbp2	246.294	0.287309	0.139697	2.05666	0.0397192	0.275567
ENSMUSG00000029500	Pgam5	376.378	-0.261767	0.127314	-2.05608	0.0397744	0.275677
ENSMUSG00000070462	Mesdc1	1533.47	0.218454	0.106253	2.05599	0.0397834	0.275677
ENSMUSG00000038402	Foxf2	120.54	-0.445056	0.216647	-2.05429	0.0399476	0.276646
ENSMUSG00000046207	Pik3r6	737.5	0.267376	0.130177	2.05394	0.0399819	0.276715
ENSMUSG00000020307	Cdc34	906.018	0.303284	0.147729	2.05298	0.0400745	0.277188
ENSMUSG00000029007	Agtrap	3714.74	0.193795	0.094429	2.05228	0.0401422	0.27732
ENSMUSG00000025145	Lrrc45	83.4532	0.449796	0.219165	2.05231	0.0401392	0.27732
ENSMUSG00000028613	Lrp8	771.697	-0.358289	0.174647	-2.0515	0.0402181	0.27755
ENSMUSG00000029213	Commd8	900.727	0.215964	0.105274	2.05144	0.0402243	0.27755
ENSMUSG00000058922	Gm10052	164.505	-0.359619	0.175339	-2.05099	0.0402681	0.277636
ENSMUSG00000027737	Slc7a11	39985.2	-0.358853	0.174981	-2.05081	0.0402855	0.277636
ENSMUSG00000026755	Arpc5l	324.185	0.256182	0.124937	2.05049	0.0403166	0.277683
ENSMUSG00000036580	Spg20	354.159	-0.263561	0.128585	-2.0497	0.0403935	0.278044
ENSMUSG00000027933	Ints3	697.073	-0.267383	0.130483	-2.04917	0.040445	0.278231
ENSMUSG00000037638	Zbtb42	375.228	-0.293271	0.143206	-2.0479	0.0405698	0.278839
ENSMUSG00000034518	Hmgxb4	535.156	-0.226616	0.110665	-2.04777	0.0405824	0.278839
ENSMUSG00000038344	Txlng	270.684	-0.291695	0.142522	-2.04666	0.0406913	0.279418
ENSMUSG00000031442	Mcf2l	1006.31	-0.277262	0.13553	-2.04576	0.04078	0.279859
ENSMUSG00000032562	Gnai2	13556.8	0.227547	0.111257	2.04523	0.0408322	0.27988
ENSMUSG00000034165	Ccnd3	1044.8	0.232832	0.113836	2.04533	0.0408224	0.27988
ENSMUSG00000071561	BC100530	19.1573	-0.869645	0.425364	-2.04447	0.0409069	0.279912
ENSMUSG00000026701	Prdx6	3108.02	-0.317906	0.155555	-2.04369	0.0409843	0.279912
ENSMUSG00000022584	Ly6c2	489.799	-0.31702	0.155088	-2.04413	0.0409406	0.279912
ENSMUSG00000002257	Def6	316.898	-0.272053	0.133118	-2.04369	0.0409842	0.279912
ENSMUSG00000028041	Adam15	1406.59	0.223963	0.109552	2.04436	0.0409184	0.279912
ENSMUSG00000020838	Slc6a4	660.01	0.278358	0.136196	2.04381	0.0409721	0.279912
ENSMUSG00000029169	Dhx15	3775.28	-0.22781	0.111513	-2.04291	0.0410617	0.280273
ENSMUSG00000026307	Scly	319.807	0.291409	0.142693	2.04222	0.04113	0.280466
ENSMUSG00000024670	Cd6	30.6507	0.830516	0.406692	2.04212	0.0411393	0.280466
ENSMUSG00000021054	Sgpp1	1046.41	-0.218848	0.107184	-2.0418	0.0411713	0.280516
ENSMUSG00000020604	Arsg	17.0802	-0.966495	0.473435	-2.04145	0.041206	0.280585
ENSMUSG00000007655	Cav1	29772.1	-0.381257	0.186891	-2.03999	0.0413513	0.280916
ENSMUSG00000018442	Derl2	1349.66	0.214042	0.104906	2.04032	0.0413189	0.280916
ENSMUSG00000092564	BC051226	146.344	0.395598	0.193924	2.03997	0.0413533	0.280916
ENSMUSG00000036815	Dpp10	19.0824	0.833945	0.408689	2.04054	0.0412968	0.280916
ENSMUSG00000008859	Rala	1612.94	0.268237	0.131516	2.03958	0.0413919	0.281011
ENSMUSG00000026126	Ptpn18	58.2048	0.538661	0.264136	2.03933	0.041417	0.281014
ENSMUSG00000024079	Eif2ak2	5172.51	-0.222852	0.109358	-2.03782	0.0415675	0.281213
ENSMUSG00000028991	Mtor	1553.78	-0.217947	0.106904	-2.03873	0.0414771	0.281213
ENSMUSG00000044309	Apol7c	4947.15	0.344287	0.16895	2.0378	0.0415698	0.281213
ENSMUSG00000024948	Map4k2	148.152	0.366913	0.179998	2.03843	0.0415067	0.281213
ENSMUSG00000006205	Htra1	360.435	0.378015	0.185498	2.03783	0.0415665	0.281213
ENSMUSG00000040624	Plekhg1	882.29	-0.268407	0.131736	-2.03746	0.0416041	0.281279
ENSMUSG00000000881	Dlg3	166.235	0.358722	0.176149	2.03646	0.0417038	0.281785
ENSMUSG00000029249	Rest	1582.2	-0.272763	0.13399	-2.0357	0.04178	0.281907
ENSMUSG00000031355	Arhgap6	2356.05	-0.24262	0.119191	-2.03556	0.041795	0.281907
ENSMUSG00000073418	C4b	22.6905	0.788735	0.387481	2.03555	0.041796	0.281907
ENSMUSG00000025979	Mob4	1309.78	0.333057	0.163671	2.03492	0.0418587	0.282162
ENSMUSG00000037235	Mxd4	160.754	0.348921	0.171575	2.03364	0.0419881	0.282867
ENSMUSG00000022103	Gfra2	26.8773	0.711154	0.34975	2.03332	0.0420203	0.282917
ENSMUSG00000021614	Vcan	15265.8	-0.421254	0.207212	-2.03296	0.0420566	0.282968
ENSMUSG00000021938	Pspc1	187.989	-0.30306	0.149089	-2.03275	0.0420777	0.282968
ENSMUSG00000054823	Nsd3	3257.93	-0.211954	0.104296	-2.03223	0.0421307	0.282991
ENSMUSG00000020009	Ifngr1	314.554	0.335291	0.164984	2.03226	0.0421275	0.282991
ENSMUSG00000035443	Thyn1	367.902	0.327741	0.161308	2.03178	0.0421763	0.283131
ENSMUSG00000003062	Stard3nl	1305.66	0.216779	0.106736	2.03098	0.0422574	0.283508
ENSMUSG00000015316	Slamf1	302.585	-0.263406	0.129793	-2.02943	0.0424144	0.284119
ENSMUSG00000025377	Tepsin	203.214	0.345588	0.170295	2.02934	0.0424233	0.284119
ENSMUSG00000111594	RP23-468H22.7	18.0815	0.866429	0.426848	2.02983	0.042374	0.284119
ENSMUSG00000027459	Fam110a	101.115	-0.468646	0.231098	-2.02791	0.0425698	0.284672
ENSMUSG00000074884	Serf2	2716.12	0.264334	0.130334	2.02813	0.0425471	0.284672
ENSMUSG00000075702	Selenom	62.709	0.503581	0.248339	2.0278	0.0425809	0.284672
ENSMUSG00000029068	Ccnl2	1514.59	0.36048	0.177963	2.02559	0.0428069	0.286015
ENSMUSG00000022905	Kpna1	1447.49	-0.250643	0.123815	-2.02434	0.0429353	0.286461
ENSMUSG00000007739	Cct4	3177.93	-0.218814	0.108089	-2.02438	0.0429307	0.286461
ENSMUSG00000023904	Hcfc1r1	390.929	0.271897	0.134353	2.02375	0.0429962	0.286461
ENSMUSG00000038822	Hace1	237.788	0.311853	0.154073	2.02406	0.042964	0.286461
ENSMUSG00000030613	Ccdc90b	320.625	0.387632	0.191545	2.02372	0.0429993	0.286461
ENSMUSG00000097876	Gm16892	19.9142	-0.809934	0.400703	-2.02128	0.0432507	0.287407
ENSMUSG00000028602	Tnfrsf8	392.349	-0.253512	0.125447	-2.02087	0.0432928	0.287407
ENSMUSG00000027091	Zc3h15	1900.88	-0.194713	0.0963351	-2.02121	0.0432582	0.287407
ENSMUSG00000028675	Pnrc2	1655.83	0.268411	0.132755	2.02185	0.0431916	0.287407
ENSMUSG00000038160	Atg5	1070.09	0.298724	0.147808	2.02103	0.0432765	0.287407
ENSMUSG00000066456	Hmgn3	468.93	0.329898	0.163221	2.02118	0.0432613	0.287407
ENSMUSG00000004446	Bid	679.553	-0.256358	0.126872	-2.02061	0.0433204	0.287424
ENSMUSG00000028224	Nbn	381.799	-0.287234	0.142198	-2.01995	0.0433883	0.287539
ENSMUSG00000032840	2410131K14Rik	198.579	0.319681	0.158248	2.02013	0.0433703	0.287539
ENSMUSG00000044617	Zbtb39	154.283	-0.367633	0.182029	-2.01964	0.0434203	0.287584
ENSMUSG00000025856	Pdgfa	73.148	0.46981	0.23266	2.0193	0.043456	0.287653
ENSMUSG00000020340	Cyfip2	1173.54	-0.290846	0.144065	-2.01885	0.043503	0.287797
ENSMUSG00000036943	Rab8b	22816.3	-0.223622	0.110795	-2.01834	0.0435557	0.287978
ENSMUSG00000020697	Lig3	212.51	-0.316358	0.156802	-2.01756	0.0436366	0.288307
ENSMUSG00000000876	Pxmp4	87.8217	0.416101	0.206283	2.01714	0.0436814	0.288307
ENSMUSG00000068264	Ap5s1	58.329	0.489048	0.242439	2.0172	0.043675	0.288307
ENSMUSG00000062110	Scfd2	56.6921	-0.4986	0.247442	-2.01501	0.0439033	0.288487
ENSMUSG00000074182	Znhit6	69.8993	-0.48053	0.238513	-2.0147	0.0439366	0.288487
ENSMUSG00000021895	Arhgef3	3117.88	-0.314897	0.156294	-2.01477	0.0439288	0.288487
ENSMUSG00000027164	Traf6	2275.79	-0.223407	0.110829	-2.01579	0.0438225	0.288487
ENSMUSG00000042225	Ammecr1	493.255	0.252654	0.12539	2.01494	0.0439109	0.288487
ENSMUSG00000000538	Tom1l2	291.384	0.270464	0.134228	2.01496	0.0439089	0.288487
ENSMUSG00000024770	Lipn	684.134	0.305263	0.151435	2.0158	0.0438205	0.288487
ENSMUSG00000060509	Xcr1	274.074	0.31838	0.157912	2.01619	0.0437803	0.288487
ENSMUSG00000019373	Cops3	393.775	0.334652	0.166004	2.01593	0.0438073	0.288487
ENSMUSG00000049305	Ccdc71	564.635	0.23818	0.118285	2.01362	0.0440493	0.289061
ENSMUSG00000028214	Gem	216.678	-0.317431	0.157696	-2.01292	0.0441227	0.289209
ENSMUSG00000027177	Hipk3	3241.69	-0.247004	0.1227	-2.01308	0.0441067	0.289209
ENSMUSG00000017686	Rhot1	1123.98	-0.257218	0.127976	-2.00989	0.0444434	0.291144
ENSMUSG00000032350	Gclc	763.478	-0.634832	0.316139	-2.00808	0.0446346	0.291411
ENSMUSG00000041057	Wdr43	1071.74	-0.257048	0.128006	-2.00809	0.0446332	0.291411
ENSMUSG00000076441	Ass1	13884.8	0.228996	0.114037	2.00807	0.0446356	0.291411
ENSMUSG00000005534	Insr	460.755	0.314045	0.156393	2.00805	0.0446377	0.291411
ENSMUSG00000029661	Col1a2	155.191	0.357247	0.17786	2.00859	0.0445808	0.291411
ENSMUSG00000049687	Fam109b	18.9884	0.865345	0.430693	2.00919	0.0445171	0.291411
ENSMUSG00000029776	Hibadh	1411.13	0.205889	0.102582	2.00707	0.0447427	0.291429
ENSMUSG00000057554	Lgals8	1461.68	0.254122	0.126613	2.00708	0.044741	0.291429
ENSMUSG00000040978	Gm11992	55.4946	0.495771	0.246926	2.00777	0.0446673	0.291429
ENSMUSG00000069939	Gm12070	38.7615	0.588473	0.293168	2.00729	0.0447185	0.291429
ENSMUSG00000054400	Cklf	331.128	0.345225	0.172044	2.00661	0.0447916	0.29158
ENSMUSG00000029705	Cux1	938.332	-0.239699	0.119474	-2.00628	0.0448264	0.29164
ENSMUSG00000016481	Cr1l	2033.12	-0.208266	0.103863	-2.0052	0.0449418	0.292225
ENSMUSG00000025019	Lcor	228.276	-0.30709	0.153201	-2.00449	0.0450172	0.292548
ENSMUSG00000048120	Entpd1	4582.69	0.332758	0.166058	2.00388	0.0450834	0.292644
ENSMUSG00000051768	Xrcc1	133.35	0.347339	0.173331	2.0039	0.0450803	0.292644
ENSMUSG00000026718	Stam	532.541	-0.264263	0.131917	-2.00325	0.0451504	0.292765
ENSMUSG00000033949	Trim36	1728.62	-0.202214	0.100944	-2.00322	0.0451535	0.292765
ENSMUSG00000035575	Utp6	722.221	-0.30925	0.154458	-2.00216	0.0452677	0.29324
ENSMUSG00000047821	Trim16	28.7902	0.701877	0.350577	2.00206	0.0452781	0.29324
ENSMUSG00000001119	Col6a1	41.4751	0.559947	0.279846	2.00091	0.0454022	0.293876
ENSMUSG00000020275	Rel	9633.86	-0.200203	0.100098	-2.00007	0.0454927	0.294294
ENSMUSG00000029918	Mrps33	239.059	0.419629	0.209832	1.99983	0.0455184	0.294294
ENSMUSG00000022957	Itsn1	506.065	0.280666	0.140437	1.99852	0.0456606	0.295046
ENSMUSG00000090881	Gm6904	81.0919	0.496569	0.248548	1.99788	0.0457295	0.295324
ENSMUSG00000035202	Lars2	9547.65	-1.76134	0.882435	-1.996	0.0459342	0.296249
ENSMUSG00000023034	Nr4a1	45.3004	-0.572191	0.286794	-1.99513	0.0460289	0.296249
ENSMUSG00000039509	Nup133	212.679	-0.292547	0.146591	-1.99566	0.0459705	0.296249
ENSMUSG00000056529	Ptafr	5615.98	0.2553	0.127936	1.99553	0.0459846	0.296249
ENSMUSG00000020153	Ndufs7	316.512	0.263892	0.132251	1.99539	0.0460001	0.296249
ENSMUSG00000040822	1700123O20Rik	524.189	0.302993	0.151849	1.99535	0.0460045	0.296249
ENSMUSG00000042202	Slc35e2	115.39	-0.382232	0.191628	-1.99466	0.0460799	0.29641
ENSMUSG00000057406	Nsd2	960.975	-0.241153	0.12092	-1.99431	0.0461178	0.296486
ENSMUSG00000022090	Pdlim2	60.0998	0.499457	0.250482	1.99399	0.0461536	0.296549
ENSMUSG00000022125	Cln5	2456.65	0.225959	0.113418	1.99227	0.0463413	0.297588
ENSMUSG00000054958	Nt5c1a	58.0235	-0.477973	0.239994	-1.9916	0.0464151	0.297726
ENSMUSG00000024614	Tmx3	3818.1	0.352434	0.176947	1.99174	0.0463993	0.297726
ENSMUSG00000038239	Hrc	29.2036	-0.707492	0.355297	-1.99127	0.0464513	0.29779
ENSMUSG00000020457	Drg1	1094.07	-0.230788	0.115958	-1.99027	0.0465607	0.298238
ENSMUSG00000023883	Phf10	1398.61	-0.207124	0.104074	-1.99016	0.0465735	0.298238
ENSMUSG00000059743	Fdps	86.1725	0.431686	0.216989	1.98944	0.0466531	0.29858
ENSMUSG00000034120	Srsf2	1578.85	0.204522	0.102829	1.98896	0.0467058	0.298749
ENSMUSG00000068270	Shroom4	31.8129	-0.658985	0.331423	-1.98835	0.0467728	0.29901
ENSMUSG00000024030	Abcg1	6540.62	0.265091	0.133358	1.98782	0.0468319	0.29922
ENSMUSG00000044768	D1Ertd622e	2737.68	-0.215443	0.108405	-1.98739	0.0468794	0.299356
ENSMUSG00000102895	5830415G21Rik	34.4529	0.662162	0.333246	1.98701	0.0469216	0.299457
ENSMUSG00000056917	Sipa1	484.431	0.240292	0.121009	1.98573	0.0470629	0.299855
ENSMUSG00000026365	Cfh	30.9466	0.653685	0.329159	1.98593	0.0470416	0.299855
ENSMUSG00000020897	Aurkb	22.3875	0.757459	0.38142	1.98589	0.0470454	0.299855
ENSMUSG00000003032	Klf4	229.467	-0.312868	0.157656	-1.9845	0.0472001	0.299979
ENSMUSG00000057230	Aak1	484.979	-0.253913	0.127956	-1.98437	0.0472141	0.299979
ENSMUSG00000055720	Ubl7	718.851	-0.242699	0.122302	-1.98442	0.0472092	0.299979
ENSMUSG00000032590	Apeh	794.247	0.212411	0.107028	1.98463	0.0471861	0.299979
ENSMUSG00000051671	Coa6	56.9865	0.530898	0.267426	1.98522	0.0471201	0.299979
ENSMUSG00000045934	Mtmr11	109.406	-0.358365	0.180621	-1.98407	0.0472475	0.300024
ENSMUSG00000033624	Pdpr	605.481	0.244475	0.12326	1.98341	0.0473219	0.30033
ENSMUSG00000061894	Zscan20	64.9335	-0.466942	0.235475	-1.98297	0.0473702	0.300469
ENSMUSG00000031953	Tmem170	28.1492	-0.666154	0.336311	-1.98077	0.0476172	0.300609
ENSMUSG00000003575	Crtc1	77.2778	-0.447543	0.225831	-1.98176	0.0475061	0.300609
ENSMUSG00000004359	Spic	245.326	-0.340149	0.171756	-1.98042	0.0476563	0.300609
ENSMUSG00000005198	Polr2a	2097.64	-0.250957	0.12671	-1.98056	0.0476403	0.300609
ENSMUSG00000029767	Calu	4173.56	-0.235653	0.118961	-1.98092	0.0476002	0.300609
ENSMUSG00000001473	Tubb6	1618.16	-0.233057	0.117594	-1.98188	0.0474931	0.300609
ENSMUSG00000044224	Dnajc21	884.588	-0.2236	0.112854	-1.98131	0.0475562	0.300609
ENSMUSG00000079316	Rab9	1249.83	-0.198593	0.100268	-1.98062	0.047634	0.300609
ENSMUSG00000029009	Mthfr	4656.57	0.193825	0.0978289	1.98126	0.0475617	0.300609
ENSMUSG00000051232	Tmem199	269.697	0.303499	0.153241	1.98053	0.0476435	0.300609
ENSMUSG00000028717	Tal1	620.036	-0.232176	0.117332	-1.9788	0.0478391	0.301595
ENSMUSG00000006920	Ezh1	960.038	-0.297721	0.15049	-1.97835	0.0478896	0.301747
ENSMUSG00000040616	Tmem51	140.448	0.327302	0.165468	1.97804	0.0479245	0.3018
ENSMUSG00000039357	Fut11	140.434	0.36049	0.182331	1.97712	0.0480279	0.302284
ENSMUSG00000039701	Usp53	247.017	-0.296368	0.150002	-1.97576	0.0481819	0.303086
ENSMUSG00000027951	Adar	4538.52	-0.20811	0.105345	-1.9755	0.0482113	0.303103
ENSMUSG00000026792	Lrsam1	195.18	0.325341	0.164784	1.97435	0.0483416	0.303755
ENSMUSG00000003721	Insig2	552.796	-0.297138	0.150548	-1.97371	0.0484144	0.303957
ENSMUSG00000036779	Papd5	1292.98	-0.282905	0.143345	-1.9736	0.0484271	0.303957
ENSMUSG00000033411	Ctdspl2	474.792	-0.255434	0.129516	-1.97222	0.0485845	0.304776
ENSMUSG00000029775	Klhdc10	1196.08	-0.217708	0.110407	-1.97187	0.0486249	0.304862
ENSMUSG00000036256	Igfbp7	24.6667	0.708593	0.359482	1.97115	0.0487066	0.305207
ENSMUSG00000019768	Esr1	196.765	-0.301592	0.153021	-1.97091	0.048734	0.30521
ENSMUSG00000035572	Dcaf10	510.196	-0.289238	0.14679	-1.97042	0.0487899	0.305391
ENSMUSG00000031443	F7	3368.48	0.205475	0.104296	1.97012	0.0488247	0.305391
ENSMUSG00000003873	Bax	1306.43	0.233758	0.118662	1.96996	0.0488433	0.305391
ENSMUSG00000030779	Rbbp6	1231.08	-0.218858	0.111158	-1.96888	0.0489666	0.305994
ENSMUSG00000030876	Mettl9	744.008	0.257323	0.130741	1.96819	0.0490466	0.306326
ENSMUSG00000048924	Ccdc125	35.0005	0.592903	0.301439	1.96691	0.0491939	0.307078
ENSMUSG00000001034	Mapk7	501.464	0.244499	0.124398	1.96547	0.0493604	0.307948
ENSMUSG00000064210	Ano6	617.835	-0.352405	0.179326	-1.96516	0.0493958	0.308001
ENSMUSG00000033773	Rpap2	179.66	-0.295553	0.150436	-1.96465	0.0494548	0.30806
ENSMUSG00000030527	Crtc3	318.071	-0.287191	0.146269	-1.96344	0.0495947	0.30806
ENSMUSG00000020109	Dnajb12	651.353	-0.22428	0.114211	-1.96373	0.0495609	0.30806
ENSMUSG00000034560	Washc4	3409.21	-0.209219	0.106504	-1.96443	0.0494806	0.30806
ENSMUSG00000063133	Klk1b1	318.046	0.359749	0.183222	1.96347	0.049592	0.30806
ENSMUSG00000031375	Bgn	95.6491	0.39374	0.200517	1.96363	0.0495735	0.30806
ENSMUSG00000002393	Nr2f6	147.048	0.418038	0.21283	1.96419	0.0495086	0.30806
ENSMUSG00000050188	Lsm10	373.376	0.250201	0.127454	1.96307	0.049638	0.308161
ENSMUSG00000026782	Abi2	182.918	-0.308715	0.157394	-1.96141	0.0498308	0.30919
ENSMUSG00000103588	Gm18445	36.2894	-0.625269	0.319332	-1.95805	0.050224	0.309966
ENSMUSG00000079043	Fastkd5	41.6216	-0.558525	0.28526	-1.95795	0.0502361	0.309966
ENSMUSG00000012076	Brms1l	196.743	-0.293132	0.149558	-1.95999	0.049997	0.309966
ENSMUSG00000039616	Mocos	1095.67	-0.251986	0.12871	-1.95779	0.0502552	0.309966
ENSMUSG00000059456	Ptk2b	4347.98	-0.204725	0.104517	-1.95877	0.0501403	0.309966
ENSMUSG00000063659	Zbtb18	4094.71	0.193108	0.0985662	1.95917	0.0500931	0.309966
ENSMUSG00000007415	Gatad1	1226.98	0.19837	0.101241	1.95939	0.0500668	0.309966
ENSMUSG00000028923	Necap2	3678.92	0.225486	0.115166	1.95792	0.0502388	0.309966
ENSMUSG00000034744	Nagk	891.214	0.226441	0.115642	1.95813	0.050215	0.309966
ENSMUSG00000062753	AI413582	434.949	0.248635	0.126904	1.95924	0.0500848	0.309966
ENSMUSG00000026313	Hdac4	150.154	0.315783	0.161193	1.95903	0.050109	0.309966
ENSMUSG00000078851	Hist3h2a	83.3385	-0.415962	0.212593	-1.95661	0.0503931	0.310287
ENSMUSG00000029670	Ing3	190.245	-0.393419	0.201024	-1.95707	0.0503387	0.310287
ENSMUSG00000031758	Cdyl2	501.542	-0.274438	0.140293	-1.95619	0.0504434	0.310287
ENSMUSG00000028954	Nub1	5909.01	-0.233937	0.119582	-1.9563	0.05043	0.310287
ENSMUSG00000037411	Serpine1	811.15	0.336897	0.172219	1.95622	0.0504398	0.310287
ENSMUSG00000024043	Arhgap28	260.857	0.298712	0.152736	1.95575	0.0504949	0.310436
ENSMUSG00000048371	Pdp2	127.512	-0.344308	0.176122	-1.95495	0.0505893	0.310848
ENSMUSG00000024299	Adamts10	95.9143	0.448931	0.229695	1.95447	0.0506459	0.311029
ENSMUSG00000037613	Tnfrsf23	95.468	0.515346	0.26374	1.954	0.0507018	0.311204
ENSMUSG00000038764	Ptpn3	325.396	-0.256212	0.131228	-1.95243	0.0508875	0.311499
ENSMUSG00000038518	Jarid2	1045.86	-0.25468	0.130458	-1.9522	0.0509139	0.311499
ENSMUSG00000042203	Tbc1d22b	492.785	-0.242777	0.124291	-1.95329	0.0507854	0.311499
ENSMUSG00000017400	Stac2	808.641	0.310492	0.159012	1.95263	0.0508629	0.311499
ENSMUSG00000017756	Slc12a7	184.743	0.325291	0.166618	1.95232	0.0509002	0.311499
ENSMUSG00000025545	Clybl	107.04	0.386381	0.19788	1.9526	0.0508669	0.311499
ENSMUSG00000088609	Gm24187	170.18	-1.74503	0.894812	-1.95017	0.051156	0.312536
ENSMUSG00000038369	Ncoa6	1116.31	-0.300582	0.154177	-1.94959	0.0512253	0.312536
ENSMUSG00000028282	Casp8ap2	329.699	-0.287425	0.147372	-1.95034	0.0511361	0.312536
ENSMUSG00000020413	Hus1	383.346	-0.273982	0.140523	-1.94974	0.0512071	0.312536
ENSMUSG00000031479	Vps36	602.134	-0.226192	0.116032	-1.9494	0.0512479	0.312536
ENSMUSG00000023973	Cnpy3	927.989	0.212352	0.10891	1.94979	0.0512007	0.312536
ENSMUSG00000097248	Gm2694	17.4796	-0.83797	0.429953	-1.94898	0.0512977	0.312622
ENSMUSG00000005698	Ctcf	861.94	-0.211286	0.108417	-1.94882	0.051317	0.312622
ENSMUSG00000038615	Nfe2l1	11554.3	0.210349	0.107987	1.94791	0.0514252	0.313114
ENSMUSG00000047824	Pygo2	869.411	0.21911	0.112507	1.94752	0.0514725	0.313154
ENSMUSG00000026111	Unc50	911.326	0.235553	0.120957	1.9474	0.0514867	0.313154
ENSMUSG00000023353	Agap3	698.624	0.209661	0.10769	1.94689	0.0515477	0.313357
ENSMUSG00000049037	Clec4a1	179.033	0.350778	0.180211	1.94648	0.0515968	0.313488
ENSMUSG00000023232	Serinc2	20.9828	-0.847036	0.435636	-1.94437	0.0518513	0.313624
ENSMUSG00000031174	Rpgr	69.9095	-0.437549	0.224933	-1.94524	0.0517464	0.313624
ENSMUSG00000014426	Map3k4	92.2021	-0.401987	0.206736	-1.94444	0.0518423	0.313624
ENSMUSG00000057181	5730455P16Rik	153.975	-0.33532	0.172459	-1.94435	0.0518535	0.313624
ENSMUSG00000021470	Ercc6l2	222.136	-0.293312	0.150862	-1.94424	0.0518669	0.313624
ENSMUSG00000023169	Slc38a1	603.012	-0.289094	0.148616	-1.94524	0.0517462	0.313624
ENSMUSG00000018189	Uchl5	510.182	-0.262471	0.134879	-1.94598	0.0516577	0.313624
ENSMUSG00000025059	Gk	2580.65	0.227686	0.117079	1.94471	0.0518094	0.313624
ENSMUSG00000084350	Znf41-ps	477.593	0.377077	0.193865	1.94505	0.0517689	0.313624
ENSMUSG00000042105	Inpp5f	468.339	0.244506	0.125809	1.94346	0.0519604	0.313763
ENSMUSG00000048234	Rnf149	4254.04	0.268621	0.138225	1.94336	0.0519725	0.313763
ENSMUSG00000022220	Adcy4	20.3486	0.79538	0.409276	1.94339	0.0519697	0.313763
ENSMUSG00000017307	Acot8	179.61	0.33957	0.174788	1.94276	0.0520457	0.314039
ENSMUSG00000029073	Cptp	890.415	-0.224753	0.11577	-1.94138	0.0522122	0.314514
ENSMUSG00000021660	Btf3	3985.92	-0.216662	0.111613	-1.94119	0.0522349	0.314514
ENSMUSG00000027889	Ampd2	417.774	0.258263	0.133039	1.94126	0.0522264	0.314514
ENSMUSG00000039640	Mrpl12	376.254	0.378121	0.194756	1.94151	0.0521965	0.314514
ENSMUSG00000022236	Ropn1l	22.1552	0.736472	0.379452	1.94088	0.0522728	0.314575
ENSMUSG00000035697	Arhgap45	1060.85	0.294918	0.151974	1.94058	0.0523093	0.314629
ENSMUSG00000024422	Dhx16	389.078	-0.256659	0.1323	-1.93998	0.0523824	0.314736
ENSMUSG00000040407	Akap9	1017.73	-0.205889	0.10612	-1.94016	0.0523599	0.314736
ENSMUSG00000052456	Asna1	1243.05	0.209586	0.108057	1.93958	0.0524309	0.314862
ENSMUSG00000052407	Ccdc171	21.7214	-0.761543	0.392744	-1.93903	0.0524975	0.315095
ENSMUSG00000026024	Als2	3038.17	-0.31606	0.163029	-1.93867	0.0525409	0.315183
ENSMUSG00000002635	Pdcd2l	298.519	0.352858	0.18203	1.93846	0.0525674	0.315183
ENSMUSG00000070327	Rnf213	51497.8	-0.350386	0.18078	-1.93819	0.0525995	0.31521
ENSMUSG00000031596	Slc7a2	100524	-0.367929	0.190035	-1.93611	0.0528538	0.315646
ENSMUSG00000032688	Malt1	19782.2	-0.263859	0.136276	-1.93621	0.0528418	0.315646
ENSMUSG00000030204	Ddx47	608.327	-0.244646	0.126366	-1.93601	0.0528663	0.315646
ENSMUSG00000024231	Cul2	1566.05	-0.207614	0.107189	-1.93691	0.0527569	0.315646
ENSMUSG00000031885	Cbfb	2785.05	0.21344	0.110183	1.93714	0.0527277	0.315646
ENSMUSG00000000823	Zfp512b	117.506	0.383731	0.198188	1.9362	0.0528437	0.315646
ENSMUSG00000002804	Nudt14	59.0784	0.572439	0.29564	1.93627	0.0528349	0.315646
ENSMUSG00000022148	Fyb	1015.43	0.252555	0.130469	1.93575	0.0528982	0.315671
ENSMUSG00000049657	Zbtb5	553.293	-0.213532	0.110351	-1.93502	0.0529875	0.315886
ENSMUSG00000028145	Them4	253.087	0.347021	0.179338	1.935	0.0529897	0.315886
ENSMUSG00000024078	Ttc27	125.08	-0.351653	0.181776	-1.93453	0.0530476	0.316066
ENSMUSG00000058729	Lin9	213.798	-0.325727	0.168527	-1.93278	0.0532629	0.317183
ENSMUSG00000028479	Gne	101.3	-0.406227	0.210309	-1.93157	0.0534123	0.317906
ENSMUSG00000055652	Klhl25	169.557	0.317717	0.164587	1.93039	0.0535583	0.318454
ENSMUSG00000027173	Depdc7	176.283	0.338564	0.175388	1.93038	0.0535603	0.318454
ENSMUSG00000068114	Ccdc134	57.1696	-0.457847	0.23733	-1.92916	0.053711	0.319144
ENSMUSG00000035310	Lin54	964.269	-0.289882	0.150286	-1.92887	0.0537475	0.319144
ENSMUSG00000067336	Bmpr2	1332.97	-0.239294	0.124113	-1.92804	0.0538507	0.319144
ENSMUSG00000012114	Med15	2149.72	-0.216371	0.112234	-1.92786	0.0538724	0.319144
ENSMUSG00000098188	Sowahc	3423.4	-0.185701	0.0963184	-1.92799	0.053856	0.319144
ENSMUSG00000020027	Socs2	2173.96	0.261984	0.135882	1.92803	0.053852	0.319144
ENSMUSG00000087174	5530601H04Rik	53.4847	0.53363	0.276708	1.92849	0.0537939	0.319144
ENSMUSG00000064128	Cenpj	188.568	-0.289296	0.150184	-1.92628	0.0540694	0.319978
ENSMUSG00000021676	Iqgap2	49.8076	0.581526	0.301861	1.92647	0.0540456	0.319978
ENSMUSG00000020363	Gfpt2	30.4078	-0.773826	0.401834	-1.92574	0.0541372	0.320047
ENSMUSG00000030742	Lat	48.0743	-0.514464	0.267145	-1.92579	0.0541311	0.320047
ENSMUSG00000042572	Ube2q1	2291.92	0.184966	0.0960771	1.92518	0.0542068	0.320293
ENSMUSG00000078572	Ndufaf8	136.599	0.418837	0.217636	1.92448	0.054294	0.320641
ENSMUSG00000001767	Crnkl1	589.98	-0.233279	0.121243	-1.92406	0.0543468	0.320743
ENSMUSG00000068699	Flnc	189.922	0.335832	0.174575	1.92371	0.0543914	0.320743
ENSMUSG00000050556	Kcnb1	22.3488	0.778957	0.404932	1.92367	0.0543956	0.320743
ENSMUSG00000040455	Usp45	673.146	-0.282814	0.147065	-1.92305	0.0544736	0.321036
ENSMUSG00000032478	Nme6	66.608	-0.425779	0.221468	-1.92254	0.0545383	0.321252
ENSMUSG00000052727	Map1b	46.4978	-0.516633	0.269044	-1.92025	0.0548257	0.322281
ENSMUSG00000038902	Pogz	226.991	-0.29216	0.152129	-1.92048	0.0547975	0.322281
ENSMUSG00000042167	Papd4	3771.99	0.202038	0.105197	1.92056	0.0547869	0.322281
ENSMUSG00000020882	Cacnb1	91.0166	0.408689	0.212831	1.92025	0.0548263	0.322281
ENSMUSG00000047888	Tnrc6b	215.461	-0.285495	0.14882	-1.91839	0.0550615	0.323497
ENSMUSG00000015766	Eps8	586.783	0.369621	0.192697	1.91815	0.0550921	0.32351
ENSMUSG00000039473	Ubn1	905.577	-0.21125	0.110163	-1.91761	0.0551599	0.323741
ENSMUSG00000040022	Rab11fip2	102.135	-0.370522	0.193261	-1.91721	0.0552119	0.323879
ENSMUSG00000040325	Vprbp	427.108	-0.288917	0.150782	-1.91612	0.0553497	0.324521
ENSMUSG00000005621	Zfp592	635.162	-0.272054	0.142023	-1.91557	0.0554204	0.324575
ENSMUSG00000067916	Zfp991	670.377	0.331607	0.173098	1.91572	0.0554009	0.324575
ENSMUSG00000090115	Usp49	22.8682	0.725402	0.378725	1.91538	0.0554443	0.324575
ENSMUSG00000070738	Dgkd	564.52	-0.206302	0.107748	-1.91466	0.0555353	0.324773
ENSMUSG00000028248	Pnisr	315.749	0.273838	0.143009	1.91482	0.0555152	0.324773
ENSMUSG00000026491	Ahctf1	1281.27	-0.254262	0.132864	-1.91371	0.0556577	0.325155
ENSMUSG00000102796	Gm37711	61.894	0.563175	0.294281	1.91373	0.0556543	0.325155
ENSMUSG00000063077	Kif1b	3556.59	-0.285848	0.149464	-1.91249	0.0558136	0.325703
ENSMUSG00000035513	Ntng2	659.987	-0.224403	0.117337	-1.91246	0.055817	0.325703
ENSMUSG00000053007	Creb5	3303.59	-0.188116	0.0983714	-1.9123	0.0558373	0.325703
ENSMUSG00000049760	2410015M20Rik	490.544	0.346237	0.181087	1.91199	0.0558777	0.325772
ENSMUSG00000000804	Usp32	1722.49	-0.247177	0.129318	-1.91138	0.0559552	0.325863
ENSMUSG00000013662	Atad1	7119.25	-0.236828	0.123961	-1.91051	0.0560679	0.325863
ENSMUSG00000022897	Dyrk1a	1104.8	-0.228033	0.119378	-1.91018	0.0561096	0.325863
ENSMUSG00000001999	Blvra	1018.03	0.24578	0.128657	1.91035	0.0560885	0.325863
ENSMUSG00000027490	E2f1	119.752	0.337191	0.176431	1.91118	0.0559814	0.325863
ENSMUSG00000008318	Relt	252.78	0.338024	0.17692	1.91061	0.0560553	0.325863
ENSMUSG00000034108	Ccs	118.606	0.351736	0.184147	1.91009	0.0561221	0.325863
ENSMUSG00000020241	Col6a2	19.0451	0.884993	0.462967	1.91157	0.0559315	0.325863
ENSMUSG00000022385	Gtse1	37.6618	-0.589418	0.308744	-1.90908	0.0562516	0.325866
ENSMUSG00000035842	Ddx11	39.5517	-0.557564	0.292072	-1.909	0.0562625	0.325866
ENSMUSG00000007880	Arid1a	1726.82	-0.241342	0.126448	-1.90863	0.0563101	0.325866
ENSMUSG00000038844	Kif16b	723.514	-0.235327	0.123303	-1.90853	0.0563229	0.325866
ENSMUSG00000045374	Wdr81	1586.1	-0.232068	0.121584	-1.9087	0.056301	0.325866
ENSMUSG00000036391	Sec24a	759.204	-0.227585	0.11922	-1.90895	0.0562684	0.325866
ENSMUSG00000030766	Arhgap17	1179.33	0.227927	0.119358	1.9096	0.0561842	0.325866
ENSMUSG00000070319	Eif3g	775.982	-0.200702	0.105191	-1.90798	0.056394	0.326112
ENSMUSG00000033595	Lgi3	18.7776	0.790347	0.414469	1.90689	0.0565347	0.32676
ENSMUSG00000045973	Slc25a51	978.781	-0.195591	0.102597	-1.9064	0.0565979	0.326959
ENSMUSG00000002006	Pdzd4	20.6662	-0.731244	0.383664	-1.90595	0.0566565	0.327132
ENSMUSG00000079184	Mphosph8	186.743	-0.301823	0.158412	-1.90531	0.0567402	0.327443
ENSMUSG00000074500	Zfp558	266.005	-0.291233	0.152881	-1.90496	0.0567849	0.327443
ENSMUSG00000074874	Ctla2b	38.9638	0.579147	0.304034	1.90487	0.0567967	0.327443
ENSMUSG00000058624	Gda	2212.35	-0.315877	0.165889	-1.90415	0.0568907	0.327819
ENSMUSG00000032621	Srek1	243.937	-0.257378	0.135283	-1.90252	0.0571033	0.328878
ENSMUSG00000019817	Plagl1	243.266	-0.362814	0.190785	-1.90169	0.0572111	0.32923
ENSMUSG00000026860	Sh3glb2	318.725	0.290684	0.152862	1.90161	0.0572222	0.32923
ENSMUSG00000047281	Sfn	141.1	-0.372548	0.195937	-1.90137	0.057254	0.329247
ENSMUSG00000021578	Ccdc127	391.9	-0.301901	0.158878	-1.9002	0.0574063	0.329425
ENSMUSG00000051498	Tlr6	1151.91	-0.266278	0.140123	-1.90031	0.0573923	0.329425
ENSMUSG00000057137	Tmem140	363.554	-0.261531	0.137636	-1.90017	0.0574111	0.329425
ENSMUSG00000038312	Edem2	1990.83	-0.199492	0.104994	-1.90003	0.0574296	0.329425
ENSMUSG00000024952	Rps6ka4	2307.51	0.180292	0.0948618	1.90057	0.0573581	0.329425
ENSMUSG00000022664	Slc35a5	729.022	0.280363	0.147606	1.89941	0.0575108	0.329572
ENSMUSG00000028952	Zbtb48	49.7327	0.561008	0.295362	1.89939	0.0575131	0.329572
ENSMUSG00000028878	Fam76a	724.791	0.208338	0.109716	1.89888	0.0575796	0.329593
ENSMUSG00000044162	Tnip3	7992.36	0.303513	0.159853	1.8987	0.0576035	0.329593
ENSMUSG00000019738	Polr2i	122.498	0.353	0.185908	1.89879	0.057592	0.329593
ENSMUSG00000018196	Glrx2	230.009	0.269391	0.142016	1.8969	0.0578407	0.330784
ENSMUSG00000058690	Ccser2	1744.11	-0.212259	0.111924	-1.89645	0.0579	0.330791
ENSMUSG00000078922	Tgtp1	382.258	0.276077	0.145566	1.89657	0.0578844	0.330791
ENSMUSG00000045038	Prkce	287.044	-0.269182	0.141957	-1.89622	0.0579306	0.3308
ENSMUSG00000022912	Pros1	1113.85	0.596334	0.314533	1.89594	0.0579684	0.330849
ENSMUSG00000020170	Frs2	647.899	-0.245097	0.129321	-1.89526	0.0580575	0.330861
ENSMUSG00000029223	Uchl1	530.164	-0.234681	0.123815	-1.89541	0.0580382	0.330861
ENSMUSG00000040950	Mgl2	13419.8	0.222141	0.117183	1.89568	0.0580024	0.330861
[truncated: 9,393 more rows]

## Sheet: stimhet_vs_nostimhet
gene_id	symbol	baseMean	log2FoldChange	lfcSE	stat	pvalue	padj
ENSMUSG00000064351	mt-Co1	607642	-0.63742	0.141993	-4.48911	7.15206e-06	2.1583e-05
ENSMUSG00000069516	Lyz2	441910	-0.0831147	0.162005	-0.513037	0.607925	0.680661
ENSMUSG00000004207	Psap	316203	0.196659	0.193863	1.01443	0.31038	0.390268			base mean -- relative level of gene expression
ENSMUSG00000049723	Mmp12	306714	-0.661144	0.198228	-3.33528	0.000852147	0.00190645
ENSMUSG00000024661	Fth1	222504	-1.54474	0.174088	-8.87334	7.09844e-19	6.80372e-18			padj - p-value
ENSMUSG00000028270	Gbp2	208611	-0.746111	0.224232	-3.32741	0.000876585	0.00195724
ENSMUSG00000028691	Prdx1	197160	-1.56194	0.205946	-7.58421	3.34528e-14	2.26569e-13			log2FodChange - change in expression between Hh-stumulated vs non-stimulated Alpk1+/- BMDMs
ENSMUSG00000024610	Cd74	194645	-0.343384	0.176999	-1.94003	0.0523759	0.081672
ENSMUSG00000038642	Ctss	173205	-0.334773	0.141528	-2.36541	0.0180099	0.03144
ENSMUSG00000049775	Tmsb4x	170289	-0.852185	0.22176	-3.84282	0.000121628	0.000308999
ENSMUSG00000064370	mt-Cytb	168459	-0.409789	0.168603	-2.4305	0.0150781	0.0267333
ENSMUSG00000064341	mt-Nd1	161829	-0.356713	0.148666	-2.39943	0.0164208	0.0288969
ENSMUSG00000018927	Ccl6	160008	-0.369103	0.192531	-1.91711	0.0552237	0.0856837
ENSMUSG00000029580	Actb	147849	-0.909388	0.18537	-4.90581	9.30425e-07	3.13483e-06
ENSMUSG00000050335	Lgals3	146205	-0.973401	0.13793	-7.05722	1.69864e-12	1.0049e-11
ENSMUSG00000031779	Ccl22	142966	-3.52545	0.165741	-21.2709	2.11314e-100	5.62326e-98
ENSMUSG00000032487	Ptgs2	136196	-8.02919	0.740343	-10.8452	2.10113e-27	3.41691e-26
ENSMUSG00000015568	Lpl	132571	0.0707406	0.193459	0.365663	0.714617	0.773891
ENSMUSG00000046805	Mpeg1	113415	-0.333138	0.208469	-1.59802	0.110038	0.158017
ENSMUSG00000036594	H2-Aa	112885	-0.284659	0.172705	-1.64823	0.0993045	0.144533
ENSMUSG00000021939	Ctsb	112428	-0.335098	0.235848	-1.42082	0.155368	0.214891
ENSMUSG00000060802	B2m	112212	-0.74133	0.191373	-3.87374	0.000107177	0.000274575
ENSMUSG00000029417	Cxcl9	109774	-2.30417	0.262109	-8.79086	1.48418e-18	1.39336e-17
ENSMUSG00000037742	Eef1a1	103876	-0.211165	0.16933	-1.24706	0.212376	0.282679
ENSMUSG00000064367	mt-Nd5	85847.3	-0.1637	0.216002	-0.757862	0.448534	0.530913
ENSMUSG00000002944	Cd36	77244	-0.743543	0.164401	-4.52273	6.1046e-06	1.8583e-05
ENSMUSG00000028692	Akr1a1	74849.7	-1.40779	0.160344	-8.7798	1.63759e-18	1.53149e-17
ENSMUSG00000004296	Il12b	74798.4	-9.12846	0.207966	-43.8941	0	0
ENSMUSG00000015340	Cybb	74789.2	-1.47962	0.237501	-6.22995	4.66597e-10	2.23759e-09
ENSMUSG00000073421	H2-Ab1	74025.3	-0.473537	0.167025	-2.83513	0.00458075	0.00897989
ENSMUSG00000050708	Ftl1	72659.2	-0.152307	0.140425	-1.08462	0.278092	0.355161
ENSMUSG00000064363	mt-Nd4	71988.5	-0.394399	0.17884	-2.20532	0.0274319	0.045843
ENSMUSG00000027398	Il1b	67743.1	-8.87952	0.317394	-27.9763	3.1551e-172	3.29843e-169
ENSMUSG00000064345	mt-Nd2	65525	-0.155079	0.204038	-0.76005	0.447225	0.529663
ENSMUSG00000073411	H2-D1	64875.7	-1.11375	0.131531	-8.46761	2.50481e-17	2.14514e-16
ENSMUSG00000022126	Acod1	64288.6	-3.64057	0.7652	-4.75767	1.95836e-06	6.33286e-06
ENSMUSG00000031780	Ccl17	63112.8	-1.21957	0.226371	-5.38749	7.1447e-08	2.71963e-07
ENSMUSG00000027639	Samhd1	62580.4	-0.147312	0.189085	-0.779077	0.435934	0.518866
ENSMUSG00000031596	Slc7a2	61918.4	-2.91441	0.233064	-12.5047	7.03434e-36	1.79991e-34
ENSMUSG00000023349	Clec4n	60799.7	-0.560312	0.203978	-2.74692	0.00601582	0.0115412
ENSMUSG00000026728	Vim	59895.1	-0.832236	0.176643	-4.71139	2.46032e-06	7.86425e-06
ENSMUSG00000024401	Tnf	58060	-6.83068	0.621506	-10.9905	4.24493e-28	7.19916e-27
ENSMUSG00000021998	Lcp1	57241.9	-0.423894	0.182408	-2.32387	0.0201322	0.0347266
ENSMUSG00000037242	Clic4	55237.5	-2.31183	0.242701	-9.52542	1.64383e-21	1.88108e-20
ENSMUSG00000029816	Gpnmb	54713.2	-0.808304	0.240254	-3.36438	0.000767156	0.00172793
ENSMUSG00000027399	Il1a	54354.9	-8.63729	0.543603	-15.889	7.55531e-57	4.91465e-55
ENSMUSG00000079293	Clec7a	52915.7	-0.290766	0.172634	-1.6843	0.0921244	0.135443
ENSMUSG00000030560	Ctsc	52171.8	0.252742	0.202571	1.24768	0.21215	0.282434
ENSMUSG00000019122	Ccl9	52154.3	-1.55338	0.177827	-8.73534	2.42934e-18	2.24327e-17
ENSMUSG00000007891	Ctsd	51037	0.165976	0.191888	0.864963	0.387059	0.469501
ENSMUSG00000025746	Il6	50994.3	-11.9756	0.835168	-14.3392	1.24511e-46	5.31296e-45
ENSMUSG00000060586	H2-Eb1	50470.3	-0.194881	0.146032	-1.33451	0.182037	0.246854
ENSMUSG00000064339	mt-Rnr2	47534	-1.43818	0.219291	-6.55829	5.44285e-11	2.85117e-10
ENSMUSG00000032294	Pkm	47415.4	0.159834	0.146008	1.09469	0.273652	0.35047
ENSMUSG00000024659	Anxa1	47031	-2.13729	0.191038	-11.1878	4.68045e-29	8.35403e-28
ENSMUSG00000000290	Itgb2	46432.6	-0.2922	0.19574	-1.4928	0.135491	0.190348
ENSMUSG00000026981	Il1rn	45877.8	-4.03192	0.257525	-15.6564	3.0027e-55	1.83881e-53
ENSMUSG00000062825	Actg1	45587.3	-0.714811	0.144483	-4.94739	7.52161e-07	2.56015e-06
ENSMUSG00000029840	Mtpn	45188.7	-2.12872	0.196783	-10.8176	2.84189e-27	4.60619e-26
ENSMUSG00000061232	H2-K1	45082.2	-1.072	0.142717	-7.51138	5.85076e-14	3.86774e-13
ENSMUSG00000020120	Plek	44682.6	-2.7531	0.185393	-14.8501	6.95038e-50	3.50779e-48
ENSMUSG00000016496	Cd274	44204	-2.10726	0.207442	-10.1583	3.04184e-24	4.14528e-23
ENSMUSG00000001175	Calm1	44043.2	-0.912662	0.141912	-6.4312	1.26598e-10	6.41138e-10
ENSMUSG00000041481	Serpina3g	44035	-1.33033	0.204941	-6.49127	8.51145e-11	4.38177e-10
ENSMUSG00000002602	Axl	43637.4	-0.597831	0.200719	-2.97844	0.00289717	0.0058893
ENSMUSG00000031207	Msn	43598.9	-1.07277	0.208813	-5.13749	2.78434e-07	9.94671e-07
ENSMUSG00000020572	Nampt	43559.2	-1.33574	0.167707	-7.96471	1.65611e-15	1.22915e-14
ENSMUSG00000045932	Ifit2	41939.2	-3.06914	0.8722	-3.51885	0.000433418	0.00101594
ENSMUSG00000071713	Csf2rb	41840.5	-0.753448	0.211676	-3.55944	0.000371651	0.000880318
ENSMUSG00000040747	Cd53	39479	-1.29493	0.205286	-6.30792	2.82812e-10	1.38761e-09
ENSMUSG00000039899	Fgl2	38032.3	-1.40922	0.159816	-8.81775	1.16786e-18	1.1049e-17
ENSMUSG00000024164	C3	37921	-1.62467	0.320017	-5.07683	3.83783e-07	1.35285e-06
ENSMUSG00000029304	Spp1	37805.5	-0.275524	0.182475	-1.50993	0.131062	0.184658
ENSMUSG00000031328	Flna	37531.3	0.0614524	0.173961	0.353254	0.723898	0.781455
ENSMUSG00000030789	Itgax	37305.6	-0.128997	0.240036	-0.537406	0.590987	0.665566
ENSMUSG00000070327	Rnf213	37038.4	-1.66851	0.78692	-2.1203	0.0339807	0.0554883
ENSMUSG00000028249	Sdcbp	34999.6	-0.971003	0.172472	-5.62992	1.80296e-08	7.34024e-08
ENSMUSG00000016256	Ctsz	34711	-0.593794	0.178546	-3.32571	0.000881932	0.00196768
ENSMUSG00000050578	Mmp13	34707.5	-3.5293	0.181227	-19.4745	1.80724e-84	3.11186e-82
ENSMUSG00000031447	Lamp1	34135.3	-0.237887	0.171809	-1.3846	0.166175	0.227963
ENSMUSG00000016534	Lamp2	34134	-0.850852	0.147929	-5.75175	8.8323e-09	3.71358e-08
ENSMUSG00000027447	Cst3	33971.7	-0.832154	0.187363	-4.44141	8.93732e-06	2.66138e-05
ENSMUSG00000029860	Zyx	33532.6	-0.189084	0.178831	-1.05734	0.290358	0.368544
ENSMUSG00000050912	Tmem123	33467.6	-1.18391	0.160628	-7.37051	1.69976e-13	1.08779e-12
ENSMUSG00000026341	Actr3	32825.7	-0.512929	0.122525	-4.18631	2.8353e-05	7.90426e-05
ENSMUSG00000060126	Tpt1	32120.9	-0.827936	0.216626	-3.82196	0.000132393	0.000334548
ENSMUSG00000045827	Serpinb9	31765.4	-3.28133	0.215315	-15.2396	1.92918e-52	1.07769e-50
ENSMUSG00000034994	Eef2	31381.9	-0.0492503	0.13682	-0.359964	0.718874	0.777523
ENSMUSG00000035042	Ccl5	31151.5	-3.29304	0.134403	-24.5012	1.43307e-132	7.23257e-130
ENSMUSG00000024308	Tapbp	30777.8	-0.80587	0.212333	-3.79532	0.000147453	0.000369921
ENSMUSG00000032518	Rpsa	30720.9	-0.227548	0.185413	-1.22725	0.219727	0.290922
ENSMUSG00000029994	Anxa4	30598.4	-0.542213	0.206263	-2.62875	0.00857	0.0159378
ENSMUSG00000015733	Capza2	29666.8	-0.831627	0.183785	-4.525	6.03958e-06	1.83965e-05
ENSMUSG00000021242	Npc2	29576.4	-1.01002	0.179264	-5.63429	1.75781e-08	7.17638e-08
ENSMUSG00000015656	Hspa8	29565.7	0.778119	0.133477	5.82961	5.5557e-09	2.39438e-08
ENSMUSG00000063229	Ldha	28927.4	-0.106593	0.12638	-0.843436	0.398985	0.481651
ENSMUSG00000033213	AA467197	28914.5	-2.41301	0.172353	-14.0005	1.54881e-44	6.2105e-43
ENSMUSG00000030142	Clec4e	28800	-4.96206	0.583465	-8.50447	1.8242e-17	1.57795e-16
ENSMUSG00000038179	Slamf7	28792.3	-2.54324	0.228053	-11.152	7.003e-29	1.23638e-27
ENSMUSG00000032231	Anxa2	28723.3	-0.879516	0.157398	-5.58786	2.2989e-08	9.25886e-08
ENSMUSG00000105504	Gbp5	28465.1	-1.61126	0.212622	-7.57804	3.50805e-14	2.36935e-13
ENSMUSG00000075010	AW112010	28388.2	-1.65879	0.25322	-6.5508	5.72278e-11	2.99031e-10
ENSMUSG00000054072	Iigp1	28365.9	0.203939	0.143551	1.42067	0.155412	0.21493
ENSMUSG00000056201	Cfl1	28283.9	-0.287834	0.155455	-1.85156	0.0640893	0.0979135
ENSMUSG00000026547	Tagln2	28192.6	-0.71089	0.157469	-4.51449	6.34699e-06	1.92887e-05
ENSMUSG00000072620	Slfn2	28016	-2.04015	0.164306	-12.4168	2.11899e-35	5.30147e-34
ENSMUSG00000023067	Cdkn1a	27767.1	-2.02623	0.226481	-8.9466	3.66601e-19	3.58421e-18
ENSMUSG00000016283	H2-M2	27532.1	-2.54577	0.205246	-12.4035	2.50093e-35	6.24635e-34
ENSMUSG00000025743	Sdc3	27503.9	0.149975	0.160874	0.93225	0.351207	0.432175
ENSMUSG00000031246	Sh3bgrl	27475.5	-1.69612	0.197586	-8.58417	9.1492e-18	8.14029e-17
ENSMUSG00000026864	Hspa5	27436.6	0.426004	0.15604	2.73009	0.00633172	0.0120838
ENSMUSG00000023913	Pla2g7	27355.9	-0.449081	0.22899	-1.96114	0.0498629	0.0782285
ENSMUSG00000020077	Srgn	27035.2	-2.54826	0.135584	-18.7947	8.34465e-79	1.17435e-76
ENSMUSG00000025877	Hk3	27019.6	-0.764348	0.154863	-4.93565	7.98823e-07	2.71266e-06
ENSMUSG00000067274	Rplp0	26961	-0.243484	0.134963	-1.80408	0.0712184	0.107726
ENSMUSG00000021281	Tnfaip2	26822.8	-0.751756	0.187943	-3.99991	6.33662e-05	0.000168226
ENSMUSG00000026395	Ptprc	26719.3	-0.910866	0.155167	-5.87022	4.35211e-09	1.89294e-08
ENSMUSG00000063524	Eno1	26529.3	0.112559	0.178562	0.630366	0.528455	0.608506
ENSMUSG00000005610	Eif4g2	26347.2	-0.703822	0.180495	-3.89939	9.64335e-05	0.000248486
ENSMUSG00000006699	Cdc42	26318.3	-0.415732	0.166906	-2.49082	0.012745	0.0229414
ENSMUSG00000030695	Aldoa	26298	0.00164813	0.162215	0.0101601	0.991894	0.993863
ENSMUSG00000020152	Actr2	26202.3	-0.846063	0.173917	-4.86476	1.14598e-06	3.80331e-06
ENSMUSG00000000078	Klf6	26128.7	-1.41067	0.174671	-8.07611	6.68651e-16	5.10505e-15
ENSMUSG00000041515	Irf8	25976.8	-1.74093	0.1529	-11.3861	4.90552e-30	9.25222e-29
ENSMUSG00000030536	Iqgap1	25926.6	-0.80226	0.22724	-3.53045	0.000414855	0.000975706
ENSMUSG00000021196	Pfkp	25895.4	-1.22546	0.238601	-5.13603	2.80606e-07	1.0017e-06
ENSMUSG00000064368	mt-Nd6	25651.8	-0.136229	0.198321	-0.68691	0.492139	0.573073
ENSMUSG00000029581	Fscn1	25427.2	-2.52586	0.227506	-11.1024	1.22138e-28	2.13064e-27
ENSMUSG00000027763	Mbnl1	25295.4	0.847742	0.193966	4.37057	1.23922e-05	3.62671e-05
ENSMUSG00000025393	Atp5b	25139.9	-0.218786	0.127684	-1.7135	0.0866199	0.128096
ENSMUSG00000025969	Nrp2	24989	-1.00509	0.250396	-4.01402	5.96921e-05	0.00015902
ENSMUSG00000056737	Capg	24859.7	-0.590655	0.132511	-4.4574	8.29584e-06	2.48248e-05
ENSMUSG00000020641	Rsad2	24634.3	-5.06121	1.11648	-4.53318	5.81026e-06	1.7746e-05
ENSMUSG00000000594	Gm2a	24287.5	0.573176	0.219822	2.60745	0.0091219	0.0168827
ENSMUSG00000024953	Prdx5	24259.1	-1.74224	0.190519	-9.1447	5.9797e-20	6.19822e-19
ENSMUSG00000027737	Slc7a11	24177.7	-3.21107	0.287217	-11.18	5.11184e-29	9.09075e-28
ENSMUSG00000058427	Cxcl2	24090.2	-10.0416	0.992193	-10.1206	4.47519e-24	6.04234e-23
ENSMUSG00000025809	Itgb1	23861.9	-1.17226	0.128617	-9.11431	7.9173e-20	8.14892e-19
ENSMUSG00000022283	Pabpc1	23773.6	-0.966471	0.134139	-7.20501	5.80406e-13	3.56626e-12
ENSMUSG00000112023	Lilr4b	23487.5	-1.03995	0.196609	-5.28945	1.22687e-07	4.56443e-07
ENSMUSG00000030096	Slc6a6	23421	-1.28431	0.198733	-6.46247	1.03007e-10	5.26032e-10
ENSMUSG00000020644	Id2	23408.8	-1.80599	0.120537	-14.9828	9.50749e-51	4.95201e-49
ENSMUSG00000024737	Slc15a3	23346.1	-2.0973	0.167737	-12.5035	7.14072e-36	1.82394e-34
ENSMUSG00000021871	Pnp	23337.5	-1.92842	0.212054	-9.09399	9.54671e-20	9.71667e-19
ENSMUSG00000017652	Cd40	22989.8	-5.2081	0.73887	-7.04874	1.80539e-12	1.0629e-11
ENSMUSG00000024781	Lipa	22902.5	0.365459	0.217374	1.68124	0.0927158	0.136203
ENSMUSG00000042129	Rassf4	22813.8	-0.638482	0.200872	-3.17855	0.00148014	0.00317504
ENSMUSG00000034422	Parp14	22687.8	-1.75991	0.582527	-3.02116	0.00251808	0.00517695
ENSMUSG00000000682	Cd52	22322.8	-0.297132	0.217176	-1.36817	0.17126	0.234149
ENSMUSG00000027808	Serp1	22302.9	0.857138	0.200694	4.27088	1.94707e-05	5.55179e-05
ENSMUSG00000015837	Sqstm1	22298.6	-3.00174	0.186253	-16.1165	1.95495e-58	1.31856e-56
ENSMUSG00000023944	Hsp90ab1	22040.4	-0.146983	0.156788	-0.937463	0.348521	0.429486
ENSMUSG00000031444	F10	22032.7	-1.94371	0.216659	-8.97127	2.93102e-19	2.8849e-18
ENSMUSG00000027611	Procr	21942.5	-4.18908	0.590624	-7.09264	1.31577e-12	7.82196e-12
ENSMUSG00000040950	Mgl2	21888.3	0.52045	0.177422	2.93341	0.0033526	0.00672727
ENSMUSG00000052681	Rap1b	21747.9	-1.56097	0.123871	-12.6016	2.06907e-36	5.51602e-35
ENSMUSG00000100862	Gm10925	21357.7	-0.767776	0.219037	-3.50523	0.00045621	0.00106612
ENSMUSG00000034708	Grn	21328.4	-0.0454718	0.181783	-0.250144	0.802476	0.845909
ENSMUSG00000059796	Eif4a1	21235.3	-0.805941	0.153233	-5.25957	1.44389e-07	5.3285e-07
ENSMUSG00000000982	Ccl3	21178.4	-4.14558	0.294676	-14.0683	5.94934e-45	2.42547e-43
ENSMUSG00000028268	Gbp3	21146.6	-1.44674	0.137912	-10.4903	9.57491e-26	1.41554e-24
ENSMUSG00000006304	Arpc2	21138.9	-0.464443	0.162301	-2.86162	0.00421488	0.00831948
ENSMUSG00000071866	Ppia	21040.4	-0.375462	0.194143	-1.93395	0.0531192	0.0827028
ENSMUSG00000018796	Acsl1	20998.4	-3.22953	0.651573	-4.95652	7.17682e-07	2.44791e-06
ENSMUSG00000036905	C1qb	20532.6	0.40887	0.143019	2.85884	0.0042519	0.0083869
ENSMUSG00000006273	Atp6v1b2	20349	-0.29779	0.2414	-1.2336	0.217353	0.288383
ENSMUSG00000000184	Ccnd2	20280.1	-2.91606	0.288827	-10.0962	5.7422e-24	7.72453e-23
ENSMUSG00000022892	App	20258.8	-0.497781	0.168329	-2.9572	0.00310451	0.00626985
ENSMUSG00000027366	Sppl2a	20215	-1.04703	0.147837	-7.0823	1.41777e-12	8.40438e-12
ENSMUSG00000024789	Jak2	19941.4	-1.63496	0.170544	-9.58671	9.09416e-22	1.05553e-20
ENSMUSG00000038612	Mcl1	19934.6	-1.1089	0.129634	-8.55408	1.18816e-17	1.04632e-16
ENSMUSG00000026031	Cflar	19912.1	-3.02239	0.279587	-10.8102	3.08064e-27	4.97662e-26
ENSMUSG00000078812	Eif5a	19861.7	-0.384308	0.12383	-3.10351	0.0019124	0.0040198
ENSMUSG00000023010	Tmbim6	19806.5	-0.51636	0.18033	-2.86342	0.00419091	0.00827776
ENSMUSG00000018920	Cxcl16	19704	-2.66362	0.157322	-16.9311	2.65477e-64	2.2203e-62
ENSMUSG00000069792	Wfdc17	19674.6	-0.950442	0.243583	-3.90192	9.54317e-05	0.000245991
ENSMUSG00000008475	Arpc5	19562.1	-0.531442	0.148206	-3.58583	0.000336008	0.000802124
ENSMUSG00000028581	Laptm5	19388.7	0.850056	0.13804	6.15802	7.36592e-10	3.46648e-09
ENSMUSG00000054404	Slfn5	19335.9	-2.15463	0.793862	-2.71411	0.00664537	0.0126238
ENSMUSG00000033161	Atp1a1	19080.9	-0.680668	0.149165	-4.5632	5.03792e-06	1.55517e-05
ENSMUSG00000050395	Tnfsf15	19003.2	-6.83196	0.566557	-12.0587	1.74424e-33	3.92749e-32
ENSMUSG00000071714	Csf2rb2	18978	-0.812547	0.209239	-3.88334	0.000103029	0.00026455
ENSMUSG00000024772	Ehd1	18891.5	-3.19552	0.181343	-17.6214	1.68752e-69	1.64657e-67
ENSMUSG00000007892	Rplp1	18841.2	-0.614258	0.224576	-2.73519	0.00623443	0.0119199
ENSMUSG00000022443	Myh9	18773.1	-0.0155031	0.147976	-0.104768	0.91656	0.93744
ENSMUSG00000079227	Ccr5	18715.7	-0.295623	0.151678	-1.94902	0.0512933	0.0802232
ENSMUSG00000032562	Gnai2	18645.2	0.0720455	0.12687	0.567869	0.570124	0.646296
ENSMUSG00000029413	Naaa	18472.7	1.99614	0.17962	11.1132	1.08254e-28	1.89296e-27
ENSMUSG00000025290	Rps24	18411.1	-0.949917	0.195481	-4.85937	1.17758e-06	3.90642e-06
ENSMUSG00000027580	Helz2	18385.9	-3.74363	0.684519	-5.46899	4.52604e-08	1.76085e-07
ENSMUSG00000024644	Cndp2	18044.2	-0.8587	0.148298	-5.79037	7.02332e-09	2.9934e-08
ENSMUSG00000007458	M6pr	17968.6	-0.889044	0.157234	-5.65428	1.56505e-08	6.41268e-08
ENSMUSG00000022108	Itm2b	17929.1	-0.0897698	0.158872	-0.565046	0.572043	0.648321
ENSMUSG00000025132	Arhgdia	17908.8	-0.221637	0.150859	-1.46917	0.141787	0.19826
ENSMUSG00000000386	Mx1	17846.8	-3.32571	0.514105	-6.46893	9.86988e-11	5.04737e-10
ENSMUSG00000022488	Nckap1l	17819.5	-0.404924	0.206182	-1.96391	0.0495405	0.0777643
ENSMUSG00000007655	Cav1	17818.4	-3.23765	0.247267	-13.0937	3.57646e-39	1.14042e-37
ENSMUSG00000036943	Rab8b	17800.3	-1.47693	0.137505	-10.7409	6.53896e-27	1.03801e-25
ENSMUSG00000021948	Prkcd	17663.5	-0.210163	0.219695	-0.95661	0.338764	0.419294
ENSMUSG00000003814	Calr	17644.7	0.860483	0.188871	4.55593	5.21539e-06	1.60463e-05
ENSMUSG00000018293	Pfn1	17540.8	-0.259947	0.119434	-2.17649	0.0295184	0.0489942
ENSMUSG00000028480	Glipr2	17538.2	-1.74955	0.155353	-11.2618	2.02543e-29	3.70553e-28
ENSMUSG00000020048	Hsp90b1	17499.1	0.771884	0.178562	4.32279	1.54071e-05	4.45561e-05
ENSMUSG00000062070	Pgk1	17459.1	-0.234331	0.164648	-1.42323	0.15467	0.214068
ENSMUSG00000043131	Mob1a	17442.1	-0.748138	0.13201	-5.66729	1.45074e-08	5.9593e-08
ENSMUSG00000006519	Cyba	17437.7	-0.455469	0.150074	-3.03497	0.0024056	0.00496801
ENSMUSG00000064337	mt-Rnr1	17391.4	-1.15387	0.13949	-8.27208	1.31638e-16	1.06563e-15
ENSMUSG00000059498	Fcgr3	17374.9	0.360067	0.222773	1.6163	0.10603	0.152907
ENSMUSG00000018899	Irf1	17247.9	-0.521315	0.15105	-3.45129	0.000557918	0.001285
ENSMUSG00000090841	Myl6	17012	-0.554294	0.224329	-2.47089	0.0134776	0.024153
ENSMUSG00000024621	Csf1r	16933.2	1.34577	0.244087	5.51349	3.51782e-08	1.38592e-07
ENSMUSG00000028599	Tnfrsf1b	16928.1	-1.55509	0.197513	-7.87333	3.45336e-15	2.49597e-14
ENSMUSG00000053101	Gpr141	16881.3	-1.06047	0.168644	-6.28819	3.21182e-10	1.56486e-09
ENSMUSG00000031799	Tpm4	16810	-0.857757	0.159645	-5.3729	7.74792e-08	2.93779e-07
ENSMUSG00000036478	Btg1	16784.2	-1.34765	0.204473	-6.59085	4.37329e-11	2.31158e-10
ENSMUSG00000024679	Ms4a6d	16775.7	-3.02534	0.207465	-14.5824	3.63408e-48	1.68318e-46
ENSMUSG00000032399	Rpl4	16750.5	-0.136953	0.141067	-0.970837	0.33163	0.412241
ENSMUSG00000043716	Rpl7	16699.5	-0.637143	0.21726	-2.93263	0.00336109	0.00674337
ENSMUSG00000031320	Rps4x	16685.1	-0.0775782	0.178557	-0.434473	0.663945	0.729542
ENSMUSG00000028367	Txn1	16666.7	-1.40507	0.151954	-9.24671	2.31517e-20	2.47335e-19
ENSMUSG00000025366	Esyt1	16513	-0.166889	0.178543	-0.934725	0.34993	0.430929
ENSMUSG00000027248	Pdia3	16395.4	0.855632	0.168117	5.08951	3.58999e-07	1.26885e-06
ENSMUSG00000033685	Ucp2	16384.2	0.741148	0.133357	5.55761	2.7349e-08	1.09158e-07
ENSMUSG00000073489	Ifi204	16361.7	-2.06213	0.282698	-7.29447	2.99842e-13	1.88266e-12
ENSMUSG00000076441	Ass1	16268.5	-0.423287	0.209599	-2.01951	0.0434346	0.0691501
ENSMUSG00000025428	Atp5a1	16173.7	0.233781	0.130894	1.78603	0.0740941	0.111602
ENSMUSG00000102070	Gm28661	16128.5	-0.720059	0.193089	-3.72915	0.000192125	0.00047499
ENSMUSG00000036067	Slc2a6	16120.2	-2.38938	0.285006	-8.38361	5.13306e-17	4.30283e-16
ENSMUSG00000046879	Irgm1	16065.2	-0.512002	0.186211	-2.74958	0.00596717	0.0114606
ENSMUSG00000046223	Plaur	15987.4	-1.86222	0.182156	-10.2233	1.56019e-24	2.16239e-23
ENSMUSG00000028961	Pgd	15911.3	-0.36683	0.209151	-1.7539	0.0794477	0.118641
ENSMUSG00000048612	Myof	15871.5	0.071772	0.209272	0.342961	0.731628	0.788288
ENSMUSG00000019818	Cd164	15859.7	0.00341693	0.200736	0.017022	0.986419	0.990015
ENSMUSG00000022587	Ly6e	15820.4	0.604315	0.192275	3.14297	0.00167244	0.0035542
ENSMUSG00000028656	Cap1	15790.9	-0.284907	0.134326	-2.12101	0.0339207	0.0554088
ENSMUSG00000063286	Gm8995	15464.9	-0.644144	0.153016	-4.20965	2.55764e-05	7.18218e-05
ENSMUSG00000030744	Rps3	15348.7	-0.362845	0.181407	-2.00017	0.0454818	0.0720658
ENSMUSG00000047126	Cltc	15304.4	-0.324476	0.186834	-1.73671	0.0824387	0.122619
ENSMUSG00000028465	Tln1	15290.9	-0.321106	0.178824	-1.79566	0.0725492	0.109546
ENSMUSG00000033880	Lgals3bp	15263.5	-1.05468	0.251321	-4.19654	2.71027e-05	7.58172e-05
ENSMUSG00000020372	Rack1	15246.3	-0.143624	0.14018	-1.02457	0.305566	0.384985
ENSMUSG00000039361	Picalm	15221.6	0.460901	0.167996	2.74352	0.00607847	0.011643
ENSMUSG00000025130	P4hb	15191.7	0.958077	0.156828	6.10911	1.00189e-09	4.64188e-09
ENSMUSG00000079477	Rab7	15185.6	-0.0810729	0.151573	-0.534876	0.592736	0.667022
ENSMUSG00000015839	Nfe2l2	15173.6	-0.659175	0.27044	-2.43741	0.0147927	0.0262942
ENSMUSG00000063856	Gpx1	15152.4	0.762118	0.137952	5.52453	3.30365e-08	1.30646e-07
ENSMUSG00000024300	Myo1f	15137.8	-0.464547	0.182504	-2.54541	0.010915	0.0198919
ENSMUSG00000093674	Rpl41	15125.2	-0.55599	0.200452	-2.77369	0.0055425	0.0106962
ENSMUSG00000028639	Ybx1	15102.4	-0.162359	0.152814	-1.06246	0.288026	0.366028
ENSMUSG00000021109	Hif1a	15084.6	-2.16989	0.186019	-11.6649	1.9263e-31	3.8926e-30
ENSMUSG00000043263	Ifi209	15070.9	-2.81907	0.626764	-4.49782	6.86542e-06	2.07608e-05
ENSMUSG00000021728	Emb	15042.5	-0.202441	0.172831	-1.17132	0.241468	0.315266
ENSMUSG00000101111	Gm28437	15028	-0.817165	0.226312	-3.61079	0.000305264	0.000732673
ENSMUSG00000028793	Rnf19b	14990.7	-1.96942	0.202312	-9.73454	2.14795e-22	2.61324e-21
ENSMUSG00000029622	Arpc1b	14977.6	0.147856	0.121917	1.21276	0.225221	0.297048
ENSMUSG00000027940	Tpm3	14907.5	-0.430718	0.156993	-2.74354	0.00607802	0.011643
ENSMUSG00000028081	Rps3a1	14907.3	-0.40713	0.190669	-2.13527	0.0327391	0.0536945
ENSMUSG00000001128	Cfp	14856.7	0.0231141	0.129485	0.178508	0.858324	0.891974
ENSMUSG00000037944	Ccr7	14851.2	-1.96435	0.1801	-10.907	1.0671e-27	1.77276e-26
ENSMUSG00000040809	Chil3	14818.9	-0.569441	0.18417	-3.09194	0.00198855	0.00416909
ENSMUSG00000049103	Ccr2	14770.7	1.20556	0.262566	4.59143	4.40209e-06	1.36966e-05
ENSMUSG00000050565	Tor1aip2	14720.4	-2.107	0.244237	-8.62686	6.30618e-18	5.67634e-17
ENSMUSG00000044533	Rps2	14556.1	-0.110734	0.151627	-0.730305	0.465204	0.546666
ENSMUSG00000039062	Anpep	14493.2	-0.235048	0.214373	-1.09644	0.272884	0.349793
ENSMUSG00000040659	Efhd2	14452.3	-0.757729	0.133654	-5.66934	1.4335e-08	5.89511e-08
ENSMUSG00000020719	Ddx5	14383.2	-0.79733	0.190007	-4.19631	2.71298e-05	7.58784e-05
ENSMUSG00000017404	Rpl19	14335.4	-0.562205	0.151477	-3.71148	0.000206049	0.000507785
ENSMUSG00000057666	Gapdh	14243.8	-0.211413	0.156107	-1.35428	0.175646	0.239363
ENSMUSG00000027712	Anxa5	14189.6	-0.839267	0.213257	-3.93547	8.30333e-05	0.000216126
ENSMUSG00000015950	Ncf1	14041	-1.12507	0.113246	-9.93476	2.93893e-23	3.75998e-22
ENSMUSG00000005087	Cd44	13953.6	-0.931057	0.205385	-4.53322	5.80912e-06	1.7746e-05
ENSMUSG00000037321	Tap1	13918.9	-0.978946	0.151492	-6.46205	1.03291e-10	5.27116e-10
ENSMUSG00000025044	Msr1	13883.7	-0.437262	0.147628	-2.96192	0.00305728	0.00618213
ENSMUSG00000021996	Esd	13853.1	-1.20933	0.147096	-8.22134	2.01241e-16	1.6051e-15
ENSMUSG00000023186	Vwa5a	13773.3	-1.17707	0.126119	-9.33307	1.02849e-20	1.12588e-19
ENSMUSG00000026628	Atf3	13769.9	-2.07832	0.186457	-11.1464	7.45814e-29	1.31515e-27
ENSMUSG00000078920	Ifi47	13756.8	-0.549669	0.159403	-3.44831	0.00056411	0.00129837
ENSMUSG00000020097	Sgpl1	13675.2	-0.688147	0.201711	-3.41155	0.000645941	0.0014719
ENSMUSG00000018567	Gabarap	13646.3	-0.794859	0.140597	-5.65344	1.5727e-08	6.44221e-08
ENSMUSG00000030921	Trim30a	13423.6	-1.74957	0.522225	-3.35022	0.000807471	0.00181121
ENSMUSG00000020437	Myo1g	13350.6	-1.34533	0.135371	-9.93811	2.84163e-23	3.64186e-22
ENSMUSG00000006333	Rps9	13344.8	-0.480198	0.177326	-2.708	0.0067691	0.0128399
ENSMUSG00000000957	Mmp14	13252.6	-1.68998	0.224414	-7.53064	5.04941e-14	3.35619e-13
ENSMUSG00000026107	Nabp1	13250.4	-1.32698	0.159749	-8.30664	9.84477e-17	8.08121e-16
ENSMUSG00000016559	H3f3b	13244.1	-1.35352	0.131736	-10.2745	9.18316e-25	1.28864e-23
ENSMUSG00000034459	Ifit1	13222	-3.77811	0.920332	-4.10516	4.04029e-05	0.000110218
ENSMUSG00000032688	Malt1	13212.7	-2.46847	0.205751	-11.9974	3.66696e-33	8.11947e-32
ENSMUSG00000079547	H2-DMb1	13170.1	0.268765	0.113135	2.37561	0.0175201	0.030647
ENSMUSG00000058715	Fcer1g	13019.2	-0.538846	0.18002	-2.99325	0.0027602	0.00562886
ENSMUSG00000021218	Gdi2	12985.4	0.310057	0.141381	2.19307	0.0283024	0.0471793
ENSMUSG00000025351	Cd63	12890.6	-0.144225	0.126348	-1.14149	0.253666	0.328728
ENSMUSG00000071415	Rpl23	12829.4	-0.50925	0.159781	-3.18717	0.00143674	0.00309055
ENSMUSG00000030830	Itgal	12786.5	-0.707196	0.226132	-3.12735	0.00176387	0.00373713
ENSMUSG00000008682	Rpl10	12761.4	-0.175948	0.155393	-1.13228	0.257518	0.332954
ENSMUSG00000041324	Inhba	12756.7	-6.40135	0.748998	-8.54655	1.26825e-17	1.11417e-16
ENSMUSG00000079197	Psme2	12704.5	-1.13564	0.154167	-7.36627	1.75466e-13	1.12096e-12
ENSMUSG00000018819	Lsp1	12672.9	-0.665776	0.149597	-4.45046	8.5685e-06	2.55675e-05
ENSMUSG00000078578	Ube2d3	12663.1	-1.02173	0.118388	-8.63038	6.11461e-18	5.51068e-17
ENSMUSG00000037902	Sirpa	12592.3	0.124882	0.166078	0.751946	0.452084	0.533949
ENSMUSG00000005103	Wdr1	12567.9	-0.374983	0.161007	-2.32899	0.0198597	0.0343158
ENSMUSG00000018707	Dync1h1	12562.1	-0.673065	0.235959	-2.85247	0.00433814	0.00853697
ENSMUSG00000017760	Ctsa	12534.3	0.224628	0.204433	1.09878	0.271863	0.348674
ENSMUSG00000067212	H2-T23	12532.1	-0.903025	0.125753	-7.18092	6.92432e-13	4.2262e-12
ENSMUSG00000027832	Ptx3	12494.9	-4.64646	0.588527	-7.89508	2.90136e-15	2.10845e-14
ENSMUSG00000010095	Slc3a2	12489.5	-2.14441	0.182021	-11.7811	4.88444e-32	1.02419e-30
ENSMUSG00000036908	Unc93b1	12372.8	-0.17405	0.156014	-1.1156	0.264593	0.340957
ENSMUSG00000037405	Icam1	12360.6	-0.99819	0.203032	-4.91642	8.81431e-07	2.98074e-06
ENSMUSG00000028382	Ptbp3	12348.4	-0.798238	0.162336	-4.9172	8.77911e-07	2.96952e-06
ENSMUSG00000031827	Cotl1	12347	0.755341	0.15087	5.00657	5.54078e-07	1.91986e-06
ENSMUSG00000032068	Plet1	12342.8	1.00489	0.199528	5.03634	4.74518e-07	1.65674e-06
ENSMUSG00000027828	Ssr3	12299.4	-0.00678069	0.132657	-0.0511145	0.959234	0.970037
ENSMUSG00000021457	Syk	12295.3	-1.17261	0.171419	-6.84064	7.8842e-12	4.41781e-11
ENSMUSG00000034707	Gns	12171.1	-0.248134	0.209992	-1.18163	0.237352	0.310584
ENSMUSG00000032434	Cmtm6	12101.4	-0.758857	0.155501	-4.88008	1.06041e-06	3.53856e-06
ENSMUSG00000041736	Tspo	12069.2	-1.39547	0.172779	-8.07666	6.65673e-16	5.08762e-15
ENSMUSG00000099974	Bcl2a1d	12015.2	-2.33787	0.192763	-12.1282	7.48415e-34	1.72773e-32
ENSMUSG00000027184	Caprin1	12004.2	-0.42166	0.171023	-2.46551	0.0136819	0.0244982
ENSMUSG00000016319	Slc25a5	11974.4	0.197952	0.210221	0.94164	0.346377	0.427487
ENSMUSG00000050721	Plekho2	11964.8	-0.569189	0.198297	-2.87038	0.0040998	0.00811063
ENSMUSG00000028788	Ptp4a2	11938.2	-0.188013	0.122012	-1.54093	0.123333	0.175134
ENSMUSG00000026112	Coa5	11904.2	-0.186406	0.169243	-1.10141	0.270717	0.347624
ENSMUSG00000041028	Ghitm	11897.2	-1.51815	0.147463	-10.2951	7.41183e-25	1.04609e-23
ENSMUSG00000036381	P2ry14	11877.3	-1.73748	0.163323	-10.6383	1.97691e-26	3.0618e-25
ENSMUSG00000035692	Isg15	11840.1	-3.94999	0.963735	-4.09863	4.15611e-05	0.000113128
ENSMUSG00000001525	Tubb5	11839.7	0.446944	0.116524	3.83565	0.000125234	0.000317443
ENSMUSG00000000740	Rpl13	11817.9	-0.168283	0.129429	-1.3002	0.193533	0.260608
ENSMUSG00000101249	Gm29216	11800.2	-0.708984	0.147518	-4.80609	1.53912e-06	5.05192e-06
ENSMUSG00000029771	Irf5	11792.2	-0.573074	0.165182	-3.46934	0.000521736	0.00120558
ENSMUSG00000026832	Cytip	11787.7	-1.56461	0.168324	-9.29518	1.46959e-20	1.5909e-19
ENSMUSG00000006818	Sod2	11773.1	-1.88673	0.219412	-8.59903	8.03958e-18	7.17483e-17
ENSMUSG00000060036	Rpl3	11716.5	0.0319377	0.163569	0.195255	0.845194	0.882014
ENSMUSG00000061477	Rps7	11711.8	-0.564237	0.229753	-2.45584	0.0140556	0.025115
ENSMUSG00000005142	Man2b1	11550.3	0.694779	0.184161	3.77266	0.000161514	0.000403054
ENSMUSG00000019173	Rab5c	11539.9	-0.561213	0.126046	-4.45244	8.49006e-06	2.53541e-05
ENSMUSG00000048076	Arf1	11519.5	-0.0310415	0.130085	-0.238624	0.811397	0.853378
ENSMUSG00000036896	C1qc	11509.7	0.512581	0.12827	3.99611	6.43929e-05	0.000170827
ENSMUSG00000005054	Cstb	11506.5	-0.471417	0.135157	-3.48792	0.000486793	0.00113145
ENSMUSG00000003970	Rpl8	11485.5	-0.0219964	0.122414	-0.179688	0.857397	0.891255
ENSMUSG00000026238	Ptma	11448	0.0322123	0.122282	0.263427	0.792222	0.837786
ENSMUSG00000023456	Tpi1	11419.7	0.167717	0.140193	1.19633	0.231567	0.30404
ENSMUSG00000027907	S100a11	11409.3	-0.396246	0.128329	-3.08774	0.00201688	0.00422244
ENSMUSG00000068823	Csde1	11405.9	-1.47191	0.121899	-12.0748	1.43559e-33	3.24249e-32
ENSMUSG00000032412	Atp1b3	11363.5	-1.53357	0.236754	-6.47749	9.32637e-11	4.78614e-10
ENSMUSG00000025473	Adam8	11348.5	-0.603862	0.154352	-3.91224	9.14456e-05	0.000236424
ENSMUSG00000001794	Capns1	11287	-0.396788	0.132056	-3.00469	0.00265854	0.00544276
ENSMUSG00000020638	Cmpk2	11270.9	-3.74527	0.915904	-4.08915	4.32949e-05	0.000117563
ENSMUSG00000030579	Tyrobp	11270.5	0.251753	0.175034	1.43831	0.150345	0.208752
ENSMUSG00000025283	Sat1	11268.7	-2.0919	0.186286	-11.2295	2.9203e-29	5.3095e-28
ENSMUSG00000019877	Serinc1	11189.6	-0.959944	0.137116	-7.00095	2.54226e-12	1.47419e-11
ENSMUSG00000034993	Vat1	11164.3	-0.436153	0.155641	-2.80231	0.00507383	0.00986066
ENSMUSG00000015396	Cd83	11078.8	-3.05205	0.163544	-18.6619	1.01047e-77	1.36938e-75
ENSMUSG00000028064	Sema4a	10997.7	-0.571768	0.151455	-3.77517	0.000159898	0.000399432
ENSMUSG00000024608	Rps14	10955.6	-0.734825	0.225772	-3.25472	0.00113504	0.00248232
ENSMUSG00000037649	H2-DMa	10949.5	0.998144	0.131403	7.59607	3.05249e-14	2.07603e-13
ENSMUSG00000026421	Csrp1	10845.7	-2.14737	0.187763	-11.4366	2.74459e-30	5.2441e-29
ENSMUSG00000025232	Hexa	10822.3	0.032807	0.119904	0.27361	0.784384	0.831374
ENSMUSG00000012848	Rps5	10696.1	-0.442416	0.177949	-2.48619	0.0129119	0.0232246
ENSMUSG00000040713	Creg1	10670.8	0.228506	0.121328	1.88337	0.0596497	0.0919207
ENSMUSG00000030591	Psmd8	10623.2	-1.22007	0.126122	-9.67375	3.89837e-22	4.6463e-21
ENSMUSG00000007815	Rhoa	10564.8	-0.476548	0.144348	-3.30139	0.000962068	0.00213152
ENSMUSG00000040952	Rps19	10553.5	-0.558042	0.181331	-3.07748	0.00208757	0.00436169
ENSMUSG00000009927	Rps25	10545.7	-0.511756	0.204287	-2.50509	0.0122422	0.0220906
ENSMUSG00000030123	Plxnd1	10515.9	-0.14327	0.118544	-1.20858	0.226824	0.298757
ENSMUSG00000038467	Chmp4b	10462.8	-1.47682	0.137201	-10.7639	5.09513e-27	8.14108e-26
ENSMUSG00000038615	Nfe2l1	10455.4	-1.49038	0.134735	-11.0616	1.92685e-28	3.32563e-27
ENSMUSG00000030748	Il4ra	10449.7	-0.140704	0.11618	-1.21108	0.225863	0.29776
ENSMUSG00000036636	Clcn7	10425.6	-0.804161	0.224227	-3.58637	0.000335314	0.000800988
ENSMUSG00000029561	Oasl2	10410.1	-2.32142	0.914023	-2.53978	0.0110921	0.0201921
ENSMUSG00000028163	Nfkb1	10402.1	-1.89005	0.189582	-9.96957	2.0713e-23	2.68279e-22
ENSMUSG00000000787	Ddx3x	10383.4	0.243279	0.120033	2.02676	0.0426873	0.0680801
ENSMUSG00000054203	Ifi205	10383.2	-5.34414	0.951653	-5.61563	1.95842e-08	7.94442e-08
ENSMUSG00000051853	Arf3	10361.3	-0.28442	0.147416	-1.92937	0.0536848	0.0835173
ENSMUSG00000025498	Irf7	10345.4	-4.0173	0.998338	-4.02399	5.72207e-05	0.000152881
ENSMUSG00000095115	Itpripl2	10317.8	-0.937518	0.152598	-6.14372	8.06132e-10	3.77433e-09
ENSMUSG00000017707	Serinc3	10311.8	-0.177873	0.167102	-1.06446	0.287122	0.365133
ENSMUSG00000106106	Rn18s-rs5	10293.9	-0.0608819	0.23289	-0.26142	0.793769	0.838998
ENSMUSG00000021771	Vdac2	10290.6	-0.447196	0.212688	-2.1026	0.035501	0.0577518
ENSMUSG00000020368	Canx	10254.9	0.266333	0.218715	1.21772	0.223332	0.294768
ENSMUSG00000021546	Hnrnpk	10231.7	-0.364592	0.129526	-2.81481	0.00488061	0.0095142
ENSMUSG00000053113	Socs3	10207.7	-3.08745	0.18792	-16.4296	1.1746e-60	8.72666e-59
ENSMUSG00000026896	Ifih1	10155.9	-3.16143	0.743989	-4.2493	2.14437e-05	6.07294e-05
ENSMUSG00000030107	Usp18	10121.5	-3.85016	0.788359	-4.88377	1.04079e-06	3.47864e-06
ENSMUSG00000039501	Znfx1	10096.5	-1.18474	0.461626	-2.56645	0.0102745	0.0188396
ENSMUSG00000051223	Bzw1	10081.6	-0.441876	0.128549	-3.4374	0.000587318	0.00134733
ENSMUSG00000038301	Snx10	10078.1	-1.04481	0.128775	-8.11347	4.91946e-16	3.79953e-15
ENSMUSG00000008668	Rps18	10075.5	-0.542986	0.210771	-2.57619	0.00998953	0.0183585
ENSMUSG00000045128	Rpl18a	10055.6	-0.525801	0.187443	-2.80513	0.00502967	0.00978132
ENSMUSG00000026866	Kynu	10012.2	-2.10674	0.216865	-9.71452	2.61471e-22	3.15489e-21
ENSMUSG00000069833	Ahnak	9997.86	-0.582595	0.188479	-3.09104	0.00199459	0.00418115
ENSMUSG00000024048	Myl12a	9977.94	-0.818507	0.118781	-6.89089	5.54433e-12	3.1355e-11
ENSMUSG00000029614	Rpl6	9963.63	-0.154046	0.153041	-1.00656	0.314144	0.394034
ENSMUSG00000039682	Lap3	9960.6	-0.987777	0.140922	-7.00937	2.39387e-12	1.39311e-11
ENSMUSG00000019505	Ubb	9951.28	-0.739034	0.124078	-5.95619	2.58186e-09	1.14371e-08
ENSMUSG00000037820	Tgm2	9944.86	-0.885499	0.221294	-4.00146	6.29532e-05	0.00016719
ENSMUSG00000015143	Actn1	9935.75	-1.38638	0.155597	-8.9101	5.09883e-19	4.93562e-18
ENSMUSG00000030605	Mfge8	9916.78	0.0677616	0.182578	0.371137	0.710536	0.770725
ENSMUSG00000058558	Rpl5	9904.93	-0.437362	0.196608	-2.22453	0.0261127	0.0438236
ENSMUSG00000040253	Gbp7	9904.67	-0.0551152	0.170158	-0.323906	0.746009	0.799838
ENSMUSG00000047945	Marcksl1	9884.85	-2.36938	0.171381	-13.8253	1.79483e-43	6.9495e-42
ENSMUSG00000032786	Alas1	9853.5	-0.856903	0.263391	-3.25335	0.00114054	0.00249371
ENSMUSG00000026796	Fam129b	9836.26	-1.79319	0.161312	-11.1163	1.04562e-28	1.83058e-27
ENSMUSG00000038650	Rnh1	9770.57	-0.0793112	0.110836	-0.715575	0.474254	0.555605
ENSMUSG00000021957	Tkt	9766.72	0.649841	0.111514	5.82742	5.62914e-09	2.42318e-08
ENSMUSG00000056091	St3gal5	9723.86	-2.63578	0.226012	-11.6621	1.99115e-31	4.00859e-30
ENSMUSG00000052837	Junb	9713.89	-2.36045	0.162708	-14.5072	1.0905e-47	4.86601e-46
ENSMUSG00000022901	Cd86	9701.39	-2.57088	0.167017	-15.393	1.82418e-53	1.04701e-51
ENSMUSG00000001924	Uba1	9698.55	-0.315107	0.157246	-2.00391	0.0450793	0.0715443
ENSMUSG00000062647	Rpl7a	9654.28	-0.20771	0.115085	-1.80484	0.0711001	0.107569
ENSMUSG00000047735	Samd9l	9603.35	-1.02359	0.167624	-6.10646	1.01864e-09	4.712e-09
ENSMUSG00000026219	Trip12	9593.13	-0.873828	0.171587	-5.09263	3.53129e-07	1.24871e-06
ENSMUSG00000021025	Nfkbia	9563.31	-2.43833	0.227816	-10.7031	9.84475e-27	1.54933e-25
ENSMUSG00000020460	Rps27a	9546.84	-0.555843	0.228598	-2.43153	0.0150352	0.026678
ENSMUSG00000053318	Slamf8	9543.89	-0.562044	0.212649	-2.64306	0.00821612	0.0153421
ENSMUSG00000032802	Srxn1	9525.63	-1.88979	0.216831	-8.7155	2.89484e-18	2.66471e-17
ENSMUSG00000028494	Plin2	9519.82	-1.27253	0.14482	-8.78695	1.53674e-18	1.44054e-17
ENSMUSG00000039621	Prex1	9489.63	-0.604418	0.141314	-4.27712	1.89323e-05	5.4088e-05
ENSMUSG00000030084	Plxna1	9466.15	-0.731757	0.209035	-3.50064	0.000464138	0.00108326
ENSMUSG00000048277	Syngr2	9431.55	-0.348622	0.158396	-2.20095	0.0277393	0.0463144
ENSMUSG00000031167	Rbm3	9416.61	-0.670027	0.198428	-3.37668	0.000733671	0.00165786
ENSMUSG00000001123	Lgals9	9414.37	-2.24085	0.473356	-4.73396	2.20185e-06	7.0827e-06
ENSMUSG00000052459	Atp6v1a	9403.28	-0.606054	0.230388	-2.63057	0.00852409	0.0158646
ENSMUSG00000003382	Etv3	9377.19	-1.50476	0.153177	-9.82364	8.90682e-23	1.10288e-21
ENSMUSG00000032561	Acpp	9355.39	-3.76631	0.18884	-19.9445	1.67287e-88	3.26455e-86
ENSMUSG00000035385	Ccl2	9309.9	-2.98084	0.572859	-5.20345	1.95619e-07	7.11856e-07
ENSMUSG00000038127	Ccdc50	9304.56	-1.29559	0.165355	-7.83522	4.68012e-15	3.35282e-14
ENSMUSG00000027340	Slc23a2	9275.17	-1.08803	0.216427	-5.02724	4.97597e-07	1.73442e-06
ENSMUSG00000000346	Dazap2	9254.52	-0.224726	0.142642	-1.57546	0.11515	0.16468
ENSMUSG00000022186	Oxct1	9239.41	0.970223	0.166002	5.84463	5.07692e-09	2.19321e-08
ENSMUSG00000029064	Gnb1	9217.59	-0.736939	0.141586	-5.2049	1.94104e-07	7.06518e-07
ENSMUSG00000017781	Pitpna	9214.29	0.501334	0.116981	4.28561	1.82238e-05	5.21555e-05
ENSMUSG00000020611	Gna13	9210.53	-1.80332	0.200429	-8.9973	2.31333e-19	2.29235e-18
ENSMUSG00000031591	Asah1	9187.95	0.431928	0.183713	2.3511	0.018718	0.0325596
ENSMUSG00000027533	Fabp5	9186.84	0.0812915	0.151583	0.536283	0.591763	0.666325
ENSMUSG00000001847	Rac1	9186.37	-0.0184422	0.152259	-0.121124	0.903593	0.927353
ENSMUSG00000026553	Copa	9185.47	-0.722019	0.166663	-4.33222	1.47615e-05	4.28075e-05
ENSMUSG00000002985	Apoe	9184.72	-0.172692	0.124165	-1.39083	0.164277	0.225614
ENSMUSG00000075700	Selenot	9178.93	-0.206851	0.143084	-1.44566	0.148272	0.206187
ENSMUSG00000038900	Rpl12	9164.66	-0.408753	0.19037	-2.14715	0.0317811	0.0522991
ENSMUSG00000031996	Aplp2	9162.38	0.101067	0.177908	0.568082	0.569979	0.646182
ENSMUSG00000060938	Rpl26	9132.81	-0.690697	0.229256	-3.01277	0.00258871	0.00531244
ENSMUSG00000034892	Rps29	9130.7	-0.637312	0.187963	-3.39063	0.000697321	0.00158159
ENSMUSG00000028843	Sh3bgrl3	9122.79	0.362306	0.133274	2.71851	0.00655776	0.0124713
ENSMUSG00000020143	Dock2	9116.08	0.122289	0.191726	0.637834	0.523582	0.603825
ENSMUSG00000022636	Alcam	9111.99	-2.49604	0.17149	-14.555	5.42649e-48	2.48972e-46
ENSMUSG00000002111	Spi1	9057.7	-0.468068	0.157273	-2.97616	0.00291886	0.00592707
ENSMUSG00000022831	Hcls1	9008.32	-0.665067	0.135159	-4.92061	8.62727e-07	2.91951e-06
ENSMUSG00000019087	Atp6ap1	8999.84	0.0525707	0.171609	0.306341	0.759345	0.811462
ENSMUSG00000068566	Myadm	8997.46	0.320753	0.185517	1.72897	0.083815	0.124338
ENSMUSG00000039191	Rbpj	8994.28	-0.894038	0.188234	-4.74962	2.03804e-06	6.58325e-06
ENSMUSG00000027514	Zbp1	8976.19	-1.63306	0.211983	-7.70372	1.32156e-14	9.19753e-14
ENSMUSG00000020250	Txnrd1	8966.75	-1.75307	0.198392	-8.83638	9.88741e-19	9.39079e-18
ENSMUSG00000058587	Tmod3	8941.79	-1.26357	0.141899	-8.90474	5.35133e-19	5.16977e-18
ENSMUSG00000032097	Ddx6	8941.64	-0.733432	0.134201	-5.46518	4.62442e-08	1.79578e-07
ENSMUSG00000079523	Tmsb10	8933.96	-0.438987	0.11665	-3.76329	0.000167694	0.000417765
ENSMUSG00000020458	Rtn4	8926.96	-0.83833	0.109718	-7.64078	2.15914e-14	1.48344e-13
ENSMUSG00000069662	Marcks	8908.96	-0.774388	0.126654	-6.11422	9.70295e-10	4.50833e-09
ENSMUSG00000017631	Abr	8890.08	-0.492557	0.209943	-2.34614	0.0189689	0.0329609
ENSMUSG00000028745	Capzb	8884.18	0.0733938	0.107789	0.680904	0.495932	0.577122
ENSMUSG00000020326	Ccng1	8879.24	0.42973	0.178465	2.40793	0.0160433	0.0282879
ENSMUSG00000057841	Rpl32	8869.67	-0.29902	0.130579	-2.28995	0.0220242	0.037653
ENSMUSG00000024404	Riok3	8807.15	-1.08426	0.172867	-6.27222	3.55929e-10	1.72954e-09
ENSMUSG00000016528	Mapkapk2	8792.53	-0.824664	0.190803	-4.32208	1.54564e-05	4.46811e-05
ENSMUSG00000019132	BC005537	8782.09	-0.648801	0.152111	-4.26531	1.99625e-05	5.67985e-05
ENSMUSG00000039936	Pik3cd	8766.55	0.328166	0.172134	1.90646	0.0565903	0.0876276
ENSMUSG00000031007	Atp6ap2	8763.93	-0.320277	0.206868	-1.54822	0.12157	0.172798
ENSMUSG00000032359	Ctsh	8762.99	0.269527	0.144456	1.8658	0.062069	0.0951646
ENSMUSG00000021614	Vcan	8733.6	-3.76121	0.574134	-6.5511	5.71139e-11	2.98543e-10
ENSMUSG00000028234	Rps20	8733.29	-0.595131	0.157688	-3.7741	0.000160585	0.000400942
ENSMUSG00000025503	Taldo1	8710.35	0.283456	0.126811	2.23526	0.0254	0.042755
ENSMUSG00000034855	Cxcl10	8678.13	-1.95817	0.818669	-2.3919	0.0167615	0.0294395
ENSMUSG00000047675	Rps8	8672.35	-0.0186083	0.126376	-0.147245	0.882938	0.911139
ENSMUSG00000003363	Pld3	8664	0.00469939	0.197582	0.0237845	0.981024	0.986348
ENSMUSG00000037062	Sh3glb1	8662.92	-1.28634	0.170001	-7.56662	3.83046e-14	2.57522e-13
ENSMUSG00000040249	Lrp1	8661.57	0.675463	0.149736	4.51104	6.4511e-06	1.95929e-05
ENSMUSG00000028495	Rps6	8628.95	-0.23303	0.114431	-2.03642	0.0417081	0.0666273
ENSMUSG00000089809	Rasgef1b	8627.35	-2.35803	0.495411	-4.75975	1.93832e-06	6.275e-06
ENSMUSG00000045962	Wnk1	8623.53	-1.60499	0.157732	-10.1754	2.55436e-24	3.50053e-23
ENSMUSG00000018930	Ccl4	8618.75	-3.37716	0.196294	-17.2045	2.45517e-66	2.21814e-64
ENSMUSG00000052593	Adam17	8611.57	-0.907409	0.214477	-4.2308	2.32858e-05	6.56796e-05
ENSMUSG00000003226	Ranbp2	8599.49	-0.329632	0.15555	-2.11914	0.0340785	0.0556255
ENSMUSG00000024014	Pim1	8598.73	-2.22423	0.158232	-14.0568	7.00026e-45	2.846e-43
ENSMUSG00000027540	Ptpn1	8592.41	-0.512361	0.136123	-3.76396	0.000167244	0.000416714
ENSMUSG00000001750	Tcirg1	8552.39	-0.64312	0.136187	-4.72233	2.33161e-06	7.4771e-06
ENSMUSG00000020849	Ywhae	8531.88	-0.613769	0.125347	-4.89655	9.7536e-07	3.27394e-06
ENSMUSG00000026358	Rgs1	8487.01	-3.11756	0.244521	-12.7497	3.12996e-37	8.79271e-36
ENSMUSG00000031696	Vps35	8480.13	-0.611461	0.155259	-3.93832	8.20537e-05	0.000213728
ENSMUSG00000022500	Litaf	8455.61	-0.573474	0.129188	-4.43906	9.03545e-06	2.68896e-05
ENSMUSG00000000001	Gnai3	8453.82	-0.822635	0.15744	-5.22506	1.74097e-07	6.36542e-07
ENSMUSG00000040385	Ppp1ca	8444.51	0.136504	0.110691	1.2332	0.217501	0.288451
ENSMUSG00000056692	D17Wsu92e	8436.02	-0.682998	0.169293	-4.03442	5.47374e-05	0.000146728
ENSMUSG00000022285	Ywhaz	8430.24	-0.881728	0.164872	-5.34795	8.89564e-08	3.35385e-07
ENSMUSG00000030214	Plbd1	8384.14	-0.114397	0.13123	-0.871732	0.383355	0.465741
ENSMUSG00000039678	Tbc1d13	8370.07	-1.33796	0.177485	-7.53844	4.75624e-14	3.16708e-13
ENSMUSG00000060519	Tor3a	8366.9	-1.74352	0.454604	-3.83524	0.00012544	0.000317913
ENSMUSG00000036427	Gpi1	8345.46	0.71044	0.140051	5.07273	3.92147e-07	1.38034e-06
ENSMUSG00000019850	Tnfaip3	8328.93	-2.75541	0.261262	-10.5465	5.27061e-26	7.96085e-25
ENSMUSG00000027423	Snx5	8314.39	0.924455	0.168757	5.47801	4.30131e-08	1.67833e-07
ENSMUSG00000030403	Vasp	8272.89	-0.852524	0.130209	-6.54735	5.85653e-11	3.05474e-10
ENSMUSG00000036402	Gng12	8264.46	-1.72334	0.227263	-7.583	3.37644e-14	2.28468e-13
ENSMUSG00000019210	Atp6v1e1	8237.03	-1.4278	0.157785	-9.049	1.44287e-19	1.45139e-18
ENSMUSG00000001833	Sept7	8217.3	-0.687782	0.121572	-5.65739	1.53688e-08	6.30077e-08
ENSMUSG00000040152	Thbs1	8215.35	-2.74208	0.147963	-18.5322	1.13543e-76	1.47064e-74
ENSMUSG00000062328	Rpl17	8202.63	-0.411121	0.166414	-2.47047	0.0134936	0.0241758
ENSMUSG00000040033	Stat2	8198.36	-1.47742	0.248249	-5.95137	2.65907e-09	1.17649e-08
ENSMUSG00000035493	Tgfbi	8195.99	1.76358	0.181796	9.70087	2.98932e-22	3.5862e-21
ENSMUSG00000051391	Ywhag	8184.27	-0.514953	0.155915	-3.30277	0.00095734	0.0021233
ENSMUSG00000034484	Snx2	8169.5	-0.742981	0.203344	-3.65382	0.000258366	0.000628044
ENSMUSG00000024030	Abcg1	8168.68	-0.253246	0.153932	-1.64519	0.0999316	0.145373
ENSMUSG00000020585	Laptm4a	8165.35	-0.724894	0.112714	-6.43129	1.26522e-10	6.40976e-10
ENSMUSG00000015932	Dstn	8132.44	-0.572811	0.146087	-3.92102	8.81754e-05	0.000228575
ENSMUSG00000021929	Kpna3	8127.47	-2.34592	0.174616	-13.4347	3.78608e-41	1.32567e-39
ENSMUSG00000041362	Shtn1	8102.21	-0.739937	0.149137	-4.96144	6.99723e-07	2.39e-06
ENSMUSG00000032661	Oas3	8099.57	-1.78659	0.749967	-2.38222	0.0172086	0.0301383
ENSMUSG00000041959	S100a10	8079.25	-0.211038	0.198742	-1.06187	0.288295	0.366293
ENSMUSG00000024835	Coro1b	8067.74	-0.312956	0.10539	-2.9695	0.00298286	0.00604334
ENSMUSG00000004040	Stat3	8066.22	-0.647695	0.119233	-5.43219	5.56674e-08	2.14577e-07
ENSMUSG00000007041	Clic1	8061.61	-0.206781	0.141137	-1.46512	0.142889	0.19963
ENSMUSG00000024335	Brd2	8061.31	-1.18871	0.161126	-7.37752	1.61259e-13	1.03381e-12
ENSMUSG00000022867	Usp25	8052.07	-1.5514	0.239612	-6.47462	9.50483e-11	4.87089e-10
ENSMUSG00000029713	Gnb2	8041.97	-0.535826	0.115196	-4.65142	3.29651e-06	1.04094e-05
ENSMUSG00000030104	Edem1	8020.63	-0.454092	0.120235	-3.7767	0.000158923	0.000397198
ENSMUSG00000025647	Shisa5	8009.63	-0.430873	0.195088	-2.20861	0.0272019	0.0455003
ENSMUSG00000022841	Ap2m1	8006.3	0.0242684	0.142685	0.170083	0.864945	0.896998
ENSMUSG00000025016	Tm9sf3	8004.28	0.0210949	0.113105	0.186508	0.852047	0.887142
ENSMUSG00000031311	Nono	7997.02	-1.01473	0.177429	-5.71907	1.0711e-08	4.47391e-08
ENSMUSG00000020671	Rab10	7986.9	-1.28208	0.150094	-8.5418	1.32152e-17	1.1575e-16
ENSMUSG00000037731	Themis2	7986.21	-0.378367	0.200086	-1.89102	0.0586216	0.0904571
ENSMUSG00000032336	Nptn	7938.12	-0.396195	0.186359	-2.12598	0.0335052	0.0548403
ENSMUSG00000030103	Bhlhe40	7937.98	-2.31974	0.148821	-15.5874	8.86443e-55	5.31721e-53
ENSMUSG00000059291	Rpl11	7921.2	-0.279691	0.204727	-1.36616	0.171888	0.234854
ENSMUSG00000055447	Cd47	7920.23	-1.07925	0.165905	-6.50522	7.75784e-11	4.01073e-10
ENSMUSG00000005413	Hmox1	7918.39	-2.47138	0.260034	-9.50409	2.018e-21	2.29312e-20
ENSMUSG00000073702	Rpl31	7917.2	-0.631921	0.21838	-2.89367	0.00380767	0.00758115
ENSMUSG00000020149	Rab1a	7877.58	-0.466929	0.146531	-3.18656	0.00143975	0.00309611
ENSMUSG00000004266	Ptpn6	7869.18	-0.700206	0.158846	-4.40807	1.04295e-05	3.07816e-05
ENSMUSG00000024456	Diaph1	7867.44	-0.174024	0.119785	-1.45281	0.146278	0.203839
ENSMUSG00000070372	Capza1	7858.08	-0.450008	0.144368	-3.1171	0.0018264	0.00385453
ENSMUSG00000021190	Lgmn	7823.69	-0.287776	0.190674	-1.50926	0.131233	0.184862
ENSMUSG00000028238	Atp6v0d2	7819.98	-0.324505	0.182102	-1.78199	0.0747504	0.112464
ENSMUSG00000038366	Lasp1	7801.35	-0.365859	0.154012	-2.37552	0.0175243	0.0306508
ENSMUSG00000038274	Fau	7778.03	-0.446106	0.122553	-3.64012	0.00027251	0.000659249
ENSMUSG00000020803	Txndc17	7771.68	-1.87564	0.149082	-12.5813	2.67655e-36	7.07113e-35
ENSMUSG00000009687	Fxyd5	7747.73	0.381499	0.15758	2.42098	0.0154787	0.0273739
ENSMUSG00000030738	Eif3c	7737.64	-0.841948	0.194507	-4.32862	1.50048e-05	4.347e-05
ENSMUSG00000037815	Ctnna1	7737.11	-0.374786	0.130222	-2.87804	0.00400149	0.00793467
ENSMUSG00000009291	Pttg1ip	7735.46	-0.740724	0.182054	-4.06871	4.7274e-05	0.000127704
ENSMUSG00000021477	Ctsl	7721.15	-0.957161	0.230687	-4.14918	3.33667e-05	9.21598e-05
ENSMUSG00000037894	H2afz	7681.59	-0.400916	0.20325	-1.97252	0.0485498	0.0763566
ENSMUSG00000028478	Clta	7664.06	-0.453416	0.107029	-4.23638	2.27154e-05	6.41324e-05
ENSMUSG00000020841	Cpd	7658.96	-1.67876	0.222482	-7.54559	4.50257e-14	3.005e-13
ENSMUSG00000062997	Rpl35	7649.85	-0.512194	0.188405	-2.71859	0.00655617	0.0124699
ENSMUSG00000030220	Arhgdib	7647.76	0.541329	0.135721	3.98854	6.64802e-05	0.000175759
ENSMUSG00000049517	Rps23	7633.77	-0.508424	0.177977	-2.85669	0.00428087	0.00843721
ENSMUSG00000038507	Parp12	7629.02	-1.666	0.258159	-6.45339	1.09376e-10	5.57393e-10
ENSMUSG00000025804	Ccr1	7626.91	0.0241155	0.166856	0.144529	0.885083	0.912773
ENSMUSG00000032691	Nlrp3	7599.85	-2.06307	0.202218	-10.2022	1.93793e-24	2.67329e-23
ENSMUSG00000027882	Stxbp3	7596.82	-2.10894	0.18536	-11.3776	5.40892e-30	1.01493e-28
ENSMUSG00000026104	Stat1	7546.2	-0.300643	0.175051	-1.71746	0.085895	0.127166
ENSMUSG00000000058	Cav2	7533.7	-1.53919	0.179913	-8.55522	1.17645e-17	1.03664e-16
ENSMUSG00000022255	Mtdh	7502.65	-1.48836	0.107783	-13.8089	2.25272e-43	8.69942e-42
ENSMUSG00000021877	Arf4	7494.74	-1.48715	0.168056	-8.84914	8.81968e-19	8.40396e-18
ENSMUSG00000026393	Nek7	7465.8	-1.22815	0.12156	-10.1033	5.34344e-24	7.20135e-23
ENSMUSG00000020349	Ppp2ca	7459.84	-1.06049	0.114063	-9.29745	1.43848e-20	1.55953e-19
ENSMUSG00000029465	Arpc3	7452.26	-0.568578	0.121424	-4.68258	2.83285e-06	9.0036e-06
ENSMUSG00000027293	Ehd4	7447.98	-0.531296	0.138645	-3.83207	0.000127069	0.000321817
ENSMUSG00000022303	Dcstamp	7442.95	-0.290284	0.189722	-1.53005	0.126004	0.178339
ENSMUSG00000026712	Mrc1	7436.49	0.87578	0.434817	2.01413	0.0439956	0.0699608
ENSMUSG00000008683	Rps15a	7412.11	-0.675353	0.211576	-3.19201	0.00141284	0.00304094
ENSMUSG00000044162	Tnip3	7407.08	-1.51218	0.166009	-9.10902	8.3131e-20	8.52632e-19
ENSMUSG00000015575	Atp6v0e	7387.23	-0.780011	0.207153	-3.76538	0.000166295	0.00041449
ENSMUSG00000018209	Stk4	7374.52	-0.828455	0.128915	-6.42638	1.30678e-10	6.61343e-10
ENSMUSG00000048120	Entpd1	7361.58	0.393697	0.186096	2.11556	0.0343823	0.0560503
ENSMUSG00000014867	Surf4	7350.75	0.0409455	0.14212	0.288104	0.773267	0.823093
ENSMUSG00000032479	Map4	7337.33	-0.806053	0.175154	-4.60197	4.18515e-06	1.30522e-05
ENSMUSG00000030530	Furin	7329.14	-1.83	0.144537	-12.6612	9.70626e-37	2.64054e-35
ENSMUSG00000089929	Bcl2a1b	7327.76	-2.43429	0.212624	-11.4488	2.38493e-30	4.56882e-29
ENSMUSG00000025203	Scd2	7319.06	4.23323	0.186575	22.6892	5.72836e-114	1.94978e-111
ENSMUSG00000028452	Vcp	7311.08	-0.0990975	0.134978	-0.734178	0.462841	0.544545
ENSMUSG00000047215	Rpl9	7305.5	-0.125554	0.119447	-1.05113	0.293201	0.371604
ENSMUSG00000018774	Cd68	7284.97	-0.132026	0.218047	-0.605493	0.544851	0.623529
ENSMUSG00000015947	Fcgr1	7272.99	0.105973	0.219668	0.482422	0.629506	0.700004
ENSMUSG00000027775	Mfsd1	7252.6	-0.466976	0.173088	-2.69791	0.00697768	0.0131877
ENSMUSG00000046364	Rpl27a	7242.65	-0.272607	0.137823	-1.97795	0.0479348	0.0754948
ENSMUSG00000009376	Met	7221.56	-2.41508	0.503537	-4.79622	1.61685e-06	5.28927e-06
ENSMUSG00000022504	Ciita	7217.08	1.08138	0.116024	9.3203	1.16009e-20	1.26333e-19
ENSMUSG00000018008	Cyth4	7205.33	0.833067	0.126813	6.56924	5.05716e-11	2.65483e-10
ENSMUSG00000042228	Lyn	7204.55	-0.632962	0.178666	-3.54272	0.000396023	0.000933967
ENSMUSG00000010277	2610507B11Rik	7200.07	0.563271	0.180564	3.1195	0.00181156	0.0038293
ENSMUSG00000004730	Adgre1	7193.14	-1.23752	0.160624	-7.70447	1.31392e-14	9.15306e-14
ENSMUSG00000032301	Psma4	7178.94	-0.764362	0.184281	-4.1478	3.3569e-05	9.27012e-05
ENSMUSG00000061983	Rps12	7170.22	-0.561128	0.167306	-3.3539	0.000796821	0.00178842
ENSMUSG00000029103	Lrpap1	7141.37	-0.149574	0.195054	-0.766831	0.443182	0.525683
ENSMUSG00000027351	Spred1	7130.98	-1.70578	0.183848	-9.27819	1.72388e-20	1.8593e-19
ENSMUSG00000014956	Ppp1cb	7098.51	-1.63697	0.137339	-11.9192	9.40327e-33	2.03589e-31
ENSMUSG00000045983	Eif4g1	7074.17	0.43093	0.141693	3.04129	0.00235567	0.00487109
ENSMUSG00000020476	Dbnl	7071.88	-0.723452	0.109772	-6.5905	4.38361e-11	2.31619e-10
ENSMUSG00000027035	Cers6	7060.04	-0.697138	0.233185	-2.98964	0.00279306	0.0056911
ENSMUSG00000028530	Jak1	7036.35	-0.738873	0.179209	-4.12296	3.74032e-05	0.000102477
ENSMUSG00000062006	Rpl34	7033.77	-0.769427	0.20472	-3.75844	0.000170975	0.000425431
ENSMUSG00000024338	Psmb8	7005.17	0.0240305	0.104061	0.230926	0.817372	0.858367
ENSMUSG00000032328	Tmem30a	6991.23	-0.910244	0.111904	-8.13418	4.14744e-16	3.22197e-15
ENSMUSG00000004980	Hnrnpa2b1	6979.69	0.186354	0.144561	1.28911	0.197361	0.265008
ENSMUSG00000040711	Sh3pxd2b	6975.18	-0.498958	0.167178	-2.9846	0.00283953	0.00578016
ENSMUSG00000026872	Zeb2	6969.11	-0.966481	0.19143	-5.04874	4.44723e-07	1.55861e-06
ENSMUSG00000021270	Hsp90aa1	6954.85	-0.699364	0.153058	-4.56927	4.89421e-06	1.51345e-05
ENSMUSG00000025790	Slco3a1	6949.69	-2.86781	0.231708	-12.3768	3.48919e-35	8.6409e-34
ENSMUSG00000032089	Il10ra	6946	-0.334506	0.145995	-2.29121	0.0219514	0.0375461
ENSMUSG00000030707	Coro1a	6945.4	1.06387	0.194215	5.47779	4.30668e-08	1.67997e-07
ENSMUSG00000031400	G6pdx	6924.59	0.0321546	0.196702	0.163469	0.870149	0.900927
ENSMUSG00000063457	Rps15	6920.51	-0.183976	0.142085	-1.29483	0.195378	0.262899
ENSMUSG00000046062	Ppp1r15b	6907.39	-1.19661	0.133517	-8.96216	3.18366e-19	3.12097e-18
ENSMUSG00000036046	5031439G07Rik	6905.06	1.28004	0.108813	11.7636	6.00799e-32	1.25439e-30
ENSMUSG00000045763	Basp1	6897.86	-1.3567	0.120578	-11.2517	2.27194e-29	4.14098e-28
ENSMUSG00000024725	Ostf1	6888.76	-0.613132	0.104797	-5.85067	4.89611e-09	2.11951e-08
ENSMUSG00000025362	Rps26	6873.22	-0.133492	0.123025	-1.08508	0.277887	0.354993
ENSMUSG00000026480	Ncf2	6866.47	0.0820389	0.140402	0.584314	0.559009	0.636358
ENSMUSG00000019920	Lims1	6866.36	-0.193231	0.161508	-1.19642	0.231533	0.30403
ENSMUSG00000079363	Gbp4	6857.82	0.137659	0.193865	0.710076	0.477657	0.558876
ENSMUSG00000044147	Arf6	6844.78	-0.160305	0.154377	-1.0384	0.299085	0.378211
ENSMUSG00000057561	Eif1a	6839.14	-1.25655	0.155467	-8.08245	6.34764e-16	4.86663e-15
ENSMUSG00000074151	Nlrc5	6825.48	-1.24563	0.209777	-5.93791	2.88683e-09	1.27187e-08
ENSMUSG00000036887	C1qa	6802.12	0.842681	0.117981	7.14253	9.16288e-13	5.53707e-12
ENSMUSG00000024759	Atl3	6770.7	-1.09214	0.111755	-9.77265	1.47543e-22	1.81161e-21
ENSMUSG00000038147	Cd84	6758.68	0.313068	0.145207	2.156	0.0310833	0.0512719
ENSMUSG00000003882	Il7r	6744.6	-2.01343	0.233812	-8.61131	7.22275e-18	6.46953e-17
ENSMUSG00000052146	Rps10	6739.51	-0.25501	0.111929	-2.27831	0.0227079	0.0386682
ENSMUSG00000027422	Rrbp1	6720.32	0.146055	0.200484	0.728514	0.466299	0.547851
ENSMUSG00000024360	Etf1	6716.2	-1.12202	0.113157	-9.91564	3.55952e-23	4.53413e-22
ENSMUSG00000020275	Rel	6701.51	-2.31055	0.129734	-17.8099	5.92255e-71	6.32719e-69
ENSMUSG00000049866	Arl4c	6692.87	-1.93197	0.130463	-14.8086	1.28876e-49	6.39398e-48
ENSMUSG00000064289	Tank	6675.2	-2.53525	0.193499	-13.1021	3.20346e-39	1.02371e-37
ENSMUSG00000020571	Pdia6	6667.06	0.733103	0.140076	5.23362	1.6622e-07	6.09113e-07
ENSMUSG00000026222	Sp100	6651.88	-1.66086	0.508034	-3.26918	0.00107858	0.00237242
ENSMUSG00000058600	Rpl30	6643.9	-0.569762	0.210657	-2.70469	0.00683683	0.0129516
ENSMUSG00000029311	Hsd17b11	6619.88	-2.08312	0.188141	-11.0721	1.71248e-28	2.96966e-27
ENSMUSG00000025225	Nfkb2	6612.95	-2.15898	0.177278	-12.1785	4.04708e-34	9.44706e-33
ENSMUSG00000020612	Prkar1a	6602.13	-0.414905	0.104465	-3.9717	7.13603e-05	0.00018752
ENSMUSG00000042406	Atf4	6599.29	-1.91223	0.129275	-14.7919	1.65127e-49	8.11008e-48
ENSMUSG00000003429	Rps11	6595.93	0.0158542	0.107671	0.147246	0.882938	0.911139
ENSMUSG00000020917	Acly	6591.89	0.416322	0.132146	3.15048	0.00163	0.00347007
ENSMUSG00000021114	Atp6v1d	6586.13	-1.96108	0.129844	-15.1033	1.53977e-51	8.19491e-50
ENSMUSG00000030342	Cd9	6584.64	-0.0688972	0.205986	-0.334475	0.738021	0.793667
ENSMUSG00000021686	Ap3b1	6583.18	-1.00927	0.150479	-6.70703	1.9862e-11	1.08188e-10
ENSMUSG00000031701	Dnaja2	6579.64	-1.43483	0.126721	-11.3228	1.01186e-29	1.88898e-28
ENSMUSG00000030156	Cd69	6561.06	-4.01737	0.631206	-6.3646	1.958e-10	9.74073e-10
ENSMUSG00000020821	Kif1c	6559.36	-0.56168	0.129442	-4.33924	1.42978e-05	4.15368e-05
ENSMUSG00000021814	Anxa7	6558.9	-1.45219	0.143008	-10.1546	3.16111e-24	4.30382e-23
ENSMUSG00000000278	Scpep1	6552.05	-0.701642	0.176481	-3.97575	7.0159e-05	0.000184784
ENSMUSG00000030654	Arl6ip1	6550.33	-0.137026	0.13558	-1.01067	0.312176	0.392208
ENSMUSG00000026123	Plekhb2	6549.98	-0.233631	0.155282	-1.50456	0.132437	0.18638
ENSMUSG00000021486	Prelid1	6540.15	0.104148	0.122742	0.848514	0.396152	0.478824
ENSMUSG00000066036	Ubr4	6533.2	-1.10487	0.196884	-5.61179	2.00242e-08	8.1139e-08
ENSMUSG00000020869	Lrrc59	6526.88	-0.674981	0.150215	-4.49343	7.00858e-06	2.11675e-05
ENSMUSG00000037966	Ninj1	6523.51	-1.4624	0.171304	-8.53687	1.37907e-17	1.20646e-16
ENSMUSG00000057113	Npm1	6514.89	-0.317564	0.145592	-2.18119	0.029169	0.0484473
ENSMUSG00000042726	Trafd1	6506.63	-0.9761	0.147281	-6.62746	3.41511e-11	1.82222e-10
ENSMUSG00000006998	Psmd2	6471.62	0.0131007	0.174283	0.0751693	0.94008	0.955222
ENSMUSG00000035530	Eif1	6471.2	-1.04033	0.105775	-9.83524	7.93811e-23	9.87944e-22
ENSMUSG00000016498	Pdcd1lg2	6469.81	-0.622699	0.176375	-3.53055	0.000414695	0.000975486
ENSMUSG00000004952	Rasa4	6469.18	-2.35964	0.202145	-11.673	1.75102e-31	3.55943e-30
ENSMUSG00000059326	Csf2ra	6465.16	-0.38459	0.142348	-2.70175	0.00689751	0.0130547
ENSMUSG00000022477	Aco2	6451.75	0.223474	0.118628	1.88383	0.0595878	0.0918512
ENSMUSG00000042901	Aida	6450.13	-1.4071	0.149975	-9.38223	6.45898e-21	7.1508e-20
ENSMUSG00000002603	Tgfb1	6446.61	-0.841585	0.128099	-6.56979	5.03854e-11	2.64695e-10
ENSMUSG00000026483	Fam129a	6429.53	-1.89126	0.107793	-17.5454	6.45131e-69	6.21193e-67
ENSMUSG00000024991	Eif3a	6420.15	-0.103908	0.188682	-0.550704	0.581837	0.657023
ENSMUSG00000020184	Mdm2	6411.35	-2.67115	0.213297	-12.5231	5.57823e-36	1.43233e-34
ENSMUSG00000004535	Tax1bp1	6408.94	-1.0941	0.183763	-5.95383	2.61932e-09	1.1596e-08
ENSMUSG00000038608	Dock10	6375.4	-1.03024	0.14109	-7.30202	2.83473e-13	1.78448e-12
ENSMUSG00000037072	Selenof	6371.01	-0.262627	0.144148	-1.82192	0.0684664	0.103939
ENSMUSG00000025492	Ifitm3	6358.47	-2.79958	0.248174	-11.2807	1.63443e-29	3.00521e-28
ENSMUSG00000063870	Chd4	6358.02	0.122897	0.149032	0.824635	0.409579	0.492491
ENSMUSG00000062345	Serpinb2	6353.57	-7.72871	0.240873	-32.0862	6.87312e-226	2.0119e-222
ENSMUSG00000030786	Itgam	6350.15	-0.0433854	0.206627	-0.20997	0.833691	0.872374
ENSMUSG00000005683	Cs	6322.89	0.128289	0.16396	0.782443	0.433954	0.516749
ENSMUSG00000022216	Psme1	6309.85	-0.672025	0.119298	-5.63314	1.76955e-08	7.21828e-08
ENSMUSG00000059923	Grb2	6303.23	-0.654607	0.112443	-5.82168	5.82583e-09	2.50564e-08
ENSMUSG00000040774	Cept1	6302.41	-1.3461	0.11553	-11.6515	2.25412e-31	4.51317e-30
ENSMUSG00000033487	Fndc3a	6295.39	-2.07954	0.244487	-8.50572	1.80474e-17	1.56204e-16
ENSMUSG00000026466	Tor1aip1	6295.12	-1.30719	0.227196	-5.75359	8.73653e-09	3.67648e-08
ENSMUSG00000029313	Aff1	6289.37	-1.13929	0.170435	-6.68461	2.31536e-11	1.25649e-10
ENSMUSG00000022906	Parp9	6259.76	-0.942787	0.178722	-5.27516	1.3264e-07	4.9222e-07
ENSMUSG00000030745	Il21r	6249.86	0.209577	0.155799	1.34517	0.17857	0.242805
ENSMUSG00000021215	Net1	6241.61	-1.99542	0.178437	-11.1828	4.95e-29	8.81365e-28
ENSMUSG00000030062	Rpn1	6235.64	1.024	0.126405	8.10098	5.45179e-16	4.19739e-15
ENSMUSG00000034593	Myo5a	6234.93	-0.256087	0.198927	-1.28734	0.197975	0.265709
ENSMUSG00000027009	Itga4	6233.05	-0.362518	0.158221	-2.29121	0.0219515	0.0375461
ENSMUSG00000021794	Glud1	6226.84	0.282976	0.107803	2.62493	0.00866668	0.0161094
ENSMUSG00000040466	Blvrb	6224.49	-0.921996	0.12053	-7.64952	2.01731e-14	1.39008e-13
ENSMUSG00000026879	Gsn	6212.82	0.937913	0.132994	7.05232	1.75959e-12	1.03803e-11
ENSMUSG00000025982	Sf3b1	6211.35	-0.322465	0.170078	-1.89598	0.0579627	0.0895537
ENSMUSG00000044350	Lacc1	6206.39	-1.77063	0.146113	-12.1182	8.46169e-34	1.95032e-32
ENSMUSG00000039630	Hnrnpu	6197.66	0.0851316	0.153838	0.553383	0.580001	0.655513
ENSMUSG00000023307	March5	6189.75	-2.25348	0.246313	-9.14886	5.75363e-20	5.97235e-19
ENSMUSG00000025534	Gusb	6188.85	1.28578	0.19072	6.7417	1.56541e-11	8.60037e-11
ENSMUSG00000021282	Eif5	6168.34	-0.856665	0.116095	-7.37897	1.59523e-13	1.02358e-12
ENSMUSG00000025591	Tma16	6159.42	-3.04702	0.438428	-6.94987	3.65613e-12	2.08783e-11
ENSMUSG00000021266	Wars	6156.6	0.0332873	0.114832	0.289879	0.771909	0.821962
ENSMUSG00000090272	Mndal	6150.36	-1.74754	0.483895	-3.61141	0.000304539	0.000731054
ENSMUSG00000022180	Slc7a8	6150.26	-1.01298	0.230562	-4.39352	1.1153e-05	3.28309e-05
ENSMUSG00000038658	Ric1	6148.27	-1.56589	0.153773	-10.1831	2.3583e-24	3.23487e-23
ENSMUSG00000041453	Rpl21	6098.03	-0.388014	0.153107	-2.53426	0.0112685	0.020476
ENSMUSG00000027012	Dync1i2	6089.94	-1.05165	0.200417	-5.2473	1.54344e-07	5.68012e-07
ENSMUSG00000029082	Bst1	6076.85	-0.25132	0.116885	-2.15015	0.0315434	0.0519589
ENSMUSG00000060743	H3f3a	6063.26	-0.739544	0.156706	-4.71932	2.36638e-06	7.5803e-06
ENSMUSG00000034902	Pip5k1c	6046.77	0.338543	0.114043	2.96856	0.002992	0.00605935
ENSMUSG00000027782	Kpna4	6044.06	-1.68303	0.122866	-13.6981	1.04225e-42	3.87165e-41
ENSMUSG00000019998	Stx7	6040.15	-0.565873	0.107866	-5.24605	1.55392e-07	5.71148e-07
ENSMUSG00000058818	Pirb	6038.87	-1.01961	0.176892	-5.76404	8.21258e-09	3.46895e-08
ENSMUSG00000033379	Atp6v0b	6033.53	-0.658379	0.136054	-4.83909	1.30438e-06	4.30654e-06
ENSMUSG00000022667	Cd200r1	6033.32	0.0799457	0.127828	0.625418	0.531697	0.611497
ENSMUSG00000037331	Larp1	6021.66	-0.944941	0.18942	-4.9886	6.08192e-07	2.09496e-06
ENSMUSG00000066363	Serpina3f	6017.43	-1.32553	0.426425	-3.10847	0.00188058	0.00395917
ENSMUSG00000034807	Colgalt1	6015.43	1.4944	0.136755	10.9276	8.51101e-28	1.41876e-26
ENSMUSG00000030447	Cyfip1	6015.32	-0.530263	0.148203	-3.57796	0.000346291	0.000824922
ENSMUSG00000068220	Lgals1	6012.83	-0.115318	0.151597	-0.760688	0.446844	0.529341
ENSMUSG00000020300	Cpeb4	6007.21	-2.85409	0.234666	-12.1624	4.93169e-34	1.14209e-32
ENSMUSG00000036469	March1	6006.32	-0.391953	0.145891	-2.68662	0.00721781	0.0136081
ENSMUSG00000003283	Hck	5997.72	-1.22421	0.186856	-6.55161	5.69185e-11	2.97628e-10
ENSMUSG00000000563	Atp5f1	5990.34	0.0802321	0.120378	0.666504	0.505089	0.586054
ENSMUSG00000046330	Rpl37a	5983.84	0.026182	0.13453	0.194618	0.845692	0.882283
ENSMUSG00000026875	Traf1	5979.96	-2.94299	0.167156	-17.6063	2.2032e-69	2.1355e-67
ENSMUSG00000056429	Tgoln1	5967.35	-0.173978	0.185663	-0.937061	0.348727	0.4297
ENSMUSG00000061904	Slc25a3	5957.9	-0.0933404	0.126075	-0.740356	0.459084	0.540834
ENSMUSG00000017774	Myo1c	5954.33	-0.709967	0.136855	-5.18775	2.12853e-07	7.70926e-07
ENSMUSG00000025278	Flnb	5943.03	-3.91159	0.568407	-6.88168	5.91519e-12	3.33108e-11
ENSMUSG00000075602	Ly6a	5939.94	0.836333	0.124005	6.74435	1.5371e-11	8.44799e-11
ENSMUSG00000061787	Rps17	5938.52	-0.444858	0.200493	-2.21882	0.0264989	0.0444055
ENSMUSG00000018326	Ywhab	5934.43	0.166334	0.132098	1.25917	0.207967	0.277568
ENSMUSG00000032096	Arcn1	5934.28	-0.228752	0.157929	-1.44845	0.147492	0.205296
ENSMUSG00000090733	Rps27	5928.21	-0.769749	0.229269	-3.35741	0.000786752	0.00176826
ENSMUSG00000038014	Fam120a	5927.68	0.181529	0.166565	1.08984	0.275783	0.352705
ENSMUSG00000028719	Cmpk1	5918.7	-0.760218	0.113847	-6.67755	2.42977e-11	1.31419e-10
ENSMUSG00000012405	Rpl15	5898.39	-0.455694	0.179738	-2.53532	0.0112345	0.0204259
ENSMUSG00000025967	Eef1b2	5898.38	-0.32277	0.135841	-2.37608	0.0174975	0.0306113
ENSMUSG00000033220	Rac2	5896.41	0.0518979	0.150542	0.344739	0.730291	0.787021
ENSMUSG00000038037	Socs1	5890.87	-0.732081	0.159712	-4.58375	4.56708e-06	1.41708e-05
ENSMUSG00000100131	Gm28439	5888.34	-0.287251	0.136513	-2.1042	0.0353608	0.0575365
ENSMUSG00000028098	Rnf115	5883.52	-1.02766	0.117416	-8.7523	2.09054e-18	1.93776e-17
ENSMUSG00000031309	Rps6ka3	5881.2	0.192849	0.149105	1.29338	0.195881	0.263478
ENSMUSG00000026193	Fn1	5866.22	-0.161059	0.208711	-0.771685	0.440301	0.522944
ENSMUSG00000039997	Ifi203	5865.1	-1.0842	0.575851	-1.88277	0.0597312	0.0920044
ENSMUSG00000026821	Ralgds	5864.56	-1.19648	0.241822	-4.94778	7.50654e-07	2.5562e-06
ENSMUSG00000026773	Pfkfb3	5864.24	-1.2733	0.153722	-8.28314	1.19967e-16	9.74923e-16
ENSMUSG00000032966	Fkbp1a	5863.07	-0.606346	0.133807	-4.53151	5.85637e-06	1.78757e-05
ENSMUSG00000026970	Rbms1	5836.29	-1.03982	0.164926	-6.30476	2.88639e-10	1.4143e-09
ENSMUSG00000041390	Mdfic	5835.01	-1.58857	0.109044	-14.5681	4.47893e-48	2.06144e-46
ENSMUSG00000031422	Morf4l2	5833.77	-1.14449	0.123518	-9.2658	1.93621e-20	2.08064e-19
ENSMUSG00000036438	Calm2	5826.97	-0.0645624	0.214271	-0.301312	0.763177	0.814842
ENSMUSG00000024576	Csnk1a1	5796.91	-0.662572	0.101066	-6.5558	5.53428e-11	2.89802e-10
ENSMUSG00000021701	Plk2	5786.81	-3.07165	0.216548	-14.1846	1.14048e-45	4.71525e-44
ENSMUSG00000031818	Cox4i1	5782.75	-0.214153	0.110168	-1.94387	0.0519107	0.0810589
ENSMUSG00000052384	Nrros	5780.04	-0.31253	0.138707	-2.25317	0.0242487	0.0410056
ENSMUSG00000024359	Hspa9	5778.17	-0.64711	0.149526	-4.32774	1.50648e-05	4.36093e-05
ENSMUSG00000062082	Cd200r4	5769.89	-0.379005	0.118673	-3.19368	0.00140473	0.00302614
ENSMUSG00000018965	Ywhah	5754.5	-0.172862	0.137619	-1.25609	0.209082	0.278877
ENSMUSG00000029780	Nt5c3	5754.43	-2.72491	0.524788	-5.19241	2.07591e-07	7.53172e-07
ENSMUSG00000027342	Pcna	5752.02	-0.143562	0.152657	-0.940424	0.347	0.428104
ENSMUSG00000011752	Pgam1	5749.45	-0.237725	0.152929	-1.55448	0.120071	0.170966
ENSMUSG00000021624	Cd180	5745.64	0.615175	0.197994	3.10704	0.00188969	0.00397549
ENSMUSG00000059182	Skap2	5733.15	-0.196135	0.129671	-1.51256	0.130391	0.183819
ENSMUSG00000035152	Ap2b1	5729.65	-0.350871	0.171583	-2.04491	0.0408638	0.0654572
ENSMUSG00000037563	Rps16	5725.58	-0.106219	0.114612	-0.926775	0.354043	0.435151
ENSMUSG00000029131	Dnajb6	5724.92	-2.53217	0.108094	-23.4256	2.34689e-121	9.54139e-119
ENSMUSG00000035202	Lars2	5722.69	0.154518	0.217275	0.711164	0.476983	0.558266
ENSMUSG00000020189	Osbpl8	5719.96	-1.20288	0.195917	-6.13975	8.26497e-10	3.86597e-09
ENSMUSG00000020901	Pik3r5	5715.86	-1.59763	0.146965	-10.8708	1.58746e-27	2.60179e-26
ENSMUSG00000062270	Morf4l1	5713.68	-0.423194	0.124412	-3.40156	0.000670013	0.00152272
ENSMUSG00000026223	Itm2c	5705.09	-0.052987	0.130364	-0.406453	0.684409	0.747762
ENSMUSG00000059070	Rpl18	5690.85	-0.171046	0.112381	-1.52201	0.128006	0.1809
ENSMUSG00000002812	Flii	5678.3	-0.437365	0.163229	-2.67946	0.00737401	0.0138722
ENSMUSG00000019370	Calm3	5673.77	-0.246086	0.114311	-2.15278	0.0313358	0.0516535
ENSMUSG00000032000	Birc3	5666.17	-1.61249	0.179777	-8.96936	2.98255e-19	2.93364e-18
ENSMUSG00000025017	Pik3ap1	5664.25	-1.88973	0.216506	-8.7283	2.58527e-18	2.38274e-17
ENSMUSG00000020407	Upp1	5660.11	-3.24394	0.139671	-23.2255	2.51519e-119	9.68745e-117
ENSMUSG00000066150	Slc31a1	5649.65	-0.505938	0.172285	-2.93663	0.00331801	0.00666334
ENSMUSG00000015937	H2afy	5645.47	-0.623215	0.135181	-4.61021	4.02256e-06	1.25773e-05
ENSMUSG00000007564	Ppp2r1a	5642.13	-0.77318	0.160124	-4.82865	1.37462e-06	4.52926e-06
ENSMUSG00000028337	Coro2a	5624.57	0.310873	0.138001	2.25269	0.0242788	0.0410519
ENSMUSG00000006932	Ctnnb1	5618.69	0.136793	0.141501	0.96673	0.333679	0.414226
ENSMUSG00000025314	Ptprj	5613.75	-0.972803	0.20594	-4.72372	2.31566e-06	7.42919e-06
ENSMUSG00000031402	Mpp1	5608.07	-1.92112	0.190968	-10.0599	8.31045e-24	1.10174e-22
ENSMUSG00000001472	Tcf25	5605.43	-0.470618	0.119695	-3.93182	8.43058e-05	0.000219087
ENSMUSG00000014361	Mertk	5590.61	-2.20135	0.251376	-8.75723	2.00116e-18	1.85843e-17
ENSMUSG00000031960	Aars	5584.17	-1.95724	0.153969	-12.7119	5.0809e-37	1.40841e-35
ENSMUSG00000048758	Rpl29	5579.39	-0.187637	0.146124	-1.28409	0.199109	0.267134
ENSMUSG00000091649	Phf11b	5578.71	-2.42796	0.20642	-11.7622	6.11045e-32	1.27397e-30
ENSMUSG00000014444	Piezo1	5575	-1.47256	0.175418	-8.39459	4.67528e-17	3.92359e-16
ENSMUSG00000000275	Trim25	5573.52	-1.68421	0.223275	-7.54322	4.58519e-14	3.05735e-13
ENSMUSG00000037805	Rpl10a	5572.76	-0.360956	0.181861	-1.98479	0.0471673	0.0744222
ENSMUSG00000013698	Pea15a	5567.58	0.171449	0.112839	1.51941	0.12866	0.181693
ENSMUSG00000022043	Trim35	5553.48	-1.87397	0.145349	-12.8929	4.93672e-38	1.4656e-36
ENSMUSG00000023004	Tuba1b	5541.31	0.666802	0.128616	5.18444	2.16662e-07	7.84142e-07
ENSMUSG00000042742	Bmt2	5524.25	0.196594	0.131526	1.49472	0.134988	0.189696
ENSMUSG00000049659	Aftph	5523.81	-1.72838	0.162659	-10.6258	2.26094e-26	3.47961e-25
ENSMUSG00000030681	Mvp	5519.8	-0.744514	0.130977	-5.68429	1.31358e-08	5.42128e-08
ENSMUSG00000048865	Arhgap30	5518.22	-0.0194213	0.109335	-0.177631	0.859013	0.892554
ENSMUSG00000060073	Psma3	5492.18	-0.879388	0.138642	-6.34288	2.25513e-10	1.11545e-09
ENSMUSG00000002147	Stat6	5490.89	-0.525207	0.100395	-5.23141	1.6822e-07	6.15825e-07
ENSMUSG00000052296	Ppp6r1	5477.13	-0.545781	0.141848	-3.84764	0.000119262	0.000303517
ENSMUSG00000023175	Bsg	5473.03	-0.0548794	0.150402	-0.364885	0.715197	0.774405
ENSMUSG00000028822	Tmem50a	5472.46	-0.277079	0.183049	-1.51369	0.130104	0.183467
ENSMUSG00000000555	Itga5	5471.49	-1.82486	0.166144	-10.9836	4.58171e-28	7.75235e-27
ENSMUSG00000024740	Ddb1	5462.44	0.48844	0.142456	3.42871	0.000606453	0.00138753
ENSMUSG00000025178	Pi4k2a	5458.7	-1.40398	0.146917	-9.55629	1.22055e-21	1.4044e-20
ENSMUSG00000029826	Zc3hav1	5457.62	-1.3109	0.214316	-6.11666	9.55596e-10	4.44427e-09
ENSMUSG00000027878	Notch2	5453.93	-0.608644	0.137949	-4.41209	1.02379e-05	3.02773e-05
ENSMUSG00000027479	Mapre1	5453.07	-0.31016	0.117015	-2.6506	0.00803495	0.0150268
ENSMUSG00000034088	Hdlbp	5436.97	0.258822	0.196891	1.31455	0.188662	0.254817
ENSMUSG00000036093	Arl5a	5435.68	-0.33701	0.108586	-3.10363	0.00191161	0.00401871
ENSMUSG00000018286	Psmb6	5412.2	-1.49074	0.10743	-13.8764	8.80897e-44	3.43808e-42
ENSMUSG00000046722	Cdc42se1	5391.1	-0.368576	0.11643	-3.16565	0.00154737	0.00330667
ENSMUSG00000022961	Son	5386.08	-0.172728	0.128363	-1.34562	0.178424	0.242651
ENSMUSG00000059436	Max	5386.01	-1.04713	0.17568	-5.96043	2.51576e-09	1.11612e-08
ENSMUSG00000026749	Nek6	5367.96	0.0297232	0.131558	0.225931	0.821255	0.861702
ENSMUSG00000017421	Zfp207	5365.59	-0.484835	0.1286	-3.7701	0.00016318	0.000407005
ENSMUSG00000013662	Atad1	5350.78	-1.65908	0.114967	-14.4309	3.30656e-47	1.46208e-45
ENSMUSG00000028646	Rragc	5346.22	-0.987677	0.138798	-7.11593	1.1116e-12	6.65689e-12
ENSMUSG00000022378	Fam49b	5341.53	0.00635005	0.109567	0.0579561	0.953784	0.965793
ENSMUSG00000024349	Tmem173	5333.63	0.798622	0.22273	3.58561	0.000336289	0.000802662
ENSMUSG00000036371	Serbp1	5329.38	0.146311	0.121251	1.20667	0.227558	0.299563
ENSMUSG00000027852	Nras	5321.73	-0.447868	0.155331	-2.88332	0.00393504	0.00781136
ENSMUSG00000112148	Lilrb4a	5320.36	-0.993216	0.43612	-2.27739	0.0227631	0.0387441
ENSMUSG00000022661	Cd200	5319.26	-5.48591	0.216356	-25.356	7.72357e-142	4.52169e-139
ENSMUSG00000003352	Cacnb3	5316.91	-0.842501	0.207242	-4.0653	4.79706e-05	0.000129395
ENSMUSG00000025888	Casp1	5315.75	-0.848521	0.116018	-7.31372	2.5984e-13	1.64135e-12
ENSMUSG00000070031	Sp140	5298.67	-2.15353	0.144286	-14.9254	2.2516e-50	1.16037e-48
ENSMUSG00000032504	Pdcd6ip	5273.79	-0.133615	0.147059	-0.908583	0.36357	0.444769
ENSMUSG00000049625	Tifab	5270.77	1.7059	0.126339	13.5025	1.51075e-41	5.37989e-40
ENSMUSG00000021451	Sema4d	5260.93	0.397539	0.221097	1.79803	0.0721727	0.109068
ENSMUSG00000055204	Ankrd17	5260.93	-1.03386	0.193003	-5.35668	8.47635e-08	3.20403e-07
ENSMUSG00000038393	Txnip	5260.47	1.91131	0.142863	13.3787	8.05554e-41	2.79386e-39
ENSMUSG00000035901	Dennd5a	5258.43	-1.62148	0.129766	-12.4955	7.90257e-36	2.01502e-34
ENSMUSG00000042396	Rbm7	5254.26	-1.9063	0.165979	-11.4852	1.56621e-30	3.02815e-29
ENSMUSG00000020790	Ankfy1	5248.71	-0.434045	0.190505	-2.27839	0.0227034	0.0386649
ENSMUSG00000004936	Map2k1	5246.29	-1.67864	0.175093	-9.58715	9.05554e-22	1.05188e-20
ENSMUSG00000006418	Rnf114	5235.3	-1.46722	0.177992	-8.24316	1.67724e-16	1.34584e-15
ENSMUSG00000051695	Pcbp1	5234.14	-0.480622	0.0983927	-4.88474	1.03567e-06	3.46432e-06
ENSMUSG00000025794	Rpl14	5221.38	0.0573206	0.0998283	0.574192	0.565838	0.642683
ENSMUSG00000034220	Gpc1	5221.35	-0.916153	0.134256	-6.82393	8.8581e-12	4.9333e-11
ENSMUSG00000060904	Arl1	5220.03	-0.529761	0.105618	-5.0158	5.28128e-07	1.83429e-06
ENSMUSG00000031608	Galnt7	5208.23	-0.703262	0.234232	-3.00241	0.00267849	0.00547672
ENSMUSG00000028645	Slc2a1	5202.08	-0.52844	0.161146	-3.27926	0.0010408	0.0022945
ENSMUSG00000057738	Sptan1	5198.62	-0.26176	0.195944	-1.33589	0.181585	0.246355
ENSMUSG00000031897	Psmb10	5195.43	-0.217945	0.113054	-1.92779	0.0538812	0.0837961
ENSMUSG00000029366	Dck	5193.8	-1.07211	0.475634	-2.25407	0.0241918	0.0409351
ENSMUSG00000029640	Usp12	5166.26	-1.10037	0.144052	-7.63871	2.19403e-14	1.50619e-13
ENSMUSG00000006740	Kif5b	5162.81	-0.932848	0.116226	-8.02615	1.00581e-15	7.58425e-15
ENSMUSG00000023088	Abcc1	5143.05	-1.0365	0.242935	-4.26657	1.98506e-05	5.65129e-05
ENSMUSG00000057522	Spop	5132.53	-0.353179	0.13359	-2.64376	0.00819916	0.0153124
ENSMUSG00000027555	Car13	5127.33	-4.07882	0.221976	-18.3751	2.08018e-75	2.51616e-73
ENSMUSG00000026748	Plxdc2	5126.2	0.874876	0.138646	6.31013	2.78801e-10	1.36885e-09
ENSMUSG00000016495	Plgrkt	5125.6	-1.23274	0.14516	-8.49229	2.02612e-17	1.74849e-16
ENSMUSG00000031278	Acsl4	5117.29	-0.709739	0.166754	-4.2562	2.07929e-05	5.90119e-05
ENSMUSG00000063406	Tmed5	5110.6	-0.929238	0.134426	-6.91261	4.75806e-12	2.69814e-11
ENSMUSG00000029430	Ran	5106.48	-0.218126	0.130024	-1.67759	0.093427	0.137165
ENSMUSG00000030162	Olr1	5102.83	-3.43854	0.544537	-6.31461	2.70846e-10	1.33202e-09
ENSMUSG00000079426	Arpc4	5099.51	0.153747	0.0967053	1.58985	0.111869	0.160458
ENSMUSG00000052270	Fpr2	5091.03	-2.62487	0.411597	-6.37727	1.80269e-10	8.99868e-10
ENSMUSG00000026600	Soat1	5084.59	0.516276	0.178458	2.89298	0.0038161	0.00759587
ENSMUSG00000029470	P2rx4	5074.3	-0.796561	0.143125	-5.56548	2.61425e-08	1.04656e-07
ENSMUSG00000020358	Hnrnpab	5072.33	-0.23465	0.137042	-1.71224	0.0868519	0.128401
ENSMUSG00000026103	Gls	5071.18	-0.746843	0.117785	-6.34073	2.28679e-10	1.13035e-09
ENSMUSG00000022752	Tomm70a	5068.67	-1.09925	0.11843	-9.28185	1.66568e-20	1.80184e-19
ENSMUSG00000056851	Pcbp2	5064.57	-0.325038	0.0996322	-3.26238	0.00110483	0.0024236
ENSMUSG00000020057	Dram1	5063.87	-0.541414	0.213023	-2.54158	0.0110352	0.020091
ENSMUSG00000026626	Ppp2r5a	5057.39	-1.24397	0.151463	-8.21306	2.15614e-16	1.716e-15
ENSMUSG00000049502	Dtx3l	5055.62	-0.746081	0.204438	-3.64942	0.00026283	0.000638047
ENSMUSG00000058835	Abi1	5041.89	-0.756162	0.122882	-6.15357	7.57578e-10	3.55952e-09
ENSMUSG00000073555	Gm4951	5041.69	-0.395795	0.140745	-2.81213	0.00492144	0.0095874
ENSMUSG00000027642	Rpn2	5038.28	0.470456	0.16696	2.81777	0.00483581	0.00943315
ENSMUSG00000006360	Crip1	5028.9	0.323424	0.184423	1.75371	0.0794804	0.118677
ENSMUSG00000026878	Rab14	5027.55	-0.0982005	0.101835	-0.96431	0.334891	0.415308
ENSMUSG00000024858	Grk2	5024.65	-0.272314	0.108514	-2.50949	0.0120906	0.0218493
ENSMUSG00000030990	Pgap2	5023.56	-1.57657	0.192808	-8.17691	2.91222e-16	2.2928e-15
ENSMUSG00000024587	Nars	5020.88	-0.891062	0.166622	-5.34779	8.90342e-08	3.35592e-07
ENSMUSG00000035885	Cox8a	5017.43	-0.226903	0.1187	-1.91156	0.055933	0.0867015
ENSMUSG00000030341	Tnfrsf1a	5003.05	0.0608828	0.111737	0.544877	0.585838	0.660593
ENSMUSG00000001440	Kpnb1	4986.51	0.364035	0.119649	3.04251	0.00234614	0.00485482
ENSMUSG00000058546	Rpl23a	4985.07	-0.464788	0.151684	-3.06419	0.00218261	0.00454534
ENSMUSG00000025508	Rplp2	4984.3	-0.186105	0.116532	-1.59703	0.11026	0.158305
ENSMUSG00000025234	Arih1	4984.07	-0.805333	0.159921	-5.03582	4.75812e-07	1.66086e-06
ENSMUSG00000048163	Selplg	4980.94	0.81132	0.106738	7.60107	2.93694e-14	2.00117e-13
ENSMUSG00000026234	Ncl	4974.27	0.14913	0.152276	0.979343	0.327411	0.407863
ENSMUSG00000020964	Sel1l	4970.6	-0.0922185	0.165624	-0.556794	0.577668	0.653482
ENSMUSG00000022139	Mbnl2	4967.02	-1.25908	0.196166	-6.41845	1.37666e-10	6.95265e-10
ENSMUSG00000062014	Gmfb	4965.36	-0.43316	0.108334	-3.99839	6.37742e-05	0.000169247
ENSMUSG00000034854	Mfsd12	4963.29	-0.684379	0.109406	-6.25542	3.96457e-10	1.9144e-09
ENSMUSG00000023903	Mmp25	4949.53	-1.32866	0.162854	-8.1586	3.38924e-16	2.64983e-15
ENSMUSG00000052298	Cdc42se2	4942.73	0.091683	0.156037	0.587573	0.556819	0.634507
ENSMUSG00000036275	9530068E07Rik	4934.79	-1.0242	0.135315	-7.56897	3.76205e-14	2.53272e-13
ENSMUSG00000014349	Ube2z	4932.53	-1.11436	0.119132	-9.35402	8.43748e-21	9.2572e-20
ENSMUSG00000053687	Dpep2	4930.82	-0.210523	0.163302	-1.28916	0.197342	0.265005
ENSMUSG00000081534	Slc48a1	4926.89	1.41235	0.124962	11.3022	1.28003e-29	2.37446e-28
ENSMUSG00000006005	Tpr	4921.94	-0.44094	0.143528	-3.07216	0.00212516	0.00443327
ENSMUSG00000056529	Ptafr	4919	-1.77086	0.182106	-9.72437	2.37372e-22	2.87598e-21
ENSMUSG00000028266	Lmo4	4915.52	-2.15914	0.172151	-12.5422	4.38837e-36	1.14082e-34
ENSMUSG00000050732	Vamp8	4911.89	-0.603142	0.182277	-3.30894	0.000936515	0.00207931
ENSMUSG00000022781	Pak2	4899.02	-0.0908224	0.152905	-0.593979	0.552526	0.63045
ENSMUSG00000005800	Mmp8	4890.48	0.110496	0.158561	0.696867	0.485886	0.567055
ENSMUSG00000041870	Ankrd13a	4887.61	0.11692	0.137103	0.852788	0.393777	0.476425
ENSMUSG00000021577	Sdha	4871.8	0.347914	0.141187	2.46421	0.0137315	0.024578
ENSMUSG00000057596	Trim30d	4870.88	-2.32861	0.568828	-4.09369	4.24553e-05	0.000115433
ENSMUSG00000060636	Rpl35a	4860.24	-0.490251	0.150103	-3.2661	0.00109038	0.00239514
ENSMUSG00000043953	Ccrl2	4850.12	-4.60245	0.49875	-9.22798	2.75774e-20	2.93117e-19
ENSMUSG00000001025	S100a6	4849.89	0.347991	0.17378	2.00248	0.0452335	0.0717577
ENSMUSG00000032508	Myd88	4841.47	-0.286881	0.165758	-1.73073	0.0835005	0.123959
ENSMUSG00000061315	Naca	4836.61	0.00636475	0.129893	0.0490001	0.960919	0.971188
ENSMUSG00000022305	Lrp12	4833.22	-1.13057	0.200403	-5.64147	1.68603e-08	6.89295e-08
ENSMUSG00000024965	Fermt3	4829.3	0.569382	0.113104	5.03416	4.79953e-07	1.67372e-06
ENSMUSG00000028649	Macf1	4825.3	0.121898	0.193019	0.631534	0.527691	0.607846
ENSMUSG00000058793	Cds2	4817.29	-0.281825	0.157173	-1.79309	0.0729586	0.110096
ENSMUSG00000022744	Cldnd1	4812.74	-1.74997	0.11302	-15.4837	4.4671e-54	2.58421e-52
ENSMUSG00000074656	Eif2s2	4812.59	-1.52685	0.114746	-13.3063	2.12713e-40	7.14053e-39
ENSMUSG00000027078	Ube2l6	4811.38	-1.43246	0.158836	-9.01851	1.90667e-19	1.90354e-18
ENSMUSG00000040731	Eif4h	4804.16	-0.31112	0.103289	-3.01213	0.00259421	0.00532149
ENSMUSG00000025161	Slc16a3	4802.23	-0.0215057	0.102505	-0.209803	0.833822	0.872449
ENSMUSG00000071659	Hnrnpul2	4796.68	0.064318	0.125482	0.512565	0.608255	0.680926
ENSMUSG00000031304	Il2rg	4794.46	-0.721095	0.219739	-3.28159	0.00103223	0.00227801
ENSMUSG00000022336	Eif3e	4789.21	-0.872827	0.207395	-4.20852	2.57052e-05	7.21559e-05
ENSMUSG00000053063	Clec12a	4789.08	-0.116031	0.21456	-0.540789	0.588653	0.663396
ENSMUSG00000063015	Ccni	4782.62	-0.332502	0.105281	-3.15825	0.0015872	0.00338486
ENSMUSG00000025228	Actr1a	4776.51	0.0428073	0.13444	0.318413	0.750172	0.803712
ENSMUSG00000000826	Dnajc5	4767.98	-0.0187015	0.125652	-0.148836	0.881683	0.910036
ENSMUSG00000029467	Atp2a2	4767.49	0.399446	0.157389	2.53796	0.0111502	0.0202852
ENSMUSG00000058655	Eif4b	4757.54	0.569969	0.113197	5.03518	4.774e-07	1.66601e-06
ENSMUSG00000020594	Pum2	4756.21	-0.590333	0.11475	-5.14453	2.68194e-07	9.60196e-07
ENSMUSG00000024870	Rab1b	4753.29	0.625911	0.106226	5.89226	3.8095e-09	1.66684e-08
ENSMUSG00000058446	Znrf2	4742.04	0.779216	0.12063	6.45957	1.05002e-10	5.35473e-10
ENSMUSG00000028923	Necap2	4736.43	-0.117142	0.124148	-0.943567	0.345391	0.426486
ENSMUSG00000021248	Tmed10	4722.22	0.668749	0.16394	4.07923	4.51842e-05	0.000122443
ENSMUSG00000044701	Il27	4718.6	-6.3152	0.221891	-28.4608	3.58306e-178	4.37014e-175
ENSMUSG00000030432	Rpl28	4718.53	-0.103678	0.0997194	-1.03969	0.298482	0.377513
ENSMUSG00000001729	Akt1	4707.39	0.7154	0.0982616	7.28057	3.32407e-13	2.07822e-12
ENSMUSG00000030269	Mtmr14	4693.8	-1.84552	0.153811	-11.9986	3.61297e-33	8.01204e-32
ENSMUSG00000021583	Erap1	4691.02	0.181341	0.19955	0.90875	0.363482	0.444698
ENSMUSG00000029798	Herc6	4686.48	-1.98584	0.243513	-8.15498	3.49231e-16	2.72605e-15
ENSMUSG00000055065	Ddx17	4680.04	-0.628985	0.139007	-4.52483	6.04433e-06	1.84072e-05
ENSMUSG00000049401	Ogfr	4679.44	-1.46707	0.186577	-7.86305	3.74887e-15	2.69756e-14
ENSMUSG00000038324	Trpc4ap	4675.31	-0.619999	0.128773	-4.81467	1.47441e-06	4.84714e-06
ENSMUSG00000026536	Ifi211	4670.11	-2.30902	0.440104	-5.24653	1.54988e-07	5.69952e-07
ENSMUSG00000096727	Psmb9	4669.27	-0.753424	0.120296	-6.2631	3.77388e-10	1.82593e-09
ENSMUSG00000029922	Mkrn1	4665.16	-0.556969	0.140773	-3.95651	7.60527e-05	0.000198982
ENSMUSG00000023947	Nfkbie	4661.06	-1.86824	0.420623	-4.44159	8.92948e-06	2.65958e-05
ENSMUSG00000009470	Tnpo1	4658.58	0.495428	0.134053	3.69577	0.000219222	0.000538074
ENSMUSG00000017830	Dhx58	4657.34	-2.7392	0.549595	-4.98404	6.22713e-07	2.13944e-06
ENSMUSG00000005802	Slc30a4	4655.1	-0.788532	0.105663	-7.46268	8.47779e-14	5.53933e-13
ENSMUSG00000030057	Cnbp	4643.6	-0.24706	0.170009	-1.45322	0.146164	0.203719
ENSMUSG00000027566	Psma7	4631.17	-0.421996	0.145332	-2.90368	0.00368808	0.00736811
ENSMUSG00000026667	Uhmk1	4630.07	-0.0977817	0.130233	-0.750819	0.452761	0.534663
ENSMUSG00000022377	Asap1	4620.48	-0.64461	0.131983	-4.88405	1.03928e-06	3.47438e-06
ENSMUSG00000028894	Inpp5b	4618.46	-1.54145	0.137595	-11.2028	3.95054e-29	7.09448e-28
ENSMUSG00000052310	Slc39a1	4615.94	-0.602533	0.124691	-4.83223	1.35014e-06	4.45462e-06
ENSMUSG00000078771	Evi2a	4614.37	-0.629936	0.109743	-5.74009	9.46236e-09	3.96822e-08
ENSMUSG00000062232	Rapgef2	4613.19	-3.28096	0.404869	-8.10376	5.32879e-16	4.10918e-15
ENSMUSG00000013846	St3gal1	4612.69	-1.68951	0.165739	-10.1938	2.11388e-24	2.91051e-23
ENSMUSG00000059248	Sept9	4608.71	1.84635	0.111267	16.5939	7.71628e-62	6.00721e-60
ENSMUSG00000025781	Atp5c1	4605.18	0.331571	0.117991	2.81015	0.00495191	0.00963906
ENSMUSG00000032803	Cdv3	4599.75	-0.827272	0.11518	-7.18241	6.84931e-13	4.18324e-12
ENSMUSG00000057789	Bak1	4599.14	-0.249031	0.10025	-2.4841	0.0129879	0.0233412
ENSMUSG00000023845	Lnpep	4597.63	-1.2404	0.180184	-6.88407	5.81655e-12	3.27805e-11
ENSMUSG00000056708	Ier5	4586.99	-1.75722	0.114053	-15.407	1.46785e-53	8.45807e-52
ENSMUSG00000025862	Stag2	4586.13	-0.821757	0.136764	-6.00858	1.87151e-09	8.41e-09
ENSMUSG00000033538	Casp4	4581.72	-2.86793	0.226501	-12.6619	9.61945e-37	2.62179e-35
ENSMUSG00000029767	Calu	4581.23	-0.119648	0.129797	-0.921803	0.356631	0.437744
ENSMUSG00000015745	Plekho1	4580.91	-0.373638	0.105514	-3.5411	0.000398458	0.000939405
ENSMUSG00000030144	Clec4d	4575.53	-2.00896	0.184761	-10.8733	1.54509e-27	2.53519e-26
ENSMUSG00000026980	Ly75	4572.87	-2.18951	0.143925	-15.2128	2.90798e-52	1.60609e-50
ENSMUSG00000029007	Agtrap	4571.43	-0.227486	0.13358	-1.703	0.0885689	0.130635
ENSMUSG00000102037	Bcl2a1a	4560.08	-1.95621	0.166028	-11.7824	4.81216e-32	1.01049e-30
ENSMUSG00000033953	Ppp3r1	4554.05	-0.354219	0.0972631	-3.64186	0.000270676	0.00065557
ENSMUSG00000000420	Galnt1	4553.5	0.0576002	0.121414	0.474412	0.635206	0.70495
ENSMUSG00000027660	Skil	4551.73	-2.12793	0.193843	-10.9776	4.89691e-28	8.24755e-27
ENSMUSG00000031557	Plekha2	4550.99	-0.736088	0.121438	-6.06142	1.34925e-09	6.14233e-09
ENSMUSG00000020078	Vps26a	4546.29	-0.626357	0.136451	-4.59034	4.42528e-06	1.37629e-05
ENSMUSG00000019866	Aim1	4542.05	-0.276604	0.14837	-1.86428	0.0622817	0.0954309
ENSMUSG00000024758	Rtn3	4541.71	0.0523122	0.188926	0.276892	0.781863	0.829549
ENSMUSG00000025337	Sbds	4538.43	-2.84663	0.147513	-19.2974	5.64361e-83	9.28088e-81
ENSMUSG00000022565	Plec	4537.73	-0.169429	0.138928	-1.21954	0.222637	0.29409
ENSMUSG00000037849	Ifi206	4536.78	-3.37563	1.11229	-3.03484	0.00240664	0.00496947
ENSMUSG00000026775	Yme1l1	4534.08	-0.933141	0.150612	-6.19568	5.8035e-10	2.75959e-09
ENSMUSG00000033184	Tmed7	4533	-0.471101	0.11574	-4.07035	4.6943e-05	0.000126904
ENSMUSG00000029552	Tes	4525.03	-1.02479	0.107377	-9.54389	1.37572e-21	1.57798e-20
ENSMUSG00000002699	Lcp2	4517.6	-1.26835	0.210486	-6.02582	1.68258e-09	7.60067e-09
ENSMUSG00000044786	Zfp36	4515.17	-1.93098	0.118199	-16.3367	5.40616e-60	3.89776e-58
ENSMUSG00000004677	Myo9b	4499.54	0.471121	0.110582	4.2604	2.04064e-05	5.8005e-05
ENSMUSG00000040296	Ddx58	4494.41	-1.81711	0.790097	-2.29986	0.0214563	0.0367678
ENSMUSG00000054604	Cggbp1	4493.01	-0.625232	0.114581	-5.45669	4.85092e-08	1.87826e-07
ENSMUSG00000021024	Psma6	4492.44	-1.03433	0.155279	-6.6611	2.71785e-11	1.46514e-10
ENSMUSG00000052144	Ppp4r2	4479.69	-2.79763	0.118586	-23.5915	4.71214e-123	2.02844e-120
ENSMUSG00000019699	Akt3	4478.66	-1.63942	0.154858	-10.5866	3.43946e-26	5.24374e-25
ENSMUSG00000020361	Hspa4	4477.09	0.391029	0.134954	2.89749	0.00376161	0.00749658
ENSMUSG00000056770	Setd3	4470.06	-0.359287	0.128137	-2.80394	0.00504829	0.00981623
ENSMUSG00000031443	F7	4469.36	-0.0123389	0.113222	-0.10898	0.913218	0.934937
ENSMUSG00000063065	Mapk3	4463.98	0.088374	0.106821	0.827309	0.408062	0.490949
ENSMUSG00000048578	Mlec	4461.49	2.16865	0.108267	20.0305	2.98811e-89	5.99096e-87
ENSMUSG00000025613	Cct8	4460.96	-0.0445805	0.178371	-0.249931	0.802641	0.845913
ENSMUSG00000002204	Napsa	4458.76	0.270644	0.138045	1.96054	0.0499328	0.0783297
ENSMUSG00000039316	Rftn1	4446.73	-1.23738	0.0963948	-12.8366	1.02322e-37	2.97729e-36
ENSMUSG00000027900	Dram2	4446.61	-1.10527	0.150754	-7.33157	2.27479e-13	1.44567e-12
ENSMUSG00000001768	Rin2	4433.14	-1.30652	0.1786	-7.31533	2.56744e-13	1.6232e-12
ENSMUSG00000035208	Slfn8	4422.47	-2.26352	0.620487	-3.64797	0.000264322	0.00064103
ENSMUSG00000030105	Arl8b	4418.52	0.264586	0.161163	1.64172	0.100647	0.146298
ENSMUSG00000050029	Rap2c	4410.28	-0.90385	0.148498	-6.08663	1.15311e-09	5.28724e-09
ENSMUSG00000020640	Itsn2	4408.11	-0.227151	0.111161	-2.04344	0.041009	0.0656683
ENSMUSG00000028954	Nub1	4402.36	-1.72489	0.13716	-12.5758	2.86956e-36	7.56737e-35
ENSMUSG00000029265	Dr1	4396.59	-0.693722	0.135541	-5.11818	3.085e-07	1.09779e-06
ENSMUSG00000020745	Pafah1b1	4396.18	-1.02292	0.0969879	-10.5469	5.24864e-26	7.93585e-25
ENSMUSG00000040339	Fam102b	4394.04	-1.33988	0.435579	-3.0761	0.00209729	0.00438075
ENSMUSG00000038733	Wdr26	4392.88	0.131002	0.11989	1.09269	0.274531	0.35138
ENSMUSG00000021133	Susd6	4392.36	-0.23529	0.182429	-1.28976	0.197135	0.264776
ENSMUSG00000073490	Ifi207	4389.41	-0.754575	0.546744	-1.38013	0.167548	0.229631
ENSMUSG00000036707	Cab39	4382.94	-0.517299	0.113414	-4.56117	5.08703e-06	1.56844e-05
ENSMUSG00000035242	Oaz1	4381.62	-0.118689	0.120922	-0.981535	0.326329	0.406762
ENSMUSG00000020290	Xpo1	4380.92	-0.540417	0.118834	-4.54766	5.42459e-06	1.6641e-05
ENSMUSG00000029649	Pomp	4379.03	-0.00954017	0.118997	-0.0801712	0.936101	0.952302
ENSMUSG00000030148	Clec4a2	4377.54	0.963693	0.230972	4.17233	3.01497e-05	8.37804e-05
ENSMUSG00000067851	Arfgef1	4371.73	-0.707612	0.147835	-4.7865	1.69718e-06	5.53598e-06
ENSMUSG00000029379	Cxcl3	4370.71	-7.8788	0.86898	-9.06672	1.22648e-19	1.24227e-18
ENSMUSG00000046718	Bst2	4367.2	-1.61357	0.16201	-9.95969	2.2878e-23	2.94756e-22
ENSMUSG00000020422	Tns3	4360.25	-0.0680151	0.17442	-0.38995	0.696573	0.75856
ENSMUSG00000038437	Mllt6	4359.14	-1.48021	0.158607	-9.33258	1.03322e-20	1.13021e-19
ENSMUSG00000041720	Pi4ka	4353.73	-0.336322	0.195357	-1.72157	0.0851471	0.126173
ENSMUSG00000024981	Acsl5	4339.97	-0.0548892	0.152667	-0.359536	0.719194	0.777812
ENSMUSG00000031751	Amfr	4338.86	-0.266736	0.120584	-2.21203	0.0269644	0.0451339
ENSMUSG00000046711	Hmga1	4338.64	-0.69269	0.131152	-5.28157	1.28083e-07	4.76154e-07
ENSMUSG00000034595	Ppp1r18	4337.85	-0.291455	0.107677	-2.70674	0.00679466	0.0128817
ENSMUSG00000075705	Msrb1	4336.68	0.31246	0.114942	2.71842	0.00655943	0.0124729
ENSMUSG00000058799	Nap1l1	4330.49	-0.336821	0.117586	-2.86448	0.00417697	0.00825133
ENSMUSG00000029925	Tbxas1	4328.97	1.09361	0.121991	8.96468	3.11192e-19	3.05268e-18
ENSMUSG00000024248	Cox7a2l	4324.12	-0.0461976	0.128032	-0.360829	0.718228	0.776985
ENSMUSG00000005873	Reep5	4323.41	0.512603	0.115649	4.43239	9.31938e-06	2.76726e-05
ENSMUSG00000022102	Dok2	4320.73	1.89514	0.203086	9.33172	1.04169e-20	1.13863e-19
ENSMUSG00000024079	Eif2ak2	4317.59	-1.14099	0.441717	-2.58307	0.00979247	0.018028
ENSMUSG00000028936	Rpl22	4313.08	-0.510646	0.213493	-2.39186	0.0167634	0.0294395
ENSMUSG00000000171	Sdhd	4310.26	0.445667	0.123297	3.61459	0.000300822	0.000722606
ENSMUSG00000013160	Atp6v0d1	4309.99	-0.140889	0.151719	-0.928619	0.353087	0.434158
ENSMUSG00000022665	Ccdc80	4296.76	0.561212	0.16906	3.31961	0.000901431	0.0020072
ENSMUSG00000028426	Rad23b	4293.4	-0.413775	0.0999922	-4.13807	3.50235e-05	9.6481e-05
ENSMUSG00000014769	Psmb1	4290.56	-0.580382	0.185315	-3.13187	0.00173697	0.00368279
ENSMUSG00000033813	Tcea1	4284.33	-1.59268	0.152665	-10.4326	1.76081e-25	2.57197e-24
ENSMUSG00000032324	Tspan3	4283.74	-1.34405	0.104031	-12.9197	3.48363e-38	1.04695e-36
ENSMUSG00000054808	Actn4	4278.62	0.29585	0.131769	2.24521	0.0247545	0.0417645
ENSMUSG00000038976	Ppp1r9b	4273.26	0.211731	0.110575	1.91482	0.0555158	0.0861186
ENSMUSG00000060131	Atp8b4	4266.61	1.24922	0.166759	7.4912	6.82442e-14	4.48909e-13
ENSMUSG00000031838	Ifi30	4255.96	0.986582	0.172823	5.70864	1.1388e-08	4.73914e-08
ENSMUSG00000058099	Nfam1	4251.51	1.45665	0.132636	10.9822	4.65255e-28	7.86314e-27
ENSMUSG00000019302	Atp6v0a1	4248.8	-0.441144	0.110719	-3.98436	6.76635e-05	0.000178597
ENSMUSG00000052776	Oas1a	4248.42	-2.37791	0.437114	-5.44001	5.3277e-08	2.05688e-07
ENSMUSG00000029915	Clec5a	4247.95	-1.31999	0.178077	-7.41247	1.23971e-13	7.99668e-13
ENSMUSG00000011958	Bnip2	4239.4	-0.487441	0.127762	-3.81524	0.000136053	0.000343263
ENSMUSG00000027193	Api5	4238.07	0.077449	0.147005	0.526848	0.598299	0.671887
ENSMUSG00000024393	Prrc2a	4235.66	-0.209567	0.117047	-1.79045	0.073382	0.110655
ENSMUSG00000078853	Igtp	4235	0.579954	0.138361	4.1916	2.7699e-05	7.73522e-05
ENSMUSG00000071172	Srsf3	4234.53	-0.626681	0.165822	-3.77924	0.000157305	0.000393221
ENSMUSG00000032116	Stt3a	4231.39	0.553991	0.179876	3.07985	0.00207108	0.00433033
ENSMUSG00000015312	Gadd45b	4225.8	-3.40826	0.142952	-23.842	1.22506e-125	5.6031e-123
ENSMUSG00000026116	Tmem131	4224.81	-1.62511	0.207843	-7.81892	5.328e-15	3.80208e-14
ENSMUSG00000038212	Mfsd14b	4220.41	-1.15202	0.105856	-10.8828	1.39192e-27	2.29158e-26
ENSMUSG00000072596	Ear2	4212.62	-0.00696956	0.246124	-0.0283172	0.977409	0.983659
ENSMUSG00000018909	Arrb1	4207.44	1.38463	0.119401	11.5966	4.2902e-31	8.53143e-30
ENSMUSG00000019832	Rab32	4204.72	-0.902129	0.15765	-5.72237	1.0505e-08	4.39036e-08
ENSMUSG00000082292	Gm12250	4204.72	0.166014	0.117234	1.41609	0.15675	0.216481
ENSMUSG00000003161	Sri	4200.71	-0.520795	0.100649	-5.17434	2.28716e-07	8.25114e-07
ENSMUSG00000005161	Prdx2	4198.52	0.0974099	0.175215	0.555945	0.578248	0.654088
ENSMUSG00000032560	Dnajc13	4194.74	-1.1352	0.190389	-5.96253	2.48355e-09	1.10283e-08
ENSMUSG00000027995	Tlr2	4194.4	-0.491001	0.405447	-1.21101	0.225891	0.29777
ENSMUSG00000071644	Eef1g	4188.75	0.494018	0.0964286	5.12315	3.00475e-07	1.07054e-06
ENSMUSG00000045502	Hcar2	4182.89	-1.44384	0.178394	-8.09355	5.79495e-16	4.45691e-15
ENSMUSG00000031176	Dynlt3	4182.17	-0.843494	0.177732	-4.74587	2.07616e-06	6.69457e-06
ENSMUSG00000020850	Prpf8	4181.78	0.669433	0.162312	4.12436	3.71774e-05	0.000101897
ENSMUSG00000073725	Lmbrd1	4181.73	-1.07776	0.12084	-8.9189	4.7096e-19	4.56791e-18
ENSMUSG00000063316	Rpl27	4174.14	-0.0740189	0.111581	-0.663365	0.507097	0.588057
ENSMUSG00000059263	Usp47	4164.79	-1.36687	0.165175	-8.27524	1.28193e-16	1.03946e-15
ENSMUSG00000015671	Psma2	4163.9	-0.621158	0.108375	-5.73157	9.95048e-09	4.16815e-08
ENSMUSG00000015755	Tab2	4160.97	-0.739653	0.145161	-5.09539	3.4802e-07	1.23153e-06
ENSMUSG00000053338	Tarm1	4156.3	-1.90471	0.190911	-9.97695	1.92287e-23	2.49939e-22
ENSMUSG00000035725	Prkx	4152.32	-0.976455	0.159398	-6.1259	9.01741e-10	4.19914e-09
ENSMUSG00000038462	Uqcrfs1	4142.97	-0.664398	0.105572	-6.29332	3.10742e-10	1.51803e-09
ENSMUSG00000032312	Csk	4140.08	-0.0678642	0.114705	-0.59164	0.554091	0.631841
ENSMUSG00000032458	Copb2	4139.3	0.0257284	0.125911	0.204338	0.838089	0.876037
ENSMUSG00000041841	Rpl37	4138.18	-0.334141	0.159476	-2.09524	0.0361492	0.0586824
ENSMUSG00000090946	Ccdc71l	4136.87	-1.5981	0.12752	-12.5322	4.97753e-36	1.28485e-34
ENSMUSG00000048234	Rnf149	4124.27	-1.2352	0.182571	-6.76557	1.32784e-11	7.3199e-11
ENSMUSG00000029455	Aldh2	4123.86	0.232829	0.106532	2.18553	0.0288498	0.0479879
ENSMUSG00000032220	Myo1e	4121.72	0.186415	0.24786	0.752097	0.451993	0.533885
ENSMUSG00000034908	Sidt2	4119.1	0.496856	0.138609	3.58458	0.000337622	0.000805582
ENSMUSG00000028657	Ppt1	4110.8	1.5339	0.214116	7.16388	7.84268e-13	4.76091e-12
ENSMUSG00000036781	Rps27l	4101.01	-1.29085	0.212761	-6.06713	1.30214e-09	5.94266e-09
ENSMUSG00000017057	Il13ra1	4098.56	-0.678191	0.112737	-6.01569	1.79117e-09	8.07128e-09
ENSMUSG00000021822	Plau	4095.54	0.734638	0.220262	3.33528	0.000852123	0.00190645
ENSMUSG00000001424	Snd1	4094.94	0.119299	0.131331	0.908388	0.363673	0.44482
ENSMUSG00000006498	Ptbp1	4094.82	0.186551	0.141213	1.32106	0.186481	0.25218
ENSMUSG00000020484	Xbp1	4082.01	0.367697	0.103041	3.56844	0.000359116	0.000852973
ENSMUSG00000000628	Hk2	4080.4	-1.09439	0.22964	-4.76566	1.88236e-06	6.11005e-06
ENSMUSG00000037400	Atp11b	4077.9	-0.949419	0.150891	-6.2921	3.1319e-10	1.52897e-09
ENSMUSG00000020859	Spag9	4076	-0.445946	0.120894	-3.68873	0.000225378	0.000552351
ENSMUSG00000029569	Tmem168	4071.1	0.0513376	0.1689	0.303953	0.761164	0.812961
ENSMUSG00000000711	Rab5b	4061.68	-0.321723	0.106575	-3.01875	0.00253817	0.00521398
ENSMUSG00000051615	Rap2a	4061.1	-0.668569	0.130299	-5.13104	2.88143e-07	1.02835e-06
ENSMUSG00000021660	Btf3	4056.06	-0.381275	0.128491	-2.96732	0.00300413	0.00608138
ENSMUSG00000029076	Sdf4	4050.58	-0.0753487	0.128422	-0.586725	0.557388	0.634859
ENSMUSG00000073982	Rhog	4049.3	-0.342921	0.115414	-2.97123	0.00296606	0.00601264
ENSMUSG00000024937	Ehbp1l1	4045.45	-0.148541	0.113625	-1.3073	0.191112	0.257681
ENSMUSG00000068749	Psma5	4041.37	-0.396702	0.134922	-2.94024	0.00327958	0.00659429
ENSMUSG00000017776	Crk	4041.26	-0.630151	0.114941	-5.48237	4.19671e-08	1.64013e-07
ENSMUSG00000020124	Usp15	4037.34	-1.50603	0.119496	-12.6031	2.02898e-36	5.41902e-35
ENSMUSG00000021484	Lman2	4030.5	0.776532	0.0995693	7.79891	6.24456e-15	4.43883e-14
ENSMUSG00000063659	Zbtb18	4030.16	-1.04656	0.126373	-8.28151	1.21625e-16	9.87845e-16
ENSMUSG00000027199	Gatm	4025.92	0.594306	0.1565	3.79748	0.000146175	0.000366968
ENSMUSG00000041417	Pik3r1	4023.71	-1.27223	0.115434	-11.0213	3.0178e-28	5.14784e-27
ENSMUSG00000027007	Ssfa2	4023.04	-1.28428	0.157103	-8.17479	2.96392e-16	2.331e-15
ENSMUSG00000024614	Tmx3	4017.12	-0.968451	0.178009	-5.44046	5.31428e-08	2.05224e-07
ENSMUSG00000038619	Ensa	4016.46	-0.529785	0.100438	-5.27476	1.3293e-07	4.93046e-07
ENSMUSG00000018770	Atp5g3	4010.38	0.548335	0.117615	4.66211	3.12991e-06	9.90902e-06
ENSMUSG00000017009	Sdc4	4009.81	-2.80904	0.210663	-13.3342	1.46353e-40	4.98145e-39
ENSMUSG00000033777	Tlr13	4009.09	0.525564	0.163741	3.20973	0.00132857	0.00287796
ENSMUSG00000005667	Mthfd2	4001.45	-2.16228	0.145734	-14.8372	8.42508e-50	4.22293e-48
ENSMUSG00000068039	Tcp1	4000.73	0.128415	0.178563	0.719158	0.472043	0.55337
ENSMUSG00000020946	Gosr2	3997.84	-0.270487	0.134815	-2.00636	0.0448176	0.0711906
ENSMUSG00000032193	Ldlr	3993.76	-0.268739	0.15449	-1.73952	0.0819434	0.121932
ENSMUSG00000032812	Arap1	3991.68	-0.101502	0.114057	-0.889931	0.373503	0.455094
ENSMUSG00000064267	Hvcn1	3990.66	-0.42716	0.185711	-2.30013	0.021441	0.0367459
ENSMUSG00000005442	Cic	3988.72	0.358169	0.112564	3.18191	0.00146307	0.00314165
ENSMUSG00000059456	Ptk2b	3978.38	-0.776213	0.114606	-6.77288	1.26246e-11	6.96468e-11
ENSMUSG00000034342	Cbl	3970.76	0.130452	0.164898	0.791108	0.428881	0.511748
ENSMUSG00000021807	2700060E02Rik	3967.82	-1.15332	0.138922	-8.30199	1.02386e-16	8.38566e-16
ENSMUSG00000022234	Cct5	3963.36	0.152369	0.127676	1.1934	0.232713	0.305306
ENSMUSG00000027835	Pdcd10	3961.69	-1.40121	0.194647	-7.19873	6.07743e-13	3.72619e-12
ENSMUSG00000027363	Usp8	3958.24	-0.270746	0.16384	-1.6525	0.0984322	0.143449
ENSMUSG00000022564	Grina	3957.37	-0.938837	0.15072	-6.22902	4.69377e-10	2.25018e-09
ENSMUSG00000054676	1600014C10Rik	3954.25	-1.16133	0.459022	-2.53001	0.0114058	0.0207115
ENSMUSG00000053907	Mat2a	3952.2	0.156418	0.10075	1.55254	0.120534	0.171513
ENSMUSG00000020737	Hn1	3950.52	0.181597	0.106627	1.70311	0.0885471	0.130616
ENSMUSG00000068523	Gng5	3945.59	-0.740852	0.14418	-5.13838	2.77111e-07	9.90184e-07
ENSMUSG00000001687	Ubl3	3943.51	-0.235744	0.114377	-2.06111	0.0392928	0.0632105
ENSMUSG00000039218	Srrm2	3942.52	-0.367945	0.136094	-2.70361	0.00685917	0.0129872
ENSMUSG00000044309	Apol7c	3938.36	-2.77689	0.197097	-14.0889	4.44315e-45	1.82157e-43
ENSMUSG00000025060	Slk	3934.89	1.25639	0.1395	9.00635	2.1302e-19	2.1166e-18
ENSMUSG00000027620	Rbm39	3933.97	-0.739828	0.0939918	-7.8712	3.51249e-15	2.5337e-14
ENSMUSG00000043733	Ptpn11	3931.52	-0.606528	0.174007	-3.48565	0.000490935	0.00114016
ENSMUSG00000033004	Mycbp2	3930.14	0.315683	0.161319	1.95689	0.0503609	0.0789252
ENSMUSG00000090862	Rps13	3927.84	-0.0862151	0.09463	-0.911076	0.362255	0.443346
ENSMUSG00000019528	Gyg	3926.68	0.15261	0.114014	1.33852	0.180726	0.245349
ENSMUSG00000015714	Cers2	3925.46	-0.0722771	0.159996	-0.451745	0.651453	0.718696
ENSMUSG00000004846	Plod3	3920.94	-0.582652	0.184381	-3.16004	0.00157746	0.00336604
ENSMUSG00000015002	Efr3a	3920.39	-0.323954	0.185819	-1.74338	0.0812669	0.121061
ENSMUSG00000056220	Pla2g4a	3918.68	-0.990848	0.108385	-9.1419	6.13627e-20	6.35601e-19
ENSMUSG00000025823	Pdia4	3915.23	0.926926	0.181186	5.11587	3.12301e-07	1.11077e-06
ENSMUSG00000024942	Capn1	3914.65	0.698534	0.104107	6.7098	1.94895e-11	1.06198e-10
ENSMUSG00000028410	Dnaja1	3910.62	-0.903187	0.128424	-7.03285	2.02354e-12	1.18609e-11
ENSMUSG00000075706	Gpx4	3908.75	-0.00413839	0.204501	-0.0202366	0.983855	0.988416
ENSMUSG00000018379	Srsf1	3906.2	0.223525	0.107942	2.0708	0.0383779	0.0618612
ENSMUSG00000022575	Gsdmd	3905.44	-1.00319	0.143715	-6.98042	2.94309e-12	1.69654e-11
ENSMUSG00000021403	Serpinb9b	3905.2	-3.12831	0.176206	-17.7537	1.61355e-70	1.66309e-68
ENSMUSG00000029426	Scarb2	3899.89	-0.371019	0.145648	-2.54737	0.0108537	0.0197901
ENSMUSG00000009907	Vps4b	3895.58	-0.553751	0.146133	-3.78937	0.000151032	0.000378512
ENSMUSG00000066406	Akap13	3894.57	0.114904	0.0982632	1.16935	0.242263	0.316021
ENSMUSG00000061288	Taok3	3892.58	-0.0295353	0.137813	-0.214314	0.830303	0.869699
ENSMUSG00000042167	Papd4	3891.32	-0.860766	0.0982528	-8.76072	1.94001e-18	1.80393e-17
ENSMUSG00000070493	Chchd2	3888.37	-0.53012	0.204316	-2.59461	0.00946974	0.0174646
ENSMUSG00000029110	Rnf4	3885.64	-0.940319	0.165843	-5.66992	1.42863e-08	5.87674e-08
ENSMUSG00000060373	Hnrnpc	3883.31	-0.638102	0.116019	-5.5	3.79784e-08	1.48982e-07
ENSMUSG00000034663	Bmp2k	3876.56	-0.755011	0.123546	-6.11119	9.88928e-10	4.58472e-09
ENSMUSG00000039105	Atp6v1g1	3865.92	-0.428124	0.0982602	-4.35705	1.3183e-05	3.84432e-05
ENSMUSG00000030754	Copb1	3861.3	-0.14462	0.137247	-1.05372	0.292011	0.370449
ENSMUSG00000032175	Tyk2	3859.22	-0.355678	0.111713	-3.18385	0.0014533	0.00312205
ENSMUSG00000068798	Rap1a	3855.69	-0.592027	0.176134	-3.36124	0.000775944	0.00174584
ENSMUSG00000025261	Huwe1	3853.93	0.130452	0.152248	0.856839	0.391534	0.474064
ENSMUSG00000033940	Brk1	3851.73	-0.133575	0.113725	-1.17455	0.240174	0.313688
ENSMUSG00000018848	Rars	3849.77	-1.14502	0.13915	-8.2287	1.89254e-16	1.51114e-15
ENSMUSG00000031010	Usp9x	3846.81	-0.479883	0.176353	-2.72115	0.00650547	0.0123832
ENSMUSG00000022808	Snx4	3846.17	-1.048	0.109608	-9.56134	1.16239e-21	1.33958e-20
ENSMUSG00000022175	Lrp10	3842.77	-0.18529	0.149268	-1.24133	0.214485	0.285175
ENSMUSG00000066152	Slc31a2	3840.08	-1.44326	0.110703	-13.0373	7.51007e-39	2.35369e-37
ENSMUSG00000024339	Tap2	3834.42	-0.193287	0.148628	-1.30048	0.193436	0.260502
ENSMUSG00000019428	Fkbp8	3826.08	-0.155755	0.127494	-1.22167	0.221834	0.29332
ENSMUSG00000021262	Evl	3825.81	-0.258001	0.126024	-2.04723	0.0406353	0.0651626
ENSMUSG00000005779	Psmb4	3825.13	-0.426906	0.0998626	-4.27493	1.91193e-05	5.45797e-05
ENSMUSG00000004771	Rab11a	3823.59	-0.99766	0.117866	-8.46436	2.57573e-17	2.2033e-16
ENSMUSG00000036751	Cox6b1	3823.22	0.105758	0.120264	0.87938	0.379195	0.461415
ENSMUSG00000003037	Rab8a	3822.58	-0.541597	0.105348	-5.14103	2.7323e-07	9.77034e-07
ENSMUSG00000028341	Nr4a3	3819.02	-2.07736	0.112182	-18.5179	1.48219e-76	1.90293e-74
ENSMUSG00000090213	Tmem189	3817.99	-1.04115	0.14516	-7.17243	7.36805e-13	4.48394e-12
ENSMUSG00000030199	Etv6	3814.3	-0.459265	0.155612	-2.95134	0.00316394	0.00638194
ENSMUSG00000044583	Tlr7	3812.11	-3.28452	0.174348	-18.8388	3.62794e-79	5.25728e-77
ENSMUSG00000004530	Coro1c	3810.68	1.02211	0.109775	9.31095	1.26694e-20	1.37559e-19
ENSMUSG00000028037	Ifi44	3808.23	-3.40483	0.792631	-4.2956	1.7422e-05	5.00174e-05
ENSMUSG00000021111	Papola	3804.92	0.0350403	0.13105	0.267381	0.789176	0.835229
ENSMUSG00000029447	Cct6a	3799.6	0.107869	0.166068	0.649548	0.515984	0.596709
ENSMUSG00000040212	Emp3	3791.03	0.476292	0.122891	3.87573	0.000106306	0.000272437
ENSMUSG00000035199	Arl6ip5	3786.37	-0.0443054	0.153264	-0.289079	0.772521	0.822469
ENSMUSG00000018507	Trpv2	3784.83	0.188411	0.125634	1.49968	0.133698	0.18801
ENSMUSG00000029405	G3bp2	3783.46	-0.108334	0.164047	-0.660385	0.509007	0.589862
ENSMUSG00000025810	Nrp1	3783.28	0.774496	0.189954	4.07729	4.55643e-05	0.000123382
ENSMUSG00000020400	Tnip1	3782.38	-1.90874	0.189551	-10.0698	7.51511e-24	9.99919e-23
ENSMUSG00000031885	Cbfb	3780.07	0.0445712	0.124257	0.358703	0.719817	0.778313
ENSMUSG00000034075	Zdhhc5	3780.07	-0.560743	0.157262	-3.56567	0.000362934	0.000861343
ENSMUSG00000028042	Zbtb7b	3777.34	-0.679203	0.0978615	-6.94045	3.90858e-12	2.22678e-11
ENSMUSG00000039456	Morc3	3776.17	-1.22769	0.161654	-7.59459	3.08763e-14	2.09895e-13
ENSMUSG00000028668	Eloa	3775.28	-0.594098	0.160133	-3.71002	0.000207242	0.000510639
ENSMUSG00000025076	Casp7	3773.75	-1.10034	0.214093	-5.13953	2.75432e-07	9.84427e-07
ENSMUSG00000022822	Abcc5	3766.88	-1.15303	0.400686	-2.87765	0.00400652	0.00794249
ENSMUSG00000032382	Snx1	3764.83	0.0276574	0.13115	0.210883	0.832979	0.871754
ENSMUSG00000020271	Fbxw11	3763.31	-1.47941	0.163609	-9.04238	1.53296e-19	1.53885e-18
ENSMUSG00000021427	Ssr1	3757.65	0.703984	0.110114	6.3932	1.62446e-10	8.14233e-10
ENSMUSG00000056116	H2-T22	3750.46	-1.00145	0.150887	-6.63708	3.19957e-11	1.71409e-10
ENSMUSG00000009585	Apobec3	3749.3	-0.664539	0.180065	-3.69056	0.000223761	0.00054857
ENSMUSG00000042626	Shc1	3743.68	-0.552588	0.110993	-4.97857	6.40542e-07	2.1976e-06
ENSMUSG00000063358	Mapk1	3739.54	-0.340276	0.140197	-2.42713	0.0152188	0.0269534
ENSMUSG00000023068	Nus1	3728.04	-0.426743	0.0992979	-4.29761	1.72652e-05	4.95867e-05
ENSMUSG00000042699	Dhx9	3717.47	-0.0554002	0.14081	-0.39344	0.693995	0.756258
ENSMUSG00000034024	Cct2	3717.03	0.0501644	0.15446	0.324772	0.745354	0.799194
ENSMUSG00000029009	Mthfr	3715.61	-2.30345	0.500517	-4.60215	4.18153e-06	1.30464e-05
ENSMUSG00000028228	Cpne3	3711.34	-0.805322	0.178768	-4.50484	6.6424e-06	2.01322e-05
ENSMUSG00000037697	Ddhd1	3711.17	-1.59065	0.161761	-9.83331	8.09146e-23	1.00447e-21
ENSMUSG00000029390	Tmed2	3704.42	-0.0327613	0.104064	-0.314818	0.7529	0.805952
ENSMUSG00000052085	Dock8	3704.22	0.538947	0.143095	3.76637	0.000165641	0.000412932
ENSMUSG00000036550	Cnot1	3703.37	0.213845	0.175203	1.22055	0.222255	0.29371
ENSMUSG00000031924	Cyb5b	3703.03	0.636461	0.13768	4.62275	3.78684e-06	1.18758e-05
ENSMUSG00000006169	Clint1	3701.16	-0.241066	0.110213	-2.18727	0.0287226	0.0477981
ENSMUSG00000023075	Akirin1	3698.53	-0.898054	0.103115	-8.70924	3.05913e-18	2.8036e-17
ENSMUSG00000038633	Degs1	3695.34	0.141116	0.189929	0.742995	0.457484	0.539414
ENSMUSG00000002307	Daxx	3692.84	-2.03223	0.550437	-3.69203	0.000222467	0.000545764
ENSMUSG00000070034	Sp110	3691.49	-1.4789	0.205083	-7.21122	5.54533e-13	3.41445e-12
ENSMUSG00000038965	Ube2l3	3689.9	-0.400664	0.110205	-3.63563	0.000277302	0.000670066
ENSMUSG00000031555	Adam9	3685.58	-0.184045	0.203824	-0.902959	0.366548	0.447999
ENSMUSG00000060090	Rp2	3684.91	0.371914	0.157766	2.35738	0.0184042	0.0320634
ENSMUSG00000009035	Tmem184b	3684.89	-1.51187	0.485537	-3.11381	0.00184689	0.00389328
ENSMUSG00000029169	Dhx15	3681.89	-0.512167	0.124244	-4.12226	3.75175e-05	0.000102771
ENSMUSG00000021987	Mtmr6	3681.33	-0.0943543	0.177926	-0.530301	0.595903	0.669948
ENSMUSG00000027951	Adar	3673.64	-1.31318	0.237937	-5.51903	3.40876e-08	1.34476e-07
ENSMUSG00000028273	Pdlim5	3673.17	-0.729785	0.102013	-7.15388	8.43616e-13	5.10636e-12
ENSMUSG00000027018	Hat1	3669.87	-1.64606	0.155452	-10.5889	3.35676e-26	5.12299e-25
ENSMUSG00000079641	Rpl39	3667.54	-0.686168	0.203041	-3.37945	0.000726316	0.00164277
ENSMUSG00000025162	Csnk1d	3653.49	-0.477693	0.120152	-3.97575	7.01585e-05	0.000184784
ENSMUSG00000024695	Zfp91	3647.54	-0.139932	0.130599	-1.07147	0.28396	0.361556
ENSMUSG00000020402	Vdac1	3645.64	0.384648	0.126238	3.047	0.0023114	0.00479107
ENSMUSG00000033326	Kdm4a	3643.7	-1.9974	0.10383	-19.2373	1.80343e-82	2.90055e-80
ENSMUSG00000054342	Kcnn4	3643.04	-0.184233	0.136673	-1.34798	0.177666	0.241665
ENSMUSG00000075415	Fnbp1	3641.59	0.329825	0.113876	2.89634	0.00377543	0.00752209
ENSMUSG00000032745	Gpbp1	3641.29	-1.19252	0.139223	-8.56556	1.07549e-17	9.51112e-17
ENSMUSG00000031229	Atrx	3633.33	-0.240554	0.118796	-2.02493	0.0428748	0.0683344
ENSMUSG00000023830	Igf2r	3630.01	0.640715	0.220724	2.90279	0.00369859	0.00738608
ENSMUSG00000022757	Tfg	3629.67	-1.02632	0.181554	-5.65299	1.57678e-08	6.45711e-08
ENSMUSG00000030082	Sec61a1	3624.45	0.609224	0.120253	5.06618	4.0587e-07	1.42693e-06
ENSMUSG00000020440	Arf5	3615.33	-0.923163	0.140483	-6.57137	4.98557e-11	2.62195e-10
ENSMUSG00000001156	Mxd1	3611.88	-1.87058	0.180451	-10.3661	3.5351e-25	5.0775e-24
ENSMUSG00000029380	Cxcl1	3608.65	-10.8502	0.99308	-10.9258	8.68031e-28	1.44534e-26
ENSMUSG00000022312	Eif3h	3608.26	-0.316099	0.110801	-2.85284	0.00433305	0.00852973
ENSMUSG00000033499	Larp4b	3597.72	-0.994295	0.169228	-5.87546	4.21663e-09	1.83838e-08
ENSMUSG00000014077	Chp1	3595.25	-0.504733	0.12461	-4.0505	5.11076e-05	0.000137426
ENSMUSG00000069874	Irgm2	3593.92	0.323949	0.161976	1.99998	0.0455027	0.0720911
ENSMUSG00000052160	Pld4	3593.3	1.87658	0.159025	11.8005	3.88078e-32	8.18431e-31
ENSMUSG00000070544	Top1	3593.12	-1.02555	0.184121	-5.56995	2.54815e-08	1.02233e-07
ENSMUSG00000031231	Cox7b	3592.18	-0.234545	0.210929	-1.11196	0.266155	0.342607
ENSMUSG00000026991	Pkp4	3582.85	-2.08122	0.198092	-10.5064	8.07517e-26	1.2011e-24
ENSMUSG00000037458	Azin1	3576.43	-0.690323	0.136807	-5.04595	4.51272e-07	1.57972e-06
ENSMUSG00000007739	Cct4	3568.16	-0.070743	0.123573	-0.572482	0.566995	0.643647
ENSMUSG00000001416	Cct3	3564.22	-0.5623	0.142846	-3.93641	8.27111e-05	0.000215364
ENSMUSG00000029528	Pxn	3563.69	-0.275151	0.0996574	-2.76097	0.00576297	0.0110866
ENSMUSG00000035011	Zbtb7a	3561.5	-0.778338	0.126807	-6.13797	8.35818e-10	3.90582e-09
ENSMUSG00000037580	Gch1	3556.12	-3.0698	0.422578	-7.26445	3.74555e-13	2.33177e-12
ENSMUSG00000030894	Tpp1	3550.93	0.155507	0.244139	0.636961	0.52415	0.604385
ENSMUSG00000036503	Rnf13	3548.32	-0.204231	0.131866	-1.54878	0.121435	0.172639
ENSMUSG00000004789	Dlst	3546.29	-0.190218	0.115202	-1.65118	0.0987028	0.1438
ENSMUSG00000022876	Samsn1	3543.22	-1.59756	0.12158	-13.14	1.94149e-39	6.3146e-38
ENSMUSG00000023048	Prr13	3539.22	-0.617598	0.102285	-6.038	1.56032e-09	7.06587e-09
ENSMUSG00000030122	Ptms	3533.45	0.217635	0.115557	1.88336	0.0596518	0.0919207
ENSMUSG00000003458	Ncstn	3528.76	-0.819776	0.150477	-5.44784	5.09844e-08	1.97201e-07
ENSMUSG00000025854	Fam20c	3521.58	-0.58117	0.191772	-3.03052	0.00244132	0.0050361
ENSMUSG00000050370	Ch25h	3499.87	-4.60981	0.658248	-7.00316	2.50251e-12	1.45171e-11
ENSMUSG00000046836	Brox	3499.56	-0.761787	0.2041	-3.73243	0.000189643	0.000469488
ENSMUSG00000019943	Atp2b1	3494.7	-0.311553	0.193375	-1.61113	0.107151	0.154403
ENSMUSG00000028868	Wasf2	3490.61	-0.227982	0.107637	-2.11806	0.03417	0.0557539
ENSMUSG00000033335	Dnm2	3490.18	0.0376722	0.112331	0.335367	0.737348	0.793167
ENSMUSG00000022136	Dnajc3	3486.49	1.33279	0.139142	9.5786	9.83737e-22	1.13908e-20
ENSMUSG00000032870	Smap2	3486.25	-0.462659	0.112671	-4.10627	4.02095e-05	0.000109755
ENSMUSG00000030759	Far1	3485.93	0.822164	0.127733	6.43661	1.22174e-10	6.19161e-10
ENSMUSG00000022799	Arhgap31	3482.26	-0.413175	0.143891	-2.87143	0.00408615	0.00808611
ENSMUSG00000048170	Mcmbp	3480.14	-1.21831	0.189743	-6.42086	1.3551e-10	6.84612e-10
ENSMUSG00000024121	Atp6v0c	3479.42	-0.079047	0.168797	-0.468295	0.639574	0.708776
ENSMUSG00000026833	Olfm1	3477.98	1.06293	0.161081	6.59871	4.14737e-11	2.19692e-10
ENSMUSG00000022205	Sub1	3470.28	-0.286689	0.181135	-1.58274	0.113482	0.162546
ENSMUSG00000036053	Fmnl2	3468.57	-1.70037	0.16326	-10.4151	2.11636e-25	3.06988e-24
ENSMUSG00000022463	Srebf2	3467.69	0.879851	0.11443	7.68902	1.48269e-14	1.02993e-13
ENSMUSG00000026979	Psd4	3457.31	0.173175	0.107712	1.60776	0.107888	0.155373
ENSMUSG00000019916	P4ha1	3456.86	-0.983638	0.231325	-4.25218	2.11696e-05	6.00112e-05
ENSMUSG00000036138	Acaa1a	3455.79	-0.445871	0.136741	-3.2607	0.00111136	0.00243647
ENSMUSG00000029063	Nadk	3454.67	0.359798	0.136294	2.63986	0.00829404	0.0154757
ENSMUSG00000060675	Pla2g16	3448.92	-1.14589	0.117938	-9.71599	2.57743e-22	3.11505e-21
ENSMUSG00000011884	Gltp	3444.86	0.818077	0.129271	6.32836	2.47777e-10	1.22186e-09
ENSMUSG00000032612	Usp4	3443.32	-0.498066	0.134918	-3.69163	0.000222824	0.000546548
ENSMUSG00000029148	Nrbp1	3441.13	-0.880237	0.0951496	-9.25108	2.22235e-20	2.38114e-19
ENSMUSG00000002102	Psmc3	3434.32	-0.0665644	0.0983306	-0.676945	0.498441	0.579433
ENSMUSG00000020321	Mdh1	3424.54	0.14112	0.183102	0.770717	0.440875	0.523329
ENSMUSG00000025860	Xiap	3424.31	-0.969534	0.100389	-9.65774	4.55821e-22	5.38885e-21
ENSMUSG00000047187	Rab2a	3423.17	-0.510559	0.100155	-5.09772	3.43777e-07	1.2174e-06
ENSMUSG00000022200	Golph3	3417.62	-0.68404	0.179849	-3.80341	0.000142717	0.000358901
ENSMUSG00000040462	Os9	3417.12	0.0934194	0.130163	0.717713	0.472934	0.554193
ENSMUSG00000026305	Lrrfip1	3414.16	-0.189006	0.108199	-1.74684	0.0806647	0.120237
ENSMUSG00000020661	Dnmt3a	3410.86	-1.20706	0.206025	-5.85881	4.66199e-09	2.02232e-08
ENSMUSG00000027893	Ahcyl1	3408.75	-0.618082	0.137076	-4.50905	6.51193e-06	1.97654e-05
ENSMUSG00000023852	Chd1	3407.81	-1.17191	0.182224	-6.43112	1.2667e-10	6.41282e-10
ENSMUSG00000024290	Rock1	3406.11	-0.908406	0.136222	-6.66855	2.58341e-11	1.3942e-10
ENSMUSG00000005656	Snx6	3402.42	-0.827265	0.115278	-7.17628	7.16337e-13	4.36482e-12
ENSMUSG00000030704	Rab6a	3398.44	-0.696222	0.154577	-4.50405	6.66712e-06	2.02029e-05
ENSMUSG00000042688	Mapk6	3389.65	-1.53149	0.202646	-7.55745	4.11057e-14	2.75342e-13
ENSMUSG00000035561	Aldh1b1	3388.46	-2.09031	0.189553	-11.0276	2.81358e-28	4.81633e-27
ENSMUSG00000040225	Prrc2c	3387.65	-0.782842	0.203548	-3.84598	0.000120074	0.000305476
ENSMUSG00000028673	Fuca1	3387.34	0.910539	0.0990039	9.197	3.68085e-20	3.88694e-19
ENSMUSG00000068267	Cenpb	3386.2	0.466175	0.121442	3.83867	0.000123702	0.00031378
ENSMUSG00000039158	Akna	3385.23	-1.60745	0.109772	-14.6436	1.48058e-48	6.99023e-47
ENSMUSG00000003131	Pafah1b2	3384.77	-0.37523	0.171384	-2.18941	0.0285668	0.0475874
ENSMUSG00000071650	Ganab	3384.35	0.360809	0.155165	2.32533	0.0200543	0.0346085
ENSMUSG00000026827	Gpd2	3383.6	-1.25502	0.229031	-5.47969	4.2606e-08	1.66333e-07
ENSMUSG00000004665	Cnn2	3381.14	-0.482862	0.158112	-3.05392	0.00225874	0.00468854
ENSMUSG00000032578	Cish	3380.36	-1.26502	0.123938	-10.2068	1.84792e-24	2.55393e-23
ENSMUSG00000020088	Sar1a	3378.81	-0.114621	0.108808	-1.05343	0.292144	0.370568
ENSMUSG00000042492	Tbc1d10b	3376.2	-0.553811	0.135125	-4.09851	4.15815e-05	0.000113162
ENSMUSG00000019804	Snx3	3374.67	0.181152	0.112945	1.6039	0.108737	0.15641
ENSMUSG00000026656	Fcgr2b	3373.43	0.400474	0.150068	2.66862	0.00761643	0.0142879
ENSMUSG00000028757	Ddost	3372.95	0.500025	0.143876	3.47539	0.000510113	0.00118096
ENSMUSG00000034116	Vav1	3370.2	-0.479523	0.203115	-2.36084	0.0182335	0.0318
ENSMUSG00000032740	Ccdc88a	3368.43	-0.86454	0.127673	-6.77153	1.27425e-11	7.02712e-11
ENSMUSG00000109901	Chmp1b	3368.41	-1.13212	0.112651	-10.0498	9.20168e-24	1.21768e-22
ENSMUSG00000026509	Capn2	3367.88	-0.470845	0.117324	-4.0132	5.99019e-05	0.00015952
ENSMUSG00000078763	Slfn1	3354.92	-1.44604	0.426849	-3.3877	0.000704816	0.00159686
ENSMUSG00000037935	Smarce1	3350.43	-1.36334	0.104343	-13.0659	5.15897e-39	1.63081e-37
ENSMUSG00000040351	Ankib1	3349.28	-1.13457	0.171701	-6.60781	3.90042e-11	2.07061e-10
ENSMUSG00000026021	Sumo1	3346.43	-1.47414	0.190466	-7.73965	9.9692e-15	6.99134e-14
ENSMUSG00000040026	Saa3	3333.08	-3.61683	0.462244	-7.8245	5.09678e-15	3.64419e-14
ENSMUSG00000030595	Nfkbib	3325.59	-2.78386	0.141708	-19.645	6.377e-86	1.16667e-83
ENSMUSG00000045817	Zfp36l2	3324.38	1.12901	0.197131	5.72722	1.02089e-08	4.27152e-08
ENSMUSG00000060992	Copz1	3318.92	-0.206646	0.154503	-1.33748	0.181065	0.245695
ENSMUSG00000028955	Vamp3	3318.83	-0.572435	0.169547	-3.37626	0.000734776	0.00165985
ENSMUSG00000000743	Chmp1a	3316.69	0.0484447	0.103271	0.469103	0.638996	0.708242
ENSMUSG00000020132	Rab21	3315.98	-0.910429	0.117605	-7.74141	9.83185e-15	6.90825e-14
ENSMUSG00000062078	Qk	3313.84	-0.195791	0.117087	-1.67217	0.0944899	0.138545
ENSMUSG00000020664	Dld	3311.15	-0.529039	0.115882	-4.56532	4.98734e-06	1.54127e-05
ENSMUSG00000013787	Ehmt2	3310.24	-0.12929	0.110959	-1.16521	0.243935	0.317834
ENSMUSG00000034947	Tmem106a	3309.73	-0.706582	0.134878	-5.23868	1.61727e-07	5.93244e-07
ENSMUSG00000063077	Kif1b	3308.9	-0.603892	0.173182	-3.48703	0.000488408	0.00113484
ENSMUSG00000024073	Birc6	3307.84	-0.34407	0.185655	-1.85328	0.0638424	0.0975771
ENSMUSG00000039934	Gsap	3304.74	-1.03262	0.155704	-6.63189	3.31408e-11	1.77185e-10
ENSMUSG00000022014	Epsti1	3297.49	-0.901916	0.120962	-7.45617	8.90757e-14	5.80459e-13
ENSMUSG00000025950	Idh1	3294.19	2.25485	0.17469	12.9077	4.07091e-38	1.21596e-36
ENSMUSG00000041164	Zmiz2	3290.55	0.18898	0.137435	1.37505	0.169116	0.231498
ENSMUSG00000049323	Smcr8	3290.02	-0.814537	0.193785	-4.2033	2.63053e-05	7.37556e-05
ENSMUSG00000035004	Igsf6	3289.06	-0.486418	0.200492	-2.42613	0.0152609	0.0270181
ENSMUSG00000027613	Eif6	3288.82	-1.28387	0.123565	-10.3902	2.74724e-25	3.96534e-24
ENSMUSG00000030275	Etnk1	3288.37	-1.06307	0.230817	-4.60569	4.11103e-06	1.28402e-05
ENSMUSG00000031438	Rnf128	3287.93	0.15816	0.165951	0.95305	0.340565	0.421202
ENSMUSG00000032388	Spg21	3286.77	-0.47525	0.104814	-4.53424	5.78109e-06	1.7668e-05
ENSMUSG00000029175	Slc35f6	3282.22	-0.295593	0.115585	-2.55736	0.0105471	0.0192887
ENSMUSG00000030824	Nucb1	3279.07	0.140461	0.13546	1.03691	0.299776	0.378921
ENSMUSG00000027195	Hsd17b12	3278.36	0.00451231	0.16501	0.0273457	0.978184	0.984236
ENSMUSG00000068335	Dok1	3277.31	-1.85532	0.164386	-11.2864	1.5326e-29	2.83222e-28
ENSMUSG00000022710	Usp7	3275.28	-0.291561	0.139117	-2.09579	0.0361009	0.0586103
ENSMUSG00000024811	Tnks2	3270.41	-0.356841	0.160578	-2.22222	0.0262684	0.0440495
ENSMUSG00000035158	Mitf	3267.85	-1.32951	0.208404	-6.3795	1.77665e-10	8.87476e-10
ENSMUSG00000029472	Anapc5	3267.84	0.544921	0.18502	2.9452	0.00322751	0.00649853
ENSMUSG00000021116	Eif2s1	3267.79	-0.656248	0.120464	-5.44765	5.1041e-08	1.97316e-07
ENSMUSG00000014226	Cacybp	3262.78	-0.944567	0.166181	-5.68398	1.31595e-08	5.42697e-08
ENSMUSG00000038774	Ascc3	3261.42	-1.54302	0.240846	-6.40666	1.4874e-10	7.48868e-10
ENSMUSG00000042079	Hnrnpf	3261.16	-0.0557866	0.11801	-0.472727	0.636408	0.706016
ENSMUSG00000041740	Rnf10	3259.92	-0.213161	0.114815	-1.85655	0.063375	0.0969639
ENSMUSG00000038172	Ttc39b	3258.89	-1.77481	0.176149	-10.0757	7.07909e-24	9.45342e-23
ENSMUSG00000020198	Ap3d1	3256.98	-0.0699552	0.150324	-0.465362	0.641672	0.710617
ENSMUSG00000054520	Sh3bp2	3256.43	-0.712523	0.146001	-4.88025	1.0595e-06	3.53716e-06
ENSMUSG00000003541	Ier3	3253.65	-3.72529	0.209709	-17.7641	1.34125e-70	1.40218e-68
ENSMUSG00000029048	Rer1	3243.86	0.174889	0.0959579	1.82256	0.0683694	0.103845
ENSMUSG00000007817	Zmiz1	3237.76	-0.121679	0.110365	-1.10252	0.270237	0.34713
ENSMUSG00000041697	Cox6a1	3237.28	-0.172173	0.0955867	-1.80122	0.0716683	0.10835
ENSMUSG00000074884	Serf2	3236.3	-0.400938	0.134899	-2.97213	0.00295739	0.00599729
ENSMUSG00000033793	Atp6v1h	3226.04	-0.639272	0.104541	-6.11505	9.65257e-10	4.48635e-09
ENSMUSG00000021356	Irf4	3223.3	-0.438647	0.155146	-2.82732	0.00469399	0.00917976
ENSMUSG00000026083	Eif5b	3222.9	-0.292391	0.182192	-1.60485	0.108527	0.156154
ENSMUSG00000058056	Palld	3222.42	-1.68979	0.158975	-10.6293	2.17718e-26	3.3613e-25
ENSMUSG00000032872	Cyb5r4	3221.77	-0.183183	0.117744	-1.55577	0.119762	0.170593
ENSMUSG00000027177	Hipk3	3218.92	-0.425314	0.14727	-2.88799	0.00387709	0.0077047
ENSMUSG00000038264	Sema7a	3213.7	-3.13893	0.187143	-16.7729	3.85139e-63	3.06353e-61
ENSMUSG00000036112	Metap2	3213.11	-0.0487148	0.0967371	-0.503579	0.614557	0.686875
ENSMUSG00000056498	Tmem154	3211.28	1.72784	0.165451	10.4432	1.57361e-25	2.30544e-24
ENSMUSG00000057322	Rpl38	3210.47	-0.375564	0.160042	-2.34665	0.0189429	0.0329273
ENSMUSG00000008892	Vdac3	3208.46	-0.70064	0.09959	-7.03525	1.98904e-12	1.1668e-11
ENSMUSG00000039001	Rps21	3203.12	-0.426713	0.16742	-2.54875	0.010811	0.0197195
ENSMUSG00000027287	Snap23	3202.81	-0.122252	0.13413	-0.911441	0.362063	0.443184
ENSMUSG00000015852	Fcrls	3199.58	0.683815	0.174994	3.90764	9.32023e-05	0.000240626
ENSMUSG00000029777	Gars	3199.28	-0.612113	0.118215	-5.17795	2.24336e-07	8.10512e-07
ENSMUSG00000026426	Arl8a	3197.2	-1.54012	0.130613	-11.7915	4.31697e-32	9.0911e-31
ENSMUSG00000056076	Eif3b	3195.02	0.244336	0.137486	1.77718	0.0755391	0.113545
ENSMUSG00000026615	Eprs	3187.19	-0.726829	0.209029	-3.47716	0.00050675	0.00117391
ENSMUSG00000029401	Rilpl2	3184.21	-3.53283	0.143768	-24.5732	2.44315e-133	1.27707e-130
ENSMUSG00000030002	Dusp11	3182.72	-0.491963	0.120409	-4.08577	4.39314e-05	0.000119225
ENSMUSG00000027187	Cat	3179.58	0.442284	0.114344	3.86801	0.000109726	0.000280563
ENSMUSG00000019873	Reep3	3178.72	-0.61284	0.17098	-3.58427	0.000338023	0.000806406
ENSMUSG00000020456	Ogdh	3174.59	0.374971	0.130077	2.88269	0.00394301	0.00782613
ENSMUSG00000004056	Akt2	3171.55	-0.788801	0.103013	-7.65733	1.89834e-14	1.30933e-13
ENSMUSG00000022965	Ifngr2	3170.11	-1.01467	0.1298	-7.81715	5.40325e-15	3.8539e-14
ENSMUSG00000007613	Tgfbr1	3163.22	0.591733	0.109737	5.39226	6.95762e-08	2.65256e-07
ENSMUSG00000024098	Twsg1	3162.87	-0.446923	0.140564	-3.17949	0.00147532	0.00316517
ENSMUSG00000036333	Kidins220	3160.86	-0.359609	0.130403	-2.75767	0.00582157	0.011192
ENSMUSG00000052337	Immt	3160.6	-0.380145	0.0995647	-3.81807	0.000134499	0.000339577
ENSMUSG00000029484	Anxa3	3160.46	-0.480054	0.107596	-4.46165	8.13322e-06	2.43581e-05
ENSMUSG00000025745	Hadha	3159.8	-0.213952	0.136105	-1.57196	0.11596	0.165724
ENSMUSG00000019188	H13	3159.73	0.851007	0.119505	7.12109	1.07077e-12	6.42025e-12
ENSMUSG00000040990	Sh3kbp1	3157.4	-0.772738	0.191682	-4.03135	5.54577e-05	0.00014855
ENSMUSG00000028800	Hdac1	3151.02	-1.34125	0.107111	-12.522	5.6584e-36	1.45037e-34
ENSMUSG00000042524	Sun2	3150.44	-0.606213	0.121239	-5.00013	5.72921e-07	1.98093e-06
ENSMUSG00000015341	Golga7	3149.34	-0.437894	0.109748	-3.99001	6.60716e-05	0.000174805
ENSMUSG00000018042	Cyb5r3	3141.62	0.00763335	0.151481	0.0503916	0.95981	0.970352
ENSMUSG00000027475	Kif3b	3136.9	-0.0733406	0.159756	-0.459079	0.646177	0.714471
ENSMUSG00000006390	Elovl1	3134.97	0.313866	0.16574	1.89372	0.0582616	0.0899491
ENSMUSG00000041238	Rbbp8	3133.82	-1.45372	0.102097	-14.2386	5.27413e-46	2.22456e-44
ENSMUSG00000031633	Slc25a4	3127.95	0.426115	0.109732	3.88324	0.000103072	0.000264614
ENSMUSG00000024640	Psat1	3127.05	-1.13941	0.138101	-8.25049	1.57741e-16	1.26991e-15
ENSMUSG00000027315	Spint1	3123.2	0.613062	0.155093	3.95287	7.72208e-05	0.000201714
ENSMUSG00000029428	Stx2	3120.04	-0.711962	0.176696	-4.0293	5.59434e-05	0.000149796
ENSMUSG00000019471	Cdc37	3119.04	0.0271715	0.0988191	0.274962	0.783346	0.83074
ENSMUSG00000028796	Phc2	3118.19	-0.694903	0.117241	-5.92712	3.08303e-09	1.35546e-08
ENSMUSG00000040850	Psme4	3116.84	-0.266445	0.152986	-1.74163	0.0815727	0.121479
ENSMUSG00000002103	Acp2	3114.37	-0.2982	0.140502	-2.1224	0.0338043	0.0552496
ENSMUSG00000014313	Cox6c	3113.31	-0.577085	0.199157	-2.89764	0.00375983	0.00749507
ENSMUSG00000030884	Uqcrc2	3113.23	-0.0172803	0.126946	-0.136122	0.891725	0.918199
ENSMUSG00000042520	Ubap2l	3106.91	0.00364649	0.129972	0.0280561	0.977617	0.983734
ENSMUSG00000028419	Chmp5	3104.35	-1.3224	0.149002	-8.87505	6.98991e-19	6.70408e-18
ENSMUSG00000045210	Vcpip1	3102.87	-0.633264	0.147649	-4.28897	1.79503e-05	5.14232e-05
ENSMUSG00000042842	Serpinb6b	3102.36	-2.56164	0.194749	-13.1535	1.62416e-39	5.29424e-38
ENSMUSG00000028603	Scp2	3101.33	0.191876	0.137448	1.39599	0.162718	0.223707
ENSMUSG00000023992	Trem2	3099.13	0.725099	0.119149	6.08567	1.16003e-09	5.31399e-09
ENSMUSG00000052688	Rab7b	3096.2	1.57407	0.135609	11.6074	3.78115e-31	7.53964e-30
ENSMUSG00000022858	Tra2b	3094.45	-0.278968	0.109976	-2.53664	0.0111922	0.0203565
ENSMUSG00000022536	Glyr1	3092.03	-0.32155	0.0973618	-3.30263	0.000957839	0.00212376
ENSMUSG00000030751	Psma1	3091.45	0.143387	0.161182	0.889594	0.373684	0.455238
ENSMUSG00000079017	Ifi27l2a	3089.06	-1.97271	0.206491	-9.5535	1.25389e-21	1.44163e-20
ENSMUSG00000030232	Aebp2	3086.15	-0.991566	0.123142	-8.05219	8.13256e-16	6.1545e-15
ENSMUSG00000059447	Hadhb	3085.7	-0.0376155	0.105758	-0.355676	0.722083	0.780152
ENSMUSG00000035212	Leprot	3082.37	0.781408	0.109423	7.14117	9.25375e-13	5.58968e-12
ENSMUSG00000004626	Stxbp2	3081.52	-0.187763	0.09993	-1.87895	0.0602514	0.0927178
ENSMUSG00000061136	Prpf40a	3080.82	-0.126213	0.103449	-1.22005	0.222445	0.29389
ENSMUSG00000041836	Ptpre	3078.9	-0.908461	0.18129	-5.0111	5.4119e-07	1.87742e-06
ENSMUSG00000035847	Ids	3077.08	-0.0681033	0.146409	-0.465159	0.641818	0.710724
ENSMUSG00000094483	Purb	3076.24	-0.355474	0.110234	-3.22472	0.00126096	0.00274104
ENSMUSG00000058624	Gda	3072.76	0.58735	0.192932	3.04434	0.00233191	0.00482947
ENSMUSG00000031628	Casp3	3070.45	-0.753343	0.102175	-7.37308	1.66733e-13	1.0675e-12
ENSMUSG00000042284	Itga1	3069.95	0.310779	0.182163	1.70605	0.0879986	0.129899
ENSMUSG00000020806	Rhbdf2	3069.41	-1.92339	0.208177	-9.23921	2.48329e-20	2.64908e-19
ENSMUSG00000003660	Snrnp200	3068.72	0.351646	0.164675	2.13539	0.032729	0.0536839
ENSMUSG00000034560	Washc4	3068.1	-0.837091	0.109456	-7.64775	2.04524e-14	1.408e-13
ENSMUSG00000027068	Dhrs9	3068.09	1.14399	0.18263	6.264	3.75226e-10	1.81668e-09
ENSMUSG00000030795	Fus	3066.97	-0.624473	0.12369	-5.04871	4.44814e-07	1.55861e-06
ENSMUSG00000021709	Erbin	3066.54	-0.744547	0.171049	-4.35283	1.34388e-05	3.91425e-05
ENSMUSG00000033671	Cep350	3066.2	-0.511477	0.170128	-3.00643	0.00264336	0.00541624
ENSMUSG00000031875	Cmtm3	3063.1	0.0469076	0.0992553	0.472596	0.636501	0.706066
ENSMUSG00000034330	Plcg2	3058.38	0.395055	0.13552	2.91511	0.00355568	0.00711622
ENSMUSG00000046434	Hnrnpa1	3057.79	0.0103937	0.169409	0.0613526	0.951078	0.963921
ENSMUSG00000004460	Dnajb11	3057.59	0.49866	0.124056	4.01964	5.82874e-05	0.000155532
ENSMUSG00000085438	1700020I14Rik	3056.13	0.0711576	0.14928	0.476674	0.633595	0.703734
ENSMUSG00000057863	Rpl36	3052.56	-0.248042	0.12844	-1.93118	0.0534604	0.0831947
ENSMUSG00000037868	Egr2	3051.44	-0.453276	0.217098	-2.08789	0.0368079	0.0595995
ENSMUSG00000025651	Uqcrc1	3049.69	0.309241	0.107559	2.87507	0.00403933	0.0080021
ENSMUSG00000029152	Ociad1	3047.2	-0.737343	0.123262	-5.98193	2.20503e-09	9.85431e-09
ENSMUSG00000022533	Atp13a3	3046.83	0.124007	0.127775	0.970511	0.331792	0.412408
ENSMUSG00000035673	Sbno2	3043.65	-0.474343	0.138017	-3.43686	0.000588509	0.00134985
ENSMUSG00000028525	Pde4b	3037.8	-2.45949	0.137673	-17.8647	2.22175e-71	2.42668e-69
ENSMUSG00000028618	Tmem59	3037.72	0.56563	0.105053	5.38425	7.27478e-08	2.76699e-07
ENSMUSG00000020346	Mgat1	3037.64	-0.576657	0.126711	-4.55097	5.33991e-06	1.63984e-05
ENSMUSG00000020589	Fam49a	3036.87	-0.82388	0.133648	-6.16456	7.06804e-10	3.3338e-09
ENSMUSG00000021917	Spcs1	3030.62	-0.812962	0.199811	-4.06866	4.72851e-05	0.000127711
ENSMUSG00000019179	Mdh2	3030.4	0.297377	0.127727	2.32822	0.0199004	0.0343754
ENSMUSG00000019969	Psen1	3028.79	-0.435942	0.175423	-2.48509	0.0129518	0.0232906
ENSMUSG00000033916	Chmp2a	3026.74	-0.955048	0.1137	-8.39973	4.47504e-17	3.76418e-16
ENSMUSG00000042613	Pbxip1	3024.06	0.0603729	0.0993218	0.607852	0.543286	0.622186
ENSMUSG00000037470	Uggt1	3023.77	1.31247	0.159913	8.20743	2.25969e-16	1.79549e-15
ENSMUSG00000040842	Szrd1	3023.5	-0.376301	0.100235	-3.7542	0.000173898	0.000432411
ENSMUSG00000059208	Hnrnpm	3020.11	0.121091	0.151598	0.798759	0.42443	0.507472
ENSMUSG00000058163	Gm5431	3018.57	-0.370698	0.195449	-1.89665	0.0578743	0.0894471
ENSMUSG00000023952	Gtpbp2	3018.37	-1.9652	0.153773	-12.7798	2.12514e-37	6.09875e-36
ENSMUSG00000018340	Anxa6	3018.21	0.410476	0.150723	2.72338	0.00646186	0.012313
ENSMUSG00000038352	Arl5c	3017.3	-1.65602	0.167716	-9.87392	5.40096e-23	6.78527e-22
ENSMUSG00000031154	Otud5	3015.96	-1.26305	0.146134	-8.64313	5.46946e-18	4.94753e-17
ENSMUSG00000054408	Spcs3	3013.68	1.04381	0.127323	8.19817	2.44084e-16	1.93521e-15
ENSMUSG00000022295	Atp6v1c1	3010.29	-0.688774	0.169005	-4.07547	4.59207e-05	0.000124278
ENSMUSG00000032187	Smarca4	3007.26	-0.143266	0.137841	-1.03936	0.298637	0.377677
ENSMUSG00000029298	Gbp9	3006	0.0344331	0.168774	0.204019	0.838339	0.876236
ENSMUSG00000021371	Mcur1	3004.32	-0.674696	0.156486	-4.31155	1.62111e-05	4.67519e-05
ENSMUSG00000031652	N4bp1	3003.55	-0.33879	0.20122	-1.68368	0.0922439	0.135605
ENSMUSG00000041135	Ripk2	2998.33	-2.27128	0.204859	-11.087	1.45019e-28	2.5178e-27
ENSMUSG00000005615	Pcyt1a	2998.19	-0.491997	0.157147	-3.1308	0.00174331	0.00369516
ENSMUSG00000006281	Tep1	2997.25	0.919341	0.133848	6.86854	6.48603e-12	3.64833e-11
ENSMUSG00000062210	Tnfaip8	2997.21	-0.63539	0.129724	-4.898	9.68175e-07	3.25303e-06
ENSMUSG00000024853	Sf3b2	2995.25	0.243771	0.0972617	2.50634	0.0121987	0.0220284
ENSMUSG00000028879	Stx12	2994.23	-0.297565	0.165193	-1.80132	0.0716529	0.108338
ENSMUSG00000018559	Ctdnep1	2993.19	0.308667	0.104262	2.96049	0.00307153	0.00620753
ENSMUSG00000031266	Gla	2986.94	-1.07076	0.134377	-7.96837	1.60778e-15	1.19449e-14
ENSMUSG00000021036	Sptlc2	2986.01	-0.581362	0.174863	-3.32467	0.000885248	0.00197447
ENSMUSG00000001418	Glmp	2985.66	-0.241558	0.171243	-1.41062	0.158357	0.218426
ENSMUSG00000019810	Fuca2	2984.93	0.623479	0.171767	3.62981	0.000283635	0.000684015
ENSMUSG00000051439	Cd14	2984.18	-3.44926	0.114038	-30.2467	5.77267e-201	1.20698e-197
ENSMUSG00000079435	Rpl36a	2982.96	-0.483149	0.223968	-2.15723	0.0309881	0.0511494
ENSMUSG00000025544	Tm9sf2	2982.23	0.264721	0.118521	2.23354	0.0255136	0.0429265
ENSMUSG00000092274	Neat1	2979.22	-1.86015	0.577777	-3.2195	0.00128413	0.00278809
ENSMUSG00000098557	Kctd12	2979.05	3.91277	0.190032	20.5901	3.37021e-94	7.70725e-92
ENSMUSG00000040725	Hnrnpul1	2976.59	0.268999	0.111717	2.40787	0.0160458	0.0282879
ENSMUSG00000027506	Tpd52	2975.39	0.435919	0.114545	3.80565	0.000141431	0.000355851
ENSMUSG00000060147	Serpinb6a	2975.15	-1.08989	0.128715	-8.46753	2.50649e-17	2.14532e-16
ENSMUSG00000071646	Mta2	2974.38	-0.0550864	0.102644	-0.536677	0.591491	0.666081
ENSMUSG00000002233	Rhoc	2974.2	-1.5498	0.110584	-14.0147	1.2675e-44	5.11051e-43
ENSMUSG00000002981	Clptm1	2974.06	-0.120461	0.0978753	-1.23076	0.218413	0.289477
ENSMUSG00000029106	Add1	2973.75	0.344881	0.100116	3.44483	0.000571427	0.00131355
ENSMUSG00000046245	Pilra	2969.94	-0.775607	0.134029	-5.78688	7.17051e-09	3.05169e-08
ENSMUSG00000028124	Gclm	2967.72	-0.15372	0.180535	-0.851465	0.394511	0.477038
ENSMUSG00000012519	Mlkl	2967.69	-1.5385	0.210575	-7.30619	2.74826e-13	1.73154e-12
ENSMUSG00000047810	Ccdc88b	2965.15	-0.619063	0.1773	-3.49161	0.000480114	0.00111805
ENSMUSG00000020100	Slc29a3	2964.94	0.145684	0.184853	0.788108	0.430633	0.513546
ENSMUSG00000022314	Rad21	2962.43	-0.438404	0.100528	-4.36102	1.29459e-05	3.77896e-05
ENSMUSG00000026750	Psmb7	2953.88	-0.816838	0.14741	-5.54125	3.00319e-08	1.19377e-07
ENSMUSG00000066232	Ipo7	2948.89	0.0156727	0.124444	0.125942	0.899778	0.924475
ENSMUSG00000026701	Prdx6	2948.47	-0.490994	0.192561	-2.54981	0.0107782	0.0196696
ENSMUSG00000056234	Ncoa4	2946.84	-0.19167	0.184148	-1.04085	0.297944	0.376931
ENSMUSG00000027433	Xrn2	2945.03	-0.650708	0.155346	-4.18878	2.80459e-05	7.82462e-05
ENSMUSG00000028277	Ube2j1	2943.5	-0.388381	0.167057	-2.32483	0.0200809	0.034648
ENSMUSG00000024513	Mbd2	2942.93	-0.932263	0.10019	-9.30496	1.34044e-20	1.45432e-19
ENSMUSG00000040907	Atp1a3	2942.1	1.13703	0.141749	8.02148	1.04475e-15	7.86976e-15
ENSMUSG00000022765	Snap29	2941.02	-0.020778	0.138083	-0.150474	0.88039	0.90903
ENSMUSG00000001627	Ifrd1	2940.12	-2.68646	0.128125	-20.9676	1.29738e-97	3.27387e-95
ENSMUSG00000072235	Tuba1a	2938.63	-0.44986	0.12552	-3.58398	0.000338398	0.000807169
ENSMUSG00000027598	Itch	2937.29	0.0453552	0.156145	0.290468	0.771458	0.821825
ENSMUSG00000037788	Vopp1	2935.89	0.222866	0.0985685	2.26103	0.0237573	0.0402771
ENSMUSG00000021377	Dek	2935.82	-0.00512905	0.135486	-0.0378567	0.969802	0.977539
ENSMUSG00000035356	Nfkbiz	2931.56	-6.8871	0.188775	-36.4831	2.0543e-291	1.00223e-287
ENSMUSG00000031662	Snx20	2930.79	-0.793184	0.105045	-7.55089	4.32293e-14	2.88906e-13
ENSMUSG00000037503	Fam168b	2930.64	0.52505	0.101775	5.15892	2.48382e-07	8.9342e-07
ENSMUSG00000022051	Bnip3l	2928.59	0.298963	0.132744	2.25218	0.0243108	0.041092
ENSMUSG00000024091	Vapa	2928	-0.964849	0.138699	-6.95643	3.49005e-12	1.99611e-11
ENSMUSG00000040710	St8sia4	2927.15	-0.614304	0.159086	-3.86145	0.000112716	0.000287909
ENSMUSG00000026131	Dst	2926.88	-1.6725	0.228235	-7.32796	2.33679e-13	1.4825e-12
ENSMUSG00000038280	Ostm1	2923.44	0.208035	0.101467	2.05028	0.0403373	0.0647703
ENSMUSG00000032020	Ubash3b	2922.91	0.206687	0.126336	1.63601	0.101837	0.147734
ENSMUSG00000020936	Nmt1	2922.77	-0.214712	0.162412	-1.32202	0.186161	0.251886
ENSMUSG00000002052	Supt6	2921.39	-0.330122	0.135949	-2.42828	0.0151708	0.0268781
ENSMUSG00000025068	Gsto1	2920.78	-0.305441	0.102215	-2.98824	0.00280592	0.00571572
ENSMUSG00000018736	Ndel1	2920.27	-1.27039	0.139327	-9.11807	7.64772e-20	7.88254e-19
ENSMUSG00000078945	Naip2	2916.96	-0.690793	0.13482	-5.12382	2.99403e-07	1.06723e-06
ENSMUSG00000025287	Acot9	2915.83	-1.39297	0.134033	-10.3927	2.67664e-25	3.86725e-24
ENSMUSG00000027502	Rtfdc1	2915.13	-0.462051	0.141495	-3.26548	0.00109279	0.00240006
ENSMUSG00000025630	Hprt	2912.44	0.576563	0.109352	5.27256	1.34534e-07	4.9887e-07
ENSMUSG00000001542	Ell2	2912.01	-2.37335	0.139543	-17.008	7.16852e-65	6.13558e-63
ENSMUSG00000015133	Lrrk1	2910.9	0.437495	0.183558	2.38341	0.0171531	0.0300553
ENSMUSG00000061119	Prcp	2906.87	1.44318	0.147557	9.78047	1.3657e-22	1.67829e-21
ENSMUSG00000042410	Agps	2905.6	0.496686	0.110508	4.49459	6.97047e-06	2.1057e-05
ENSMUSG00000053007	Creb5	2905.39	-0.963651	0.143965	-6.69367	2.17649e-11	1.18245e-10
ENSMUSG00000028849	Map7d1	2904.1	0.0588875	0.128391	0.458658	0.64648	0.714644
ENSMUSG00000068245	Phf11d	2903.25	-2.92442	0.544032	-5.37546	7.63891e-08	2.90021e-07
ENSMUSG00000024646	Cyb5a	2899.17	0.391471	0.166296	2.35406	0.0185696	0.0323246
ENSMUSG00000021322	Aoah	2896.88	-1.30668	0.128896	-10.1374	3.76835e-24	5.10681e-23
ENSMUSG00000024750	Zfand5	2890.35	-0.956241	0.106154	-9.00804	2.09766e-19	2.08711e-18
ENSMUSG00000031029	Eif3f	2887.12	-0.191908	0.111193	-1.72591	0.0843644	0.125089
ENSMUSG00000061778	Mospd2	2885.83	-0.650758	0.12361	-5.2646	1.40493e-07	5.19255e-07
ENSMUSG00000045427	Hnrnph2	2884.25	-0.992307	0.156028	-6.35982	2.01993e-10	1.00386e-09
ENSMUSG00000040552	C3ar1	2881.48	0.138392	0.410608	0.337041	0.736086	0.791925
ENSMUSG00000074785	Plxnc1	2881.01	-0.127665	0.129839	-0.983253	0.325483	0.405945
ENSMUSG00000022663	Atg3	2880.53	-0.638477	0.140142	-4.55593	5.21534e-06	1.60463e-05
ENSMUSG00000035093	Secisbp2l	2878.67	0.314543	0.129579	2.42742	0.0152065	0.026938
ENSMUSG00000016831	Tox4	2876.48	-0.555403	0.131448	-4.22526	2.38665e-05	6.72655e-05
ENSMUSG00000007036	Abhd16a	2874.93	-0.729874	0.124526	-5.86121	4.59502e-09	1.99444e-08
ENSMUSG00000028041	Adam15	2873.86	1.03472	0.10413	9.93683	2.87843e-23	3.6858e-22
ENSMUSG00000050812	AI314180	2871.85	-0.227205	0.148132	-1.5338	0.125079	0.177234
ENSMUSG00000067288	Rps28	2871.56	-0.189247	0.147387	-1.28402	0.199136	0.267145
ENSMUSG00000036712	Cyld	2868.01	-0.124596	0.14149	-0.880605	0.378532	0.460827
ENSMUSG00000039005	Tlr4	2867.04	0.719595	0.12133	5.93088	3.01311e-09	1.32631e-08
ENSMUSG00000024286	Ccny	2862.61	-0.696371	0.183659	-3.79165	0.000149651	0.000375115
ENSMUSG00000026457	Adipor1	2861.93	-0.166202	0.10165	-1.63505	0.102038	0.147982
ENSMUSG00000027006	Dnajc10	2861.32	-0.487414	0.165728	-2.94104	0.00327108	0.00657993
ENSMUSG00000022641	Bbx	2858.09	-2.55911	0.207447	-12.3362	5.78178e-35	1.41984e-33
ENSMUSG00000024480	Ap3s1	2855.1	-0.926178	0.113729	-8.14377	3.83166e-16	2.98616e-15
ENSMUSG00000054455	Vapb	2854.52	-0.222397	0.0912919	-2.43611	0.014846	0.0263761
ENSMUSG00000090958	Lrrc32	2848.77	-2.57141	0.553801	-4.6432	3.43055e-06	1.08094e-05
ENSMUSG00000031103	Elf4	2844.92	-0.424679	0.109466	-3.87956	0.000104644	0.000268321
ENSMUSG00000041459	Tardbp	2840.1	0.319449	0.11692	2.73221	0.00629117	0.0120143
ENSMUSG00000017843	Ppp2r5c	2839.79	0.702589	0.146148	4.80738	1.52922e-06	5.0228e-06
ENSMUSG00000021585	Cast	2837.78	-0.685004	0.136339	-5.02426	5.05384e-07	1.75989e-06
ENSMUSG00000032436	Cmtm7	2836.64	-0.440384	0.109198	-4.0329	5.50929e-05	0.000147627
ENSMUSG00000079419	Ms4a6c	2836	-3.44495	0.18684	-18.438	6.51216e-76	8.07728e-74
ENSMUSG00000029104	Htt	2835.17	0.111691	0.154358	0.723585	0.469321	0.550575
ENSMUSG00000054766	Set	2832.46	0.276661	0.112543	2.45827	0.0139608	0.0249625
ENSMUSG00000026727	Rsu1	2831.46	0.13773	0.166535	0.827033	0.408219	0.491097
ENSMUSG00000021670	Hmgcr	2830.57	0.414609	0.189547	2.18737	0.0287158	0.0477922
ENSMUSG00000030120	Mlf2	2828.82	0.0460861	0.151475	0.304249	0.760938	0.812808
ENSMUSG00000018583	G3bp1	2825.32	0.542591	0.120804	4.49152	7.0718e-06	2.13496e-05
ENSMUSG00000007659	Bcl2l1	2818.22	-1.20429	0.138647	-8.686	3.75428e-18	3.4214e-17
ENSMUSG00000030224	Strap	2816.66	-0.0369012	0.111702	-0.330355	0.741132	0.796213
ENSMUSG00000031659	Adcy7	2810.92	1.44478	0.123546	11.6943	1.36308e-31	2.78243e-30
ENSMUSG00000022698	Naa50	2807.38	0.15493	0.128035	1.21006	0.226255	0.298116
ENSMUSG00000023030	Slc11a2	2803.99	-2.17395	0.179583	-12.1056	9.86993e-34	2.26776e-32
ENSMUSG00000020190	Mknk2	2803.8	0.465517	0.132395	3.51611	0.000437913	0.00102565
ENSMUSG00000046031	Fam26f	2803.33	-1.29418	0.130943	-9.88347	4.91042e-23	6.19559e-22
ENSMUSG00000031015	Swap70	2796.19	-1.23028	0.109842	-11.2005	4.05412e-29	7.26267e-28
ENSMUSG00000029084	Cd38	2795.7	-3.62776	0.512353	-7.08059	1.4354e-12	8.50545e-12
ENSMUSG00000032437	Stt3b	2792.78	0.931996	0.175289	5.31691	1.05546e-07	3.94679e-07
ENSMUSG00000031709	Tbc1d9	2788.8	-0.364063	0.158277	-2.30017	0.0214387	0.0367459
ENSMUSG00000068882	Ssb	2788.69	-0.363984	0.163015	-2.23282	0.0255609	0.0429998
ENSMUSG00000022403	St13	2787.76	-0.307436	0.151322	-2.03167	0.0421872	0.0673339
ENSMUSG00000028416	Bag1	2783	-0.224088	0.0914328	-2.45086	0.0142517	0.0254221
ENSMUSG00000009079	Ewsr1	2782.26	-0.848252	0.118435	-7.16218	7.94052e-13	4.81431e-12
ENSMUSG00000041571	Selenow	2781.76	-1.14036	0.102162	-11.1623	6.23296e-29	1.10443e-27
ENSMUSG00000034640	Tiparp	2779.93	-1.53986	0.178124	-8.64488	5.38636e-18	4.87537e-17
ENSMUSG00000024413	Npc1	2778.35	-0.120198	0.186834	-0.643339	0.520004	0.600599
ENSMUSG00000020130	Tbc1d15	2777.68	-1.2408	0.10743	-11.5499	7.3917e-31	1.45215e-29
ENSMUSG00000021824	Ap3m1	2776.27	-0.243327	0.148721	-1.63614	0.101811	0.147711
ENSMUSG00000035778	Ggta1	2769.82	-0.338005	0.104852	-3.22365	0.00126566	0.00275003
ENSMUSG00000003316	Glg1	2769.17	0.654085	0.176764	3.70032	0.000215324	0.000529394
ENSMUSG00000024472	Dcp2	2765.48	-0.720167	0.134022	-5.3735	7.72233e-08	2.92884e-07
ENSMUSG00000027962	Vcam1	2764.59	-1.289	0.511619	-2.51945	0.0117537	0.0212932
ENSMUSG00000063882	Uqcrh	2762.55	-0.0620521	0.208103	-0.29818	0.765566	0.816797
ENSMUSG00000004043	Stat5a	2761.94	-2.6219	0.104274	-25.1442	1.63378e-139	9.1969e-137
ENSMUSG00000044811	Cd300c2	2761.92	0.539382	0.123912	4.35295	1.34316e-05	3.91292e-05
ENSMUSG00000024952	Rps6ka4	2760.85	-0.302689	0.122204	-2.47692	0.0132522	0.0237754
ENSMUSG00000028771	Ptpn12	2760	-0.332161	0.144294	-2.30198	0.0213365	0.0365926
ENSMUSG00000032596	Uba7	2757.91	-1.20645	0.173392	-6.9579	3.45393e-12	1.97699e-11
ENSMUSG00000051506	Wdfy4	2757.62	2.57893	0.142045	18.1557	1.15701e-73	1.35472e-71
ENSMUSG00000025239	Limd1	2755.85	-0.0766269	0.105595	-0.725666	0.468043	0.549429
ENSMUSG00000028552	Eps15	2749.24	-0.285609	0.115101	-2.48137	0.013088	0.0235096
ENSMUSG00000029817	Tra2a	2748.07	-1.43115	0.104357	-13.7141	8.36515e-43	3.12327e-41
ENSMUSG00000006299	Aamp	2746.85	-0.409985	0.0967945	-4.23562	2.27921e-05	6.43365e-05
ENSMUSG00000008730	Hipk1	2746.35	1.00844	0.121887	8.27352	1.30056e-16	1.0534e-15
ENSMUSG00000037960	Card19	2740.94	-1.64178	0.124652	-13.171	1.28924e-39	4.22133e-38
ENSMUSG00000020134	Peli1	2738.65	-1.85822	0.148959	-12.4748	1.02507e-35	2.59566e-34
ENSMUSG00000031731	Ap1g1	2737.25	-0.0513595	0.179139	-0.286701	0.774341	0.823937
ENSMUSG00000053835	H2-T24	2735.2	-2.08233	0.433413	-4.8045	1.55139e-06	5.08766e-06
ENSMUSG00000054452	Aes	2735.12	1.09415	0.0961532	11.3792	5.30623e-30	9.96944e-29
ENSMUSG00000041488	Stx3	2735.1	-0.458989	0.123629	-3.71264	0.000205112	0.000505816
ENSMUSG00000017929	B4galt5	2734.83	-1.26447	0.162609	-7.77615	7.4765e-15	5.28373e-14
ENSMUSG00000026159	Agfg1	2732.96	-1.20344	0.195006	-6.17127	6.77443e-10	3.20047e-09
ENSMUSG00000038213	Tapbpl	2732.88	-0.223964	0.115229	-1.94364	0.0519387	0.0810854
ENSMUSG00000036553	Sh3tc1	2732.09	-1.02615	0.140618	-7.29741	2.93369e-13	1.84439e-12
ENSMUSG00000035227	Spcs2	2731.25	0.61872	0.114931	5.38342	7.3084e-08	2.77905e-07
ENSMUSG00000034343	Ube2f	2731.05	-0.905037	0.135464	-6.68101	2.37296e-11	1.28537e-10
ENSMUSG00000029992	Gfpt1	2729.78	-0.7523	0.115364	-6.52112	6.97858e-11	3.62193e-10
ENSMUSG00000025410	Dctn2	2728.73	-0.259838	0.0930741	-2.79174	0.00524258	0.0101603
ENSMUSG00000039285	Azi2	2727.07	-1.60133	0.155633	-10.2891	7.88715e-25	1.1089e-23
ENSMUSG00000019872	Smpdl3a	2726.6	-0.130221	0.149153	-0.873069	0.382625	0.465048
ENSMUSG00000032423	Syncrip	2724.38	0.18685	0.112977	1.65388	0.0981515	0.14313
ENSMUSG00000042423	Fbrs	2721.34	-1.15816	0.152515	-7.5937	3.1089e-14	2.11243e-13
ENSMUSG00000022453	Naga	2719.07	1.09314	0.103188	10.5937	3.18823e-26	4.87087e-25
ENSMUSG00000022365	Derl1	2717.71	0.111498	0.142075	0.784779	0.432583	0.515367
ENSMUSG00000021610	Clptm1l	2715.75	0.323539	0.0995194	3.25102	0.00114992	0.00251273
ENSMUSG00000054823	Nsd3	2713.15	-1.16883	0.159784	-7.31506	2.57265e-13	1.62579e-12
ENSMUSG00000030557	Mef2a	2712.56	-0.337286	0.113649	-2.96778	0.00299958	0.00607386
ENSMUSG00000027288	Zfp106	2711.67	1.01813	0.130292	7.81422	5.53023e-15	3.94254e-14
ENSMUSG00000038717	Atp5l	2711.34	-0.403959	0.198118	-2.03898	0.0414521	0.0662835
ENSMUSG00000070730	Rmdn3	2709.58	-1.29536	0.161337	-8.02889	9.83588e-16	7.42434e-15
ENSMUSG00000026110	Mgat4a	2709	-0.571212	0.202374	-2.82256	0.00476425	0.0093049
ENSMUSG00000029098	Acox3	2705.69	0.406735	0.132676	3.06562	0.00217222	0.00452563
ENSMUSG00000030655	Smg1	2703.46	-0.534537	0.159383	-3.35379	0.000797134	0.00178885
ENSMUSG00000042572	Ube2q1	2703.14	-0.353008	0.0978097	-3.60913	0.000307223	0.000737133
ENSMUSG00000044468	Fam46c	2700.9	-2.40224	0.198519	-12.1009	1.04514e-33	2.38639e-32
ENSMUSG00000003072	Atp5d	2700.17	0.360154	0.109104	3.30102	0.000963355	0.00213373
ENSMUSG00000022956	Atp5o	2700.12	0.311431	0.149263	2.08646	0.0369371	0.0597822
ENSMUSG00000022967	Ifnar1	2698.84	-0.766335	0.143137	-5.35386	8.60986e-08	3.25113e-07
ENSMUSG00000028790	Khdrbs1	2694.44	-0.203395	0.10476	-1.94153	0.0521945	0.0814152
ENSMUSG00000029616	Erp29	2691.93	1.64416	0.112155	14.6598	1.16602e-48	5.54085e-47
ENSMUSG00000028048	Gba	2691.23	-0.0638009	0.175543	-0.363449	0.71627	0.775394
ENSMUSG00000053931	Cnn3	2687.32	-1.31393	0.127634	-10.2944	7.46458e-25	1.05252e-23
ENSMUSG00000035929	H2-Q4	2687.27	-1.06217	0.125763	-8.44581	3.01942e-17	2.5705e-16
ENSMUSG00000002983	Relb	2685.54	-1.6082	0.148743	-10.812	3.02053e-27	4.88492e-26
ENSMUSG00000026074	Map4k4	2685.18	-0.311232	0.0987539	-3.15159	0.00162383	0.00345792
ENSMUSG00000026880	Stom	2684.76	0.163259	0.158196	1.032	0.302071	0.381261
ENSMUSG00000034850	Tmem127	2681.86	-0.140831	0.0966241	-1.45752	0.144973	0.202233
ENSMUSG00000038910	Plcl2	2680.48	-1.52438	0.110459	-13.8004	2.53334e-43	9.75734e-42
ENSMUSG00000025487	Psmd13	2680.22	-0.148208	0.127943	-1.15839	0.246704	0.320758
ENSMUSG00000008036	Ap2s1	2680.22	0.374204	0.124479	3.00616	0.00264572	0.00541955
ENSMUSG00000022898	Dscr3	2679.93	0.0637535	0.11951	0.533458	0.593716	0.667868
ENSMUSG00000017132	Cyth1	2679.87	-0.302868	0.139519	-2.17081	0.0299457	0.0495911
ENSMUSG00000062234	Gak	2679.75	-0.12037	0.133598	-0.900991	0.367593	0.448977
ENSMUSG00000037608	Bclaf1	2679.64	-0.151466	0.127112	-1.19159	0.233421	0.306116
ENSMUSG00000040264	Gbp2b	2678.25	-0.0304454	0.110876	-0.274589	0.783632	0.830983
ENSMUSG00000021143	Pacs2	2676.29	-0.216689	0.121361	-1.78549	0.0741827	0.111724
ENSMUSG00000091896	Ube2d2a	2671.83	-0.828462	0.0950867	-8.71271	2.96704e-18	2.72603e-17
ENSMUSG00000061981	Flot2	2669.57	0.0518862	0.100988	0.513784	0.607403	0.680232
ENSMUSG00000053510	Nrd1	2669.05	0.193759	0.126235	1.53491	0.124806	0.176882
ENSMUSG00000031584	Gsr	2667.07	-1.33414	0.195849	-6.81208	9.61959e-12	5.34316e-11
ENSMUSG00000049354	Dcaf7	2662.94	0.559749	0.121999	4.58814	4.47206e-06	1.38996e-05
ENSMUSG00000062203	Gspt1	2658.55	0.119727	0.128184	0.934028	0.350289	0.431225
ENSMUSG00000022201	Zfr	2657.19	-1.16419	0.110814	-10.5059	8.11777e-26	1.20621e-24
ENSMUSG00000098188	Sowahc	2656.47	-1.58217	0.166202	-9.51958	1.7388e-21	1.98666e-20
ENSMUSG00000036499	Eea1	2655.29	-0.818134	0.146272	-5.59324	2.22875e-08	8.99119e-08
ENSMUSG00000027698	Nceh1	2653.93	1.00016	0.162283	6.16308	7.13419e-10	3.36175e-09
ENSMUSG00000032115	Hyou1	2652.58	1.56365	0.131127	11.9247	8.79736e-33	1.90753e-31
ENSMUSG00000037373	Ctbp1	2650.81	0.152628	0.0933916	1.63428	0.1022	0.148172
ENSMUSG00000042541	Sem1	2647.27	-0.749568	0.174801	-4.28813	1.8018e-05	5.16068e-05
ENSMUSG00000021067	Sav1	2645.43	-0.752306	0.134915	-5.57617	2.45872e-08	9.87807e-08
ENSMUSG00000037965	Zc3h7a	2644.81	-1.21539	0.155155	-7.8334	4.74852e-15	3.40016e-14
ENSMUSG00000021149	Gtpbp4	2640.69	-1.18951	0.11158	-10.6606	1.55667e-26	2.42894e-25
ENSMUSG00000069744	Psmb3	2640.31	-0.354015	0.182151	-1.94353	0.0519526	0.0810983
ENSMUSG00000026229	Psmd1	2640.27	0.203547	0.132347	1.53798	0.124053	0.175985
ENSMUSG00000048897	Zfp710	2640.17	0.421196	0.127539	3.3025	0.00095826	0.00212437
ENSMUSG00000034566	Atp5h	2638.96	0.138252	0.111471	1.24025	0.214883	0.285554
ENSMUSG00000012422	Tmem167	2634.96	-0.22532	0.162988	-1.38244	0.166838	0.228808
ENSMUSG00000004897	Hdgf	2633.54	0.473184	0.0951108	4.97507	6.52226e-07	2.23507e-06
ENSMUSG00000054720	Lrrc8c	2628.82	-0.204165	0.161686	-1.26272	0.206689	0.276088
ENSMUSG00000021591	Glrx	2623.49	1.97303	0.161954	12.1827	3.84418e-34	9.00214e-33
ENSMUSG00000018585	Atox1	2622.34	0.0721149	0.117545	0.613507	0.539541	0.618623
ENSMUSG00000026737	Pip4k2a	2621.08	0.401614	0.128818	3.11769	0.00182275	0.0038496
ENSMUSG00000018171	Vmp1	2620.05	-0.539957	0.129914	-4.15627	3.23479e-05	8.95486e-05
ENSMUSG00000025980	Hspd1	2619.44	0.560884	0.147315	3.80739	0.000140442	0.000353546
ENSMUSG00000018401	Mtmr4	2618.95	1.01528	0.131233	7.73649	1.02201e-14	7.16044e-14
ENSMUSG00000020027	Socs2	2616.42	-0.365356	0.13115	-2.78579	0.00533973	0.0103321
ENSMUSG00000027593	Raly	2615.81	-0.477699	0.11317	-4.22109	2.43127e-05	6.84308e-05
ENSMUSG00000023106	Denr	2613.06	-1.66883	0.0974544	-17.1242	9.79304e-66	8.68672e-64
ENSMUSG00000039515	Ptpa	2612.88	1.26322	0.103857	12.1631	4.88636e-34	1.13339e-32
ENSMUSG00000031093	Dock11	2612.57	-0.8365	0.131774	-6.348	2.18138e-10	1.08043e-09
ENSMUSG00000001891	Ugp2	2612.05	-0.537303	0.109114	-4.92423	8.46933e-07	2.86805e-06
ENSMUSG00000056413	Adap1	2611.8	-0.691684	0.143231	-4.82914	1.37122e-06	4.51905e-06
ENSMUSG00000032280	Tle3	2611.41	-0.641287	0.166805	-3.84452	0.000120786	0.000307181
ENSMUSG00000061518	Cox5b	2610.61	-0.0570998	0.111892	-0.510311	0.609833	0.682484
ENSMUSG00000064373	Selenop	2610.38	0.613671	0.151297	4.05606	4.99077e-05	0.000134397
ENSMUSG00000020733	Slc9a3r1	2610.27	-0.463287	0.0942953	-4.91315	8.96254e-07	3.02736e-06
ENSMUSG00000035247	Hectd1	2610.15	0.0718622	0.160442	0.447902	0.654224	0.720971
ENSMUSG00000032383	Ppib	2610.02	-0.0135564	0.10826	-0.12522	0.900349	0.924985
ENSMUSG00000002014	Ssr4	2609.99	-0.293953	0.18743	-1.56833	0.116803	0.166833
ENSMUSG00000030007	Cct7	2609.92	-0.0320712	0.102726	-0.3122	0.754888	0.807524
ENSMUSG00000056268	Dennd1b	2609.84	0.11494	0.199475	0.576212	0.564472	0.64138
ENSMUSG00000060063	Alox5ap	2609.82	1.21707	0.142616	8.53386	1.41539e-17	1.23602e-16
ENSMUSG00000027162	Lin7c	2607.87	-0.415579	0.13386	-3.10458	0.0019055	0.00400703
ENSMUSG00000022964	Tmem50b	2604.94	0.237896	0.159072	1.49553	0.134777	0.189436
ENSMUSG00000020023	Tmcc3	2603.47	-1.50521	0.10312	-14.5966	2.95079e-48	1.3798e-46
ENSMUSG00000036698	Ago2	2602.17	-0.22336	0.133942	-1.66759	0.0953972	0.139749
ENSMUSG00000007850	Hnrnph1	2599.34	0.00933043	0.106647	0.0874885	0.930283	0.948229
ENSMUSG00000054414	Slc30a7	2594.67	0.194723	0.119194	1.63367	0.102329	0.14833
ENSMUSG00000029234	Tmem165	2590.9	-0.754718	0.11878	-6.35394	2.09872e-10	1.0409e-09
ENSMUSG00000027669	Gnb4	2589.91	-1.39418	0.164125	-8.49465	1.98532e-17	1.71428e-16
ENSMUSG00000026425	Srgap2	2589.43	-0.336296	0.189682	-1.77295	0.0762365	0.114465
ENSMUSG00000020267	Hint1	2585.37	-0.167061	0.179031	-0.933139	0.350748	0.431717
ENSMUSG00000042292	Mkl1	2584.28	0.23869	0.133287	1.79079	0.0733263	0.110583
ENSMUSG00000001289	Pfdn5	2584.27	-0.319313	0.150313	-2.12432	0.0336434	0.0550357
ENSMUSG00000037119	Fam91a1	2583.51	0.655501	0.133589	4.90685	9.25519e-07	3.11902e-06
ENSMUSG00000022884	Eif4a2	2583.01	-0.177205	0.102454	-1.7296	0.0837012	0.124219
ENSMUSG00000075284	Wipf1	2581.89	0.32404	0.107142	3.02438	0.00249139	0.00512927
ENSMUSG00000024675	Ms4a4c	2581.64	-5.37991	0.758084	-7.09672	1.2775e-12	7.61299e-12
ENSMUSG00000055302	Mrfap1	2581.49	0.0989389	0.121315	0.815554	0.414756	0.497775
ENSMUSG00000058013	Sept11	2579.48	-0.428755	0.137552	-3.11703	0.00182684	0.0038549
ENSMUSG00000038023	Atp6v0a2	2578.34	0.944251	0.138233	6.83084	8.44189e-12	4.71406e-11
ENSMUSG00000040128	Pnrc1	2575.25	-1.08972	0.144264	-7.55366	4.23195e-14	2.83084e-13
ENSMUSG00000066568	Lsm14a	2575.2	-0.845524	0.13747	-6.15062	7.71783e-10	3.62161e-09
ENSMUSG00000031622	Sin3b	2571.62	-0.927729	0.112679	-8.23336	1.82038e-16	1.4567e-15
ENSMUSG00000020053	Igf1	2570.27	-0.28382	0.119446	-2.37614	0.0174947	0.03061
ENSMUSG00000020694	Tlk2	2568.64	-2.25342	0.210879	-10.6858	1.18586e-26	1.86026e-25
ENSMUSG00000035992	Fnip1	2567.32	-0.805211	0.141593	-5.68681	1.29436e-08	5.34847e-08
ENSMUSG00000032667	Pon2	2564.17	0.120134	0.151676	0.792041	0.428337	0.511307
ENSMUSG00000002728	Naa20	2563.53	-1.40566	0.182768	-7.69096	1.46037e-14	1.01491e-13
ENSMUSG00000004285	Atp6v1f	2563.49	-0.557801	0.103132	-5.40863	6.35098e-08	2.43014e-07
ENSMUSG00000028559	Osbpl9	2563.27	-0.087214	0.177512	-0.491313	0.623205	0.694739
ENSMUSG00000074896	Ifit3	2562.16	-2.88182	0.883068	-3.26342	0.00110078	0.00241508
ENSMUSG00000031729	Ist1	2558.28	-0.960413	0.17588	-5.46062	4.74469e-08	1.83956e-07
ENSMUSG00000032381	Fam96a	2557.29	0.743217	0.135687	5.47745	4.31503e-08	1.68278e-07
ENSMUSG00000024927	Rela	2556.16	-1.06005	0.143901	-7.36651	1.75148e-13	1.11942e-12
ENSMUSG00000026317	Cln8	2551.13	-0.772665	0.121705	-6.3487	2.17145e-10	1.07624e-09
ENSMUSG00000002015	Bcap31	2551.04	0.213306	0.231605	0.920994	0.357054	0.438115
ENSMUSG00000013593	Ndufs2	2548.22	0.23146	0.0945416	2.44823	0.0143558	0.0255859
ENSMUSG00000031948	Kars	2548.12	0.12225	0.16182	0.755465	0.44997	0.532182
ENSMUSG00000017831	Rab5a	2547.68	-1.07126	0.102425	-10.459	1.33286e-25	1.96058e-24
ENSMUSG00000038178	Slc43a2	2543.69	2.45851	0.133066	18.4759	3.2278e-76	4.0726e-74
ENSMUSG00000054364	Rhob	2542.88	-1.9241	0.142132	-13.5374	9.4028e-42	3.37303e-40
ENSMUSG00000024392	Bag6	2542.3	-0.13955	0.111555	-1.25095	0.210955	0.281042
ENSMUSG00000062127	Cttnbp2nl	2541.67	-0.384019	0.119036	-3.22606	0.00125508	0.00272906
ENSMUSG00000023994	Nfya	2540.39	-0.531775	0.0973036	-5.46511	4.62609e-08	1.79595e-07
ENSMUSG00000024474	Ik	2535.97	-0.272647	0.196827	-1.38521	0.165988	0.22777
ENSMUSG00000028059	Arhgef2	2535.49	-0.559622	0.136402	-4.10275	4.08267e-05	0.000111253
ENSMUSG00000027429	Sec23b	2534.86	-0.626901	0.180683	-3.46961	0.000521208	0.00120455
ENSMUSG00000000530	Acvrl1	2533.72	0.414492	0.128266	3.23152	0.00123135	0.00268065
ENSMUSG00000015355	Cd48	2533.71	-0.42668	0.198445	-2.15012	0.031546	0.0519589
ENSMUSG00000052812	Atad2b	2532.59	-2.07423	0.168923	-12.2791	1.17297e-34	2.82361e-33
ENSMUSG00000031232	Magt1	2529.1	0.396644	0.150938	2.62787	0.00859225	0.0159772
ENSMUSG00000029617	Ccz1	2527.51	-0.477382	0.106062	-4.50098	6.76419e-06	2.04886e-05
ENSMUSG00000008393	Carhsp1	2524.92	-1.36988	0.103155	-13.2799	3.02988e-40	1.01245e-38
ENSMUSG00000043962	Thrap3	2524.66	-0.0752892	0.127507	-0.590473	0.554874	0.632656
ENSMUSG00000051413	Plagl2	2522.99	-1.35803	0.161093	-8.43011	3.45342e-17	2.91994e-16
ENSMUSG00000060450	Rnf14	2518.72	-1.09814	0.114348	-9.60349	7.7281e-22	8.99828e-21
ENSMUSG00000004221	Ikbkg	2518.59	-1.40293	0.0921406	-15.226	2.37827e-52	1.3185e-50
ENSMUSG00000004849	Ap1s1	2515.54	0.0820266	0.123505	0.664153	0.506592	0.587658
ENSMUSG00000028149	Rap1gds1	2515.52	0.156375	0.126084	1.24024	0.214887	0.285554
ENSMUSG00000040188	Scamp2	2513.94	0.126392	0.126232	1.00127	0.316699	0.396781
ENSMUSG00000027206	Cops2	2513.7	-0.65087	0.163244	-3.98709	6.68886e-05	0.000176648
ENSMUSG00000026005	Rpe	2513.39	-1.07489	0.140777	-7.63542	2.25081e-14	1.54372e-13
ENSMUSG00000010358	Ifi35	2513.1	-1.82662	0.178219	-10.2493	1.19228e-24	1.66154e-23
ENSMUSG00000036986	Pml	2512.34	-1.12737	0.432741	-2.60519	0.00918246	0.016984
ENSMUSG00000013701	Timm23	2510.63	-0.822483	0.107278	-7.66683	1.76305e-14	1.21947e-13
ENSMUSG00000040940	Arhgef1	2509.97	0.308338	0.101398	3.04086	0.00235907	0.00487674
ENSMUSG00000078921	Tgtp2	2506.96	-0.429578	0.148913	-2.88477	0.00391706	0.00777778
ENSMUSG00000031532	Saraf	2504.31	0.0988005	0.114807	0.860578	0.389471	0.472074
ENSMUSG00000045679	Pqlc3	2501.37	0.924052	0.164355	5.62229	1.88439e-08	7.66324e-08
ENSMUSG00000063550	Nup98	2501.28	-0.868661	0.15744	-5.51741	3.44038e-08	1.3565e-07
ENSMUSG00000022890	Atp5j	2501.27	-0.206088	0.142221	-1.44907	0.147318	0.205133
ENSMUSG00000028965	Tnfrsf9	2500.16	-1.2667	0.135855	-9.32397	1.12068e-20	1.22222e-19
ENSMUSG00000031715	Smarca5	2499.95	-0.0413404	0.102706	-0.402513	0.687307	0.750367
ENSMUSG00000073987	Ggh	2499.39	-0.370925	0.164426	-2.25588	0.024078	0.0407782
ENSMUSG00000033392	Clasp2	2495.97	-0.680692	0.116177	-5.85911	4.65353e-09	2.01924e-08
ENSMUSG00000028792	Ak2	2495.51	-0.519876	0.104322	-4.98337	6.24872e-07	2.14636e-06
ENSMUSG00000032042	Srpr	2491.81	-0.49686	0.156171	-3.18152	0.00146505	0.00314526
ENSMUSG00000022125	Cln5	2491.76	-0.963016	0.104065	-9.25397	2.16298e-20	2.31922e-19
ENSMUSG00000002741	Ykt6	2486.57	-0.0584671	0.112088	-0.52162	0.601935	0.675089
ENSMUSG00000003731	Kpna6	2484.68	-0.118337	0.136484	-0.867035	0.385923	0.468433
ENSMUSG00000057236	Rbbp4	2482.91	0.147212	0.112126	1.31292	0.189209	0.255444
ENSMUSG00000033933	Vhl	2481.74	0.124481	0.0950035	1.31028	0.190102	0.256507
ENSMUSG00000038690	Atp5j2	2479.28	-0.12773	0.199102	-0.641531	0.521178	0.601717
ENSMUSG00000000088	Cox5a	2479.27	0.0939967	0.122348	0.768275	0.442324	0.524957
ENSMUSG00000041236	Vps41	2476.8	0.00824926	0.147792	0.0558169	0.955488	0.967051
ENSMUSG00000020225	Tmbim4	2476.7	-0.620962	0.107016	-5.80251	6.53296e-09	2.79989e-08
ENSMUSG00000036273	Lrrk2	2475.17	-1.4284	0.219113	-6.51902	7.07678e-11	3.6716e-10
ENSMUSG00000020115	Tbk1	2474.91	-0.952058	0.183809	-5.17959	2.22371e-07	8.04007e-07
ENSMUSG00000026288	Inpp5d	2473.99	2.13485	0.117941	18.101	3.12827e-73	3.54925e-71
ENSMUSG00000027465	Tbc1d20	2472.99	0.108587	0.128033	0.848116	0.396373	0.479052
ENSMUSG00000042677	Zc3h12a	2472.64	-3.9402	0.15438	-25.5227	1.10452e-143	7.02859e-141
ENSMUSG00000063410	Stk24	2471.67	0.407945	0.102176	3.99257	6.53606e-05	0.000173175
ENSMUSG00000029385	Ccng2	2469.81	-1.54456	0.122254	-12.634	1.3714e-36	3.71701e-35
ENSMUSG00000030934	Oat	2468.34	0.49584	0.143208	3.46237	0.000535435	0.00123529
ENSMUSG00000021374	Nup153	2465.33	0.224249	0.158937	1.41093	0.158267	0.218359
ENSMUSG00000040782	Rfwd2	2464.16	-1.14343	0.119154	-9.59624	8.29157e-22	9.63903e-21
ENSMUSG00000036323	Srp72	2463.96	0.119749	0.139308	0.859601	0.390009	0.472453
ENSMUSG00000021072	Tmx1	2463.89	-0.182601	0.146086	-1.24996	0.211314	0.281394
ENSMUSG00000032462	Pik3cb	2463.37	-0.187799	0.191816	-0.979057	0.327552	0.407969
ENSMUSG00000042350	Arel1	2462.57	-0.664004	0.204873	-3.24105	0.00119088	0.00259565
ENSMUSG00000031812	Map1lc3b	2462.54	0.0733467	0.117481	0.624331	0.53241	0.612125
ENSMUSG00000026029	Casp8	2461.94	-0.822374	0.116939	-7.03248	2.02892e-12	1.18876e-11
ENSMUSG00000018654	Ikzf1	2461.06	-0.183943	0.161004	-1.14247	0.253259	0.328346
ENSMUSG00000041815	Poldip3	2460.49	-0.724931	0.125389	-5.78147	7.40496e-09	3.14415e-08
ENSMUSG00000043091	Tuba1c	2458.41	0.487262	0.106889	4.55859	5.14974e-06	1.5861e-05
ENSMUSG00000060739	Nsa2	2456.98	-0.503543	0.119153	-4.22602	2.37856e-05	6.70505e-05
ENSMUSG00000018076	Med13l	2456.65	-1.25581	0.18936	-6.63187	3.31465e-11	1.77185e-10
ENSMUSG00000024085	Man2a1	2455.03	0.525101	0.176316	2.97818	0.00289961	0.00589345
ENSMUSG00000021832	Psmc6	2454.44	-0.729743	0.178371	-4.09115	4.29233e-05	0.00011664
ENSMUSG00000030435	U2af2	2454.03	-0.109897	0.102368	-1.07355	0.283025	0.360643
ENSMUSG00000028759	Hp1bp3	2448.68	-0.135727	0.0989528	-1.37163	0.170179	0.232866
ENSMUSG00000040435	Ppp1r15a	2446.93	-3.12802	0.115166	-27.1611	1.87366e-162	1.5235e-159
ENSMUSG00000020277	Pfkl	2446.13	0.154266	0.126196	1.22244	0.221543	0.293041
ENSMUSG00000073639	Rab18	2445.2	-0.414782	0.101337	-4.09311	4.25622e-05	0.000115681
ENSMUSG00000005198	Polr2a	2444.38	0.0727138	0.107988	0.673352	0.500723	0.581549
ENSMUSG00000001783	Rtcb	2444.08	0.285682	0.108239	2.63938	0.00830584	0.0154938
ENSMUSG00000036167	Pphln1	2443.74	-0.627521	0.151939	-4.13009	3.62617e-05	9.95922e-05
ENSMUSG00000028820	Sfpq	2443.54	0.0334638	0.115448	0.28986	0.771923	0.821962
ENSMUSG00000047139	Cd24a	2442.62	2.23162	0.206335	10.8156	2.90507e-27	4.70339e-26
ENSMUSG00000002658	Gtf2f1	2441.27	-1.2524	0.160418	-7.8071	5.85189e-15	4.1678e-14
ENSMUSG00000030629	Zfand6	2439.82	-0.500951	0.108935	-4.59861	4.2531e-06	1.32539e-05
ENSMUSG00000053119	Chmp3	2438.05	-0.145026	0.123038	-1.17871	0.238514	0.311854
ENSMUSG00000023277	Twf2	2435.64	1.09765	0.0922026	11.9048	1.11719e-32	2.41525e-31
ENSMUSG00000022973	Synj1	2433.05	-0.407269	0.126197	-3.22726	0.00124983	0.00271846
ENSMUSG00000041781	Cpsf2	2429.06	-0.652036	0.125363	-5.20119	1.98016e-07	7.2022e-07
ENSMUSG00000040054	Baz2a	2426.3	-0.408481	0.129517	-3.15389	0.0016111	0.00343282
ENSMUSG00000069045	Ddx3y	2425.69	-0.909227	0.16355	-5.55933	2.70818e-08	1.0815e-07
ENSMUSG00000054693	Adam10	2423.99	1.11561	0.116552	9.5718	1.05065e-21	1.21463e-20
ENSMUSG00000019970	Sgk1	2420.47	-1.94111	0.213371	-9.09736	9.2554e-20	9.43986e-19
ENSMUSG00000027010	Slc25a12	2416.38	-0.787194	0.158436	-4.96852	6.74663e-07	2.30925e-06
ENSMUSG00000034612	Chst11	2414.82	-1.21276	0.128702	-9.42301	4.38326e-21	4.91221e-20
ENSMUSG00000001020	S100a4	2412.79	0.127051	0.216996	0.585498	0.558213	0.6356
ENSMUSG00000032393	Dpp8	2412.24	0.11199	0.153792	0.72819	0.466497	0.547943
ENSMUSG00000024949	Sf1	2411.47	-0.30671	0.103304	-2.969	0.00298766	0.00605139
ENSMUSG00000034480	Diaph2	2411.44	-0.831313	0.18366	-4.52637	6.00045e-06	1.82811e-05
ENSMUSG00000026914	Psmd14	2411.11	-0.306151	0.10512	-2.91241	0.00358653	0.00717404
ENSMUSG00000027282	Mtch2	2410.32	0.1956	0.160962	1.2152	0.224291	0.2959
ENSMUSG00000038095	Sbno1	2409.65	-0.528204	0.137236	-3.84889	0.000118654	0.000302074
ENSMUSG00000050957	Insl6	2409.51	-2.16541	0.139144	-15.5623	1.31207e-54	7.80631e-53
ENSMUSG00000021178	Psmc1	2406.82	-0.349794	0.160113	-2.18467	0.0289134	0.0480773
ENSMUSG00000006800	Sulf2	2406.4	1.52326	0.130257	11.6943	1.36244e-31	2.78243e-30
ENSMUSG00000042659	Arrdc4	2406.21	-1.09916	0.168689	-6.51589	7.22617e-11	3.74645e-10
ENSMUSG00000004451	Ralb	2404.29	-0.015687	0.0917277	-0.171017	0.864211	0.896427
ENSMUSG00000024070	Prkd3	2403.67	0.729441	0.173633	4.20106	2.65663e-05	7.4459e-05
ENSMUSG00000039168	Dap	2400.16	0.270884	0.0962935	2.81311	0.00490651	0.00956088
ENSMUSG00000024908	Ppp6r3	2397.38	0.0392287	0.12562	0.31228	0.754828	0.807518
ENSMUSG00000038780	Smurf1	2395.69	-0.595942	0.131831	-4.52051	6.16898e-06	1.87556e-05
ENSMUSG00000007836	Hnrnpa0	2395.05	0.0310579	0.119822	0.2592	0.795481	0.840443
ENSMUSG00000020919	Stat5b	2394.6	-1.76789	0.123239	-14.3451	1.14295e-46	4.90563e-45
ENSMUSG00000034064	Poglut1	2393.85	-1.40577	0.0974758	-14.4218	3.77504e-47	1.6642e-45
ENSMUSG00000038855	Itpkb	2393.55	-0.6584	0.148469	-4.43459	9.22479e-06	2.74252e-05
ENSMUSG00000033417	Cacul1	2390.69	-0.461273	0.119984	-3.84445	0.000120825	0.000307225
ENSMUSG00000040760	Appl1	2389.59	-1.25537	0.105871	-11.8576	1.96479e-32	4.21035e-31
ENSMUSG00000063694	Cycs	2386.27	-0.853262	0.156027	-5.46868	4.53393e-08	1.76298e-07
ENSMUSG00000024639	Gnaq	2385.56	-0.319965	0.161688	-1.9789	0.0478272	0.0753497
ENSMUSG00000040848	Sft2d2	2383.72	-0.209817	0.108288	-1.93758	0.0526749	0.0820946
ENSMUSG00000021756	Il6st	2381.03	0.429398	0.120754	3.55596	0.000376599	0.000891318
ENSMUSG00000025059	Gk	2380.91	-1.41882	0.145426	-9.75631	1.73351e-22	2.12316e-21
ENSMUSG00000025246	Tbl1x	2380.37	-0.838752	0.133729	-6.27203	3.56366e-10	1.73109e-09
ENSMUSG00000005125	Ndrg1	2378.42	-1.49848	0.141352	-10.6011	2.94471e-26	4.50825e-25
ENSMUSG00000081723	Gm15931	2378.05	-0.833452	0.198736	-4.19376	2.74367e-05	7.66782e-05
ENSMUSG00000076432	Ywhaq	2378.05	0.171246	0.159598	1.07298	0.283281	0.360876
ENSMUSG00000029407	Uso1	2377.28	-0.0222775	0.122719	-0.181532	0.85595	0.89013
ENSMUSG00000032577	Mapkapk3	2375.91	-0.365716	0.111483	-3.28048	0.00103631	0.00228631
ENSMUSG00000021831	Ero1l	2371.57	-0.413495	0.203002	-2.0369	0.0416601	0.0665651
ENSMUSG00000075122	Cd80	2369.89	-3.45579	0.122641	-28.1781	1.08465e-174	1.22115e-171
ENSMUSG00000044340	Phlpp1	2367.94	-2.26395	0.219899	-10.2954	7.38941e-25	1.04393e-23
ENSMUSG00000024053	Emilin2	2365.59	1.48909	0.169836	8.76779	1.822e-18	1.69744e-17
ENSMUSG00000036622	Atp13a2	2365.35	1.53588	0.10333	14.8638	5.66028e-50	2.87652e-48
ENSMUSG00000060311	Mucl1	2364.03	-1.80466	0.224078	-8.05372	8.03139e-16	6.08423e-15
ENSMUSG00000025332	Kdm5c	2362.35	-0.799475	0.145637	-5.48952	4.03032e-08	1.57679e-07
ENSMUSG00000039367	Sec24c	2362.16	0.120704	0.111034	1.08709	0.276997	0.354011
ENSMUSG00000002844	Adprh	2359.13	-1.01266	0.101067	-10.0197	1.24936e-23	1.64291e-22
ENSMUSG00000030189	Ybx3	2359.02	-0.19286	0.101718	-1.89603	0.0579559	0.0895526
ENSMUSG00000037236	Matr3	2357.24	0.0281503	0.161866	0.173912	0.861935	0.894891
ENSMUSG00000037266	Rsrp1	2353.04	-0.6236	0.183925	-3.39051	0.000697627	0.00158204
ENSMUSG00000028945	Rheb	2352.39	-0.699075	0.111165	-6.28862	3.20302e-10	1.56109e-09
ENSMUSG00000029364	Wsb2	2350.67	-0.268928	0.122478	-2.19573	0.0281113	0.0468928
ENSMUSG00000032570	Atp2c1	2350.59	-0.0060885	0.171947	-0.0354091	0.971754	0.979045
ENSMUSG00000026923	Notch1	2348.73	-1.1127	0.158735	-7.0098	2.38655e-12	1.3894e-11
ENSMUSG00000078453	Abracl	2346.66	-1.15846	0.17622	-6.5739	4.90131e-11	2.58041e-10
ENSMUSG00000024431	Nr3c1	2345.8	-0.101097	0.129097	-0.78311	0.433562	0.516366
ENSMUSG00000027678	Ncoa3	2344.08	0.036115	0.118573	0.304582	0.760685	0.812596
ENSMUSG00000038034	Igsf8	2343.26	-0.460356	0.0925312	-4.97514	6.52014e-07	2.23486e-06
ENSMUSG00000053565	Eif3k	2342.36	-0.0267932	0.126715	-0.211445	0.83254	0.871419
ENSMUSG00000029534	St7	2339.49	-0.437688	0.193787	-2.25861	0.0239078	0.0405041
ENSMUSG00000031488	Rab11fip1	2339.1	-2.04587	0.123241	-16.6005	6.90787e-62	5.40661e-60
ENSMUSG00000068328	Aup1	2339.1	-0.455361	0.111333	-4.0901	4.31189e-05	0.000117107
ENSMUSG00000041408	Wapl	2338.17	-0.425724	0.132377	-3.21599	0.00129993	0.00281947
ENSMUSG00000024197	Plin3	2337.96	0.00283657	0.115847	0.0244854	0.980465	0.985854
ENSMUSG00000068739	Sars	2337.17	-0.757526	0.122014	-6.20852	5.34848e-10	2.55651e-09
ENSMUSG00000028403	Zdhhc21	2336.46	-0.859793	0.135304	-6.35452	2.09074e-10	1.03729e-09
ENSMUSG00000021840	Mapk1ip1l	2334.96	-0.586585	0.136055	-4.31137	1.62245e-05	4.67813e-05
ENSMUSG00000016664	Pacsin2	2332.88	0.496769	0.0911897	5.44765	5.10411e-08	1.97316e-07
ENSMUSG00000078429	Ctdsp2	2330.29	0.670132	0.114115	5.8724	4.29531e-09	1.87102e-08
ENSMUSG00000029686	Cul1	2328.09	-0.229716	0.124388	-1.84676	0.0647813	0.0988675
ENSMUSG00000037997	Parp11	2327.95	-1.11077	0.185373	-5.99207	2.07182e-09	9.2788e-09
ENSMUSG00000027994	Mcub	2327.86	0.534034	0.138176	3.86488	0.000111144	0.000284092
ENSMUSG00000031221	Igbp1	2327.76	-1.25541	0.117633	-10.6722	1.37263e-26	2.14634e-25
ENSMUSG00000034297	Med13	2326.14	-0.909961	0.18533	-4.90995	9.11005e-07	3.07364e-06
ENSMUSG00000030842	Lamtor1	2325.69	0.411649	0.104726	3.93074	8.46855e-05	0.000220035
ENSMUSG00000041203	2310036O22Rik	2324.83	-0.887941	0.100482	-8.83677	9.85217e-19	9.3634e-18
ENSMUSG00000031792	Usb1	2323.94	-1.37375	0.156173	-8.79632	1.41378e-18	1.33068e-17
ENSMUSG00000079562	Maea	2321.57	-0.508476	0.106684	-4.76617	1.87763e-06	6.09739e-06
ENSMUSG00000030662	Ipo5	2321.51	0.107888	0.19467	0.55421	0.579435	0.655042
ENSMUSG00000026003	Acadl	2319.91	-0.550163	0.155928	-3.52831	0.00041822	0.000982672
ENSMUSG00000018501	Ncor1	2318.99	-0.0272838	0.144182	-0.189232	0.849911	0.885549
ENSMUSG00000054405	Dnajc8	2316.25	-0.448988	0.121768	-3.68725	0.000226694	0.000555203
ENSMUSG00000027303	Ptpra	2312.63	0.10433	0.12993	0.802971	0.421991	0.505216
ENSMUSG00000031627	Irf2	2310.35	0.312911	0.134217	2.33139	0.0197327	0.0341277
ENSMUSG00000028161	Ppp3ca	2310.22	0.477428	0.107095	4.45796	8.27426e-06	2.47653e-05
ENSMUSG00000026024	Als2	2309.55	-1.43387	0.225918	-6.34684	2.1978e-10	1.08819e-09
ENSMUSG00000044768	D1Ertd622e	2308.52	-1.10733	0.164432	-6.73426	1.64767e-11	9.03873e-11
ENSMUSG00000079057	Cyp4v3	2307.12	-0.17441	0.152689	-1.14226	0.253346	0.328363
ENSMUSG00000024900	Cpt1a	2305.45	1.10916	0.145404	7.62811	2.3822e-14	1.63077e-13
ENSMUSG00000027881	Prpf38b	2303.74	-1.26242	0.156354	-8.0741	6.79737e-16	5.18698e-15
ENSMUSG00000004364	Cul3	2303.51	-0.62067	0.134758	-4.60582	4.10839e-06	1.28347e-05
ENSMUSG00000026385	Dbi	2303.36	0.447932	0.106681	4.19881	2.68318e-05	7.51169e-05
ENSMUSG00000029310	Nudt9	2303.06	-1.35342	0.115224	-11.746	7.40355e-32	1.53265e-30
ENSMUSG00000029752	Asns	2302.44	-3.21995	0.174826	-18.418	9.41817e-76	1.15836e-73
ENSMUSG00000049470	Aff4	2300.35	-0.909471	0.143262	-6.34829	2.17721e-10	1.07873e-09
ENSMUSG00000025612	Bach1	2299.67	0.361336	0.130736	2.76387	0.00571209	0.0109945
ENSMUSG00000035021	Baz1a	2299.15	-0.610787	0.104943	-5.8202	5.87772e-09	2.52721e-08
ENSMUSG00000040328	Olfr56	2298.45	-2.48994	0.202517	-12.295	9.63884e-35	2.33566e-33
ENSMUSG00000031299	Pdha1	2297.79	0.168951	0.103228	1.63668	0.101697	0.147618
ENSMUSG00000049969	Plekhf2	2297.13	-0.375387	0.14031	-2.67541	0.00746382	0.0140322
ENSMUSG00000031146	Plp2	2295.66	0.438243	0.164885	2.65787	0.00786368	0.0147215
ENSMUSG00000021361	Tmem14c	2293.59	0.799417	0.112668	7.09532	1.29057e-12	7.68459e-12
ENSMUSG00000030168	Adipor2	2293.44	0.662475	0.11439	5.79135	6.98229e-09	2.97851e-08
ENSMUSG00000040483	Xaf1	2292.73	-2.69249	0.551902	-4.87857	1.0686e-06	3.56426e-06
ENSMUSG00000011179	Odc1	2290.66	-0.241984	0.139434	-1.73547	0.082658	0.122871
ENSMUSG00000021423	Ly86	2290.14	0.874592	0.209797	4.16875	3.06269e-05	8.50096e-05
ENSMUSG00000056888	Glipr1	2288.79	0.584033	0.120652	4.84065	1.29415e-06	4.27471e-06
ENSMUSG00000001910	Nacc1	2284.29	-0.250347	0.0999231	-2.5054	0.0122313	0.0220736
ENSMUSG00000024816	Frmd8	2281.57	-0.516074	0.0954152	-5.40871	6.34788e-08	2.42959e-07
ENSMUSG00000032575	Manf	2281.18	1.29247	0.124009	10.4224	1.95992e-25	2.85427e-24
ENSMUSG00000016252	Atp5e	2276.54	-0.14883	0.125381	-1.18702	0.235218	0.308177
ENSMUSG00000032314	Etfa	2276.51	-0.531392	0.0920524	-5.7727	7.80092e-09	3.3027e-08
ENSMUSG00000020128	Vps54	2276.43	-0.999036	0.151549	-6.59217	4.33444e-11	2.2927e-10
ENSMUSG00000039067	Psmd7	2274.91	-0.49809	0.156438	-3.18394	0.00145286	0.00312155
ENSMUSG00000020463	Ppp4r3b	2273.91	0.0505653	0.110801	0.456361	0.648131	0.715982
ENSMUSG00000027404	Snrpb	2272.75	0.130415	0.0977017	1.33483	0.181931	0.246733
ENSMUSG00000061244	Exoc5	2272.52	-0.507616	0.116451	-4.35904	1.30631e-05	3.81088e-05
ENSMUSG00000071072	Ptges3	2271.24	-0.581094	0.110602	-5.25394	1.48883e-07	5.48743e-07
ENSMUSG00000021069	Pygl	2267.88	1.37502	0.161772	8.49974	1.90016e-17	1.64269e-16
ENSMUSG00000034187	Nsf	2267.57	0.0209939	0.191793	0.109461	0.912837	0.934874
ENSMUSG00000071076	Jund	2266.13	-0.874974	0.124155	-7.04745	1.82229e-12	1.07242e-11
ENSMUSG00000039703	Nploc4	2265.44	-0.345926	0.113088	-3.05892	0.00222139	0.00462018
ENSMUSG00000022551	Cyc1	2265.18	0.0865615	0.123152	0.702881	0.48213	0.563344
ENSMUSG00000022350	Washc5	2263.42	-0.152683	0.186886	-0.816981	0.413939	0.496999
ENSMUSG00000061436	Hipk2	2261.37	-0.133519	0.158902	-0.840259	0.400763	0.483461
ENSMUSG00000021895	Arhgef3	2260.74	-1.70681	0.202565	-8.42599	3.57703e-17	3.02097e-16
ENSMUSG00000049076	Acap2	2260.61	-0.496598	0.149193	-3.32856	0.000872951	0.00195002
ENSMUSG00000019978	Epb41l2	2258.56	-0.572329	0.124814	-4.58545	4.53003e-06	1.40648e-05
ENSMUSG00000058355	Abce1	2257.97	0.84434	0.137091	6.15898	7.32172e-10	3.4479e-09
ENSMUSG00000035164	Zc3h12c	2256.5	-1.9418	0.200932	-9.66397	4.28914e-22	5.09545e-21
ENSMUSG00000073889	Il11ra1	2255.59	-0.718097	0.137137	-5.23635	1.63787e-07	6.00348e-07
ENSMUSG00000005312	Ubqln1	2252.02	-0.0579562	0.124009	-0.467357	0.640245	0.709336
ENSMUSG00000034868	Myl12b	2249.69	0.838612	0.0913272	9.1825	4.21182e-20	4.43165e-19
ENSMUSG00000014959	Gorasp2	2249.6	0.142309	0.102607	1.38694	0.165461	0.22709
ENSMUSG00000060703	Cd302	2248.19	-0.0129558	0.102482	-0.126421	0.899399	0.924271
ENSMUSG00000028937	Acot7	2248.03	-0.704846	0.112816	-6.24773	4.16467e-10	2.00771e-09
ENSMUSG00000084319	Tpt1-ps3	2244.86	-0.799743	0.177712	-4.50023	6.78811e-06	2.05525e-05
ENSMUSG00000025795	Rassf3	2243.73	-0.213454	0.106634	-2.00175	0.0453112	0.0718344
ENSMUSG00000026499	Acbd3	2242.14	-0.901778	0.136373	-6.6126	3.77616e-11	2.00755e-10
ENSMUSG00000031770	Herpud1	2241.73	-0.391246	0.124832	-3.13418	0.00172336	0.00365551
ENSMUSG00000053012	Krcc1	2241.4	-0.731452	0.104742	-6.98339	2.88136e-12	1.66226e-11
ENSMUSG00000020634	Ubxn2a	2240.07	-1.8141	0.124353	-14.5884	3.32997e-48	1.54722e-46
ENSMUSG00000046157	Tmem229b	2237.12	1.91462	0.122608	15.6158	5.68151e-55	3.43614e-53
ENSMUSG00000037253	Mex3c	2234.33	-1.08368	0.120361	-9.00358	2.1847e-19	2.16929e-18
ENSMUSG00000033467	Crlf2	2233.72	-0.469764	0.095729	-4.90723	9.23713e-07	3.11365e-06
ENSMUSG00000036752	Tubb4b	2233.48	0.491917	0.102619	4.79361	1.63809e-06	5.35636e-06
ENSMUSG00000037075	Rnf139	2229.97	-0.876098	0.135778	-6.45244	1.10064e-10	5.60701e-10
ENSMUSG00000019961	Tmpo	2229.39	-0.35556	0.0959883	-3.70421	0.000212052	0.0005217
ENSMUSG00000042650	Alkbh5	2228.99	-0.372915	0.124571	-2.9936	0.00275706	0.00562401
[truncated: 12,637 more rows]

## Sheet: stimalpk1_vs_nostimalpk1
gene_id	symbol	baseMean	log2FoldChange	lfcSE	stat	pvalue	padj
ENSMUSG00000032487	Ptgs2	200299	-9.39173	0.125934	-74.5765	0	0
ENSMUSG00000004296	Il12b	177005	-10.52	0.171545	-61.3249	0	0
ENSMUSG00000026981	Il1rn	65290.4	-4.54998	0.109811	-41.4348	0	0			base mean -- relative level of gene expression
ENSMUSG00000025746	Il6	53287	-12.5393	0.22527	-55.6633	0	0
ENSMUSG00000027611	Procr	27036.6	-4.70419	0.113474	-41.456	0	0			padj - p-value
ENSMUSG00000050395	Tnfsf15	26635.1	-7.91519	0.165781	-47.7447	0	0
ENSMUSG00000000982	Ccl3	22925.2	-4.38132	0.0987912	-44.3493	0	0			log2FodChange - change in expression between Hh-stumulated vs non-stimulated Alpk1-/- BMDMs
ENSMUSG00000007655	Cav1	22060	-3.96453	0.0943173	-42.0339	0	0
ENSMUSG00000041324	Inhba	17231.3	-7.07973	0.152883	-46.308	0	0
ENSMUSG00000032561	Acpp	14860.2	-4.593	0.101241	-45.3669	0	0
ENSMUSG00000062345	Serpinb2	9673.47	-8.5622	0.162642	-52.6444	0	0
ENSMUSG00000022661	Cd200	7963.46	-6.17006	0.130191	-47.3922	0	0
ENSMUSG00000043953	Ccrl2	7913.07	-5.80796	0.130121	-44.6352	0	0
ENSMUSG00000029379	Cxcl3	7762.92	-8.65714	0.158423	-54.6457	0	0
ENSMUSG00000027555	Car13	6256.61	-4.6462	0.121968	-38.0935	0	0
ENSMUSG00000044583	Tlr7	4954.49	-4.06919	0.0941231	-43.2326	0	0
ENSMUSG00000029401	Rilpl2	3740.62	-3.79792	0.0952874	-39.8575	0	0
ENSMUSG00000029084	Cd38	3707.89	-4.35407	0.107226	-40.6066	0	0
ENSMUSG00000003541	Ier3	3677.79	-4.16034	0.0901818	-46.1328	0	0
ENSMUSG00000051439	Cd14	3642.88	-3.8761	0.0905021	-42.8288	0	0
ENSMUSG00000098557	Kctd12	2762.44	4.46869	0.110314	40.509	0	0
ENSMUSG00000035107	Dcbld2	2408.66	-4.22425	0.110269	-38.3086	0	0
ENSMUSG00000043421	Hilpda	2101.07	-5.89872	0.137011	-43.053	0	0
ENSMUSG00000021892	Sh3bp5	2085.21	-4.3396	0.101841	-42.6114	0	0
ENSMUSG00000024190	Dusp1	2059.63	-4.14481	0.0992409	-41.7651	0	0
ENSMUSG00000027562	Car2	1676.64	-3.59979	0.0934486	-38.5216	0	0
ENSMUSG00000058755	Osm	1568.2	-3.75654	0.0954379	-39.3611	0	0
ENSMUSG00000041782	Lad1	1447.87	-5.09528	0.133981	-38.03	0	0
ENSMUSG00000021614	Vcan	11227.7	-4.55854	0.122444	-37.2297	2.25969e-303	1.14021e-300
ENSMUSG00000035828	Pim3	1259.98	-3.8964	0.105271	-37.0132	7.02919e-300	3.4286e-297
ENSMUSG00000021929	Kpna3	10848.4	-3.03834	0.0822962	-36.9196	2.24343e-298	1.05897e-295
ENSMUSG00000052144	Ppp4r2	5444	-3.14347	0.0852917	-36.8554	2.39235e-297	1.09398e-294
ENSMUSG00000025337	Sbds	5354.79	-3.24724	0.0890248	-36.4757	2.69757e-291	1.19617e-288
ENSMUSG00000041153	Osgin2	1639.47	-3.25755	0.0894174	-36.4308	1.38388e-290	5.95597e-288
ENSMUSG00000037406	Htra4	1304.99	-4.58464	0.126051	-36.3712	1.21621e-289	5.08479e-287
ENSMUSG00000050370	Ch25h	2480.07	-4.66823	0.130444	-35.7871	1.7506e-280	7.11572e-278
ENSMUSG00000031779	Ccl22	151555	-3.70763	0.103968	-35.6614	1.56766e-278	6.19987e-276
ENSMUSG00000020407	Upp1	5804.17	-3.66383	0.103445	-35.4181	8.97832e-275	3.45736e-272
ENSMUSG00000030595	Nfkbib	3629.96	-3.09418	0.0877876	-35.2462	3.91708e-272	1.46971e-269
ENSMUSG00000025790	Slco3a1	9217.42	-3.57284	0.102934	-34.71	5.56197e-264	2.03471e-261
ENSMUSG00000023307	March5	6783.56	-2.87597	0.083007	-34.6473	4.91083e-263	1.75269e-260
ENSMUSG00000040435	Ppp1r15a	2255.64	-3.1835	0.0924975	-34.4172	1.39664e-259	4.86595e-257
ENSMUSG00000022641	Bbx	3423.18	-3.42001	0.0996557	-34.3182	4.19415e-258	1.42728e-255
ENSMUSG00000062232	Rapgef2	5373.03	-3.85223	0.11234	-34.2908	1.07767e-257	3.584e-255
ENSMUSG00000000184	Ccnd2	21640.9	-3.56644	0.104782	-34.0368	6.37466e-254	2.0729e-251
ENSMUSG00000022636	Alcam	11826.7	-3.05358	0.0901107	-33.887	1.03668e-251	3.29778e-249
ENSMUSG00000040511	Pvr	1127.83	-3.45258	0.102592	-33.6536	2.76261e-248	8.60113e-246
ENSMUSG00000041135	Ripk2	3516	-2.84837	0.085048	-33.4914	6.43789e-246	1.96262e-243
ENSMUSG00000040152	Thbs1	12975.7	-3.87784	0.116431	-33.3059	3.16829e-243	9.46156e-241
ENSMUSG00000028517	Plpp3	1770.4	-4.62825	0.139405	-33.2	1.07535e-241	3.14712e-239
ENSMUSG00000021367	Edn1	973.612	-4.73779	0.143084	-33.1119	2.00102e-240	5.74136e-238
ENSMUSG00000025278	Flnb	8526.6	-4.97909	0.150653	-33.0502	1.54655e-239	4.35205e-237
ENSMUSG00000053113	Socs3	9784.22	-3.17163	0.0960572	-33.0181	4.46963e-239	1.23404e-236
ENSMUSG00000020178	Adora2a	1709.98	-3.32636	0.101447	-32.7891	8.42183e-236	2.28216e-233
ENSMUSG00000029131	Dnajb6	6838.48	-3.02333	0.0926012	-32.6489	8.30193e-234	2.20877e-231
ENSMUSG00000044313	Mab21l3	1520.9	-3.91377	0.120731	-32.4173	1.56516e-230	4.08981e-228
ENSMUSG00000021765	Fst	881.467	-4.08924	0.126292	-32.3794	5.35749e-230	1.37537e-227
ENSMUSG00000026390	Marco	2361.53	-3.30998	0.102543	-32.279	1.38024e-228	3.48226e-226
ENSMUSG00000042677	Zc3h12a	2439.85	-4.1101	0.127462	-32.2456	4.05197e-228	1.00496e-225
ENSMUSG00000031504	Rab20	1135.85	-3.36526	0.104415	-32.2297	6.77435e-228	1.65215e-225
ENSMUSG00000032204	Aqp9	1428.22	-3.92393	0.12254	-32.0215	5.46965e-225	1.31209e-222
ENSMUSG00000026896	Ifih1	11734.7	-4.16697	0.130377	-31.961	3.7981e-224	8.96412e-222
ENSMUSG00000050578	Mmp13	62771.3	-4.81797	0.150939	-31.9201	1.40703e-223	3.2681e-221
ENSMUSG00000052013	Btla	894.99	-5.90571	0.185639	-31.813	4.28385e-222	9.79461e-220
ENSMUSG00000030142	Clec4e	35844.8	-5.5886	0.176021	-31.7495	3.2252e-221	7.26067e-219
ENSMUSG00000035042	Ccl5	38857.6	-3.76639	0.118918	-31.6721	3.76662e-220	8.35105e-218
ENSMUSG00000090523	Gypc	1291.8	-3.48106	0.109991	-31.6486	7.91505e-220	1.72867e-217
ENSMUSG00000031596	Slc7a2	75402.2	-3.63509	0.115282	-31.5321	3.15998e-218	6.80001e-216
ENSMUSG00000032515	Csrnp1	2132.59	-2.8921	0.0918992	-31.4703	2.21378e-217	4.69481e-215
ENSMUSG00000027832	Ptx3	10833.1	-4.91176	0.156088	-31.468	2.38295e-217	4.98139e-215
ENSMUSG00000024486	Hbegf	956.53	-3.76839	0.121992	-30.8904	1.60836e-209	3.3148e-207
ENSMUSG00000018930	Ccl4	6812.44	-3.11649	0.101338	-30.7536	1.09577e-207	2.22701e-205
ENSMUSG00000029752	Asns	2237.5	-3.1562	0.102721	-30.726	2.56206e-207	5.13571e-205
ENSMUSG00000033326	Kdm4a	4561.9	-2.4542	0.0806744	-30.421	2.89581e-203	5.72627e-201
ENSMUSG00000004043	Stat5a	3699.73	-3.10949	0.102248	-30.4111	3.92043e-203	7.64902e-201
ENSMUSG00000027281	Slx4ip	1372.87	-3.18841	0.104965	-30.376	1.14127e-202	2.1974e-200
ENSMUSG00000018217	Pmp22	1858.5	-3.557	0.117146	-30.3638	1.65024e-202	3.1361e-200
ENSMUSG00000037752	Xkr8	1432.5	-3.02154	0.100384	-30.0999	4.86653e-199	9.12973e-197
ENSMUSG00000037580	Gch1	3081.63	-3.16579	0.105455	-30.0203	5.33009e-198	9.8728e-196
ENSMUSG00000038393	Txnip	4389.83	2.52753	0.084528	29.9017	1.86939e-196	3.41935e-194
ENSMUSG00000030103	Bhlhe40	8320.42	-2.65741	0.0889575	-29.8728	4.4414e-196	8.02359e-194
ENSMUSG00000021701	Plk2	6621.21	-3.41006	0.114591	-29.7586	1.34126e-194	2.3935e-192
ENSMUSG00000024772	Ehd1	19167.4	-3.34631	0.112533	-29.7363	2.60508e-194	4.59279e-192
ENSMUSG00000020826	Nos2	93769.4	-9.74187	0.327673	-29.7305	3.10281e-194	5.40517e-192
ENSMUSG00000026822	Lcn2	819.238	-3.52508	0.118632	-29.7145	4.99039e-194	8.59111e-192
ENSMUSG00000026700	Tnfsf4	1651.86	-4.07477	0.137191	-29.7014	7.36325e-194	1.25287e-191
ENSMUSG00000032845	Alpk2	854.706	-4.31523	0.145383	-29.6818	1.31785e-193	2.21656e-191
ENSMUSG00000025321	Itgb8	804.175	-7.12415	0.240268	-29.6508	3.30784e-193	5.50041e-191
ENSMUSG00000070031	Sp140	5585.1	-2.55257	0.0871839	-29.278	1.97775e-188	3.25173e-186
ENSMUSG00000032715	Trib3	626.507	-3.75734	0.128373	-29.2689	2.57976e-188	4.19441e-186
ENSMUSG00000002847	Pla1a	538.186	-4.9917	0.170596	-29.2604	3.31209e-188	5.32591e-186
ENSMUSG00000020694	Tlk2	3031.51	-2.91287	0.0996162	-29.241	5.85004e-188	9.30474e-186
ENSMUSG00000028773	Fabp3	609.513	-5.69403	0.194767	-29.235	6.96189e-188	1.09541e-185
ENSMUSG00000055541	Lair1	1624.77	3.2094	0.110051	29.1629	5.7257e-187	8.91321e-185
ENSMUSG00000018920	Cxcl16	18472.5	-2.67115	0.0918043	-29.0961	4.02118e-186	6.19389e-184
ENSMUSG00000026031	Cflar	21713.6	-3.52806	0.121296	-29.0865	5.32046e-186	8.10982e-184
ENSMUSG00000031506	Ptpn7	1830.39	3.02465	0.104125	29.0483	1.61754e-185	2.44014e-183
ENSMUSG00000026770	Il2ra	1975.47	-2.94222	0.101657	-28.9425	3.48311e-184	5.20085e-182
ENSMUSG00000015396	Cd83	12042.4	-3.35064	0.115784	-28.9388	3.88366e-184	5.74036e-182
ENSMUSG00000063193	Cd300lb	1091.87	3.24453	0.1123	28.8916	1.52455e-183	2.23087e-181
ENSMUSG00000027737	Slc7a11	30073.9	-3.52532	0.122318	-28.8209	1.17526e-182	1.70273e-180
ENSMUSG00000017009	Sdc4	4624.27	-3.60291	0.125092	-28.8021	2.01911e-182	2.89664e-180
ENSMUSG00000068129	Cst7	493.202	-4.63286	0.160889	-28.7953	2.45758e-182	3.49143e-180
ENSMUSG00000031101	Sash3	1261.99	3.61822	0.125736	28.7764	4.24046e-182	5.96641e-180
ENSMUSG00000040328	Olfr56	2494.83	-3.06628	0.106629	-28.7566	7.49492e-182	1.04451e-179
ENSMUSG00000056091	St3gal5	10470.1	-2.77429	0.0966769	-28.6965	4.2216e-181	5.8278e-179
ENSMUSG00000020120	Plek	61141.1	-3.44622	0.120409	-28.6211	3.67398e-180	5.02443e-178
ENSMUSG00000034765	Dusp5	1703.02	-3.13572	0.109657	-28.5956	7.63003e-180	1.0338e-177
ENSMUSG00000038264	Sema7a	3258.92	-3.27996	0.115157	-28.4826	1.92304e-178	2.58164e-176
ENSMUSG00000036528	Ppfibp2	2318.79	-3.69643	0.130147	-28.4019	1.91485e-177	2.54727e-175
ENSMUSG00000035561	Aldh1b1	3097.51	-2.34008	0.0825469	-28.3484	8.75111e-177	1.15365e-174
ENSMUSG00000056749	Nfil3	1642.39	-2.54551	0.0900313	-28.2736	7.29575e-176	9.53202e-174
ENSMUSG00000020393	Kremen1	1725.08	-2.62851	0.0930533	-28.2473	1.53494e-175	1.98768e-173
ENSMUSG00000044674	Fzd1	565.189	-3.68338	0.130472	-28.2311	2.42802e-175	3.1166e-173
ENSMUSG00000048621	Gm6377	1811.67	-4.02899	0.143583	-28.0604	2.98247e-173	3.795e-171
ENSMUSG00000022102	Dok2	3540.75	3.16801	0.113052	28.0226	8.62687e-173	1.08825e-170
ENSMUSG00000043008	Klhl6	1253.86	2.71181	0.0968188	28.0091	1.25921e-172	1.57488e-170
ENSMUSG00000020300	Cpeb4	7421.98	-3.35353	0.120195	-27.9007	2.6131e-171	3.24046e-169
ENSMUSG00000036067	Slc2a6	18136.9	-2.83824	0.102031	-27.8175	2.66489e-170	3.27692e-168
ENSMUSG00000036019	Tmtc2	965.022	-3.28132	0.118174	-27.7668	1.09366e-169	1.33363e-167
ENSMUSG00000067586	S1pr3	830.866	-4.22532	0.152925	-27.6301	4.84602e-168	5.86048e-166
ENSMUSG00000024402	Lta	524.96	-6.09941	0.221725	-27.5089	1.37225e-166	1.64591e-164
ENSMUSG00000020634	Ubxn2a	2608.8	-2.31753	0.0843502	-27.4751	3.48623e-166	4.14748e-164
ENSMUSG00000003882	Il7r	8613.54	-2.38377	0.0870519	-27.3833	4.3337e-165	5.11412e-163
ENSMUSG00000036875	Dna2	590.719	4.27814	0.15635	27.3626	7.63925e-165	8.94281e-163
ENSMUSG00000018476	Kdm6b	1284.58	-2.91058	0.107014	-27.1982	6.82081e-163	7.92134e-161
ENSMUSG00000021930	Spryd7	1684.99	-3.17465	0.116844	-27.1701	1.46544e-162	1.68849e-160
ENSMUSG00000053477	Tcf4	1748.44	-2.72032	0.100517	-27.0632	2.66846e-161	3.05059e-159
ENSMUSG00000020415	Pttg1	1393.49	-3.58702	0.133188	-26.9319	9.28338e-160	1.05305e-157
ENSMUSG00000020077	Srgn	33505.6	-3.15158	0.117168	-26.8979	2.32358e-159	2.61546e-157
ENSMUSG00000039206	Daglb	1244.05	4.16447	0.155039	26.8608	6.30193e-159	7.0394e-157
ENSMUSG00000052688	Rab7b	2820.26	2.32637	0.0867887	26.8049	2.8316e-158	3.139e-156
ENSMUSG00000022816	Fstl1	653.822	-3.58392	0.133914	-26.7628	8.76788e-158	9.64664e-156
ENSMUSG00000022237	Ankrd33b	2134.8	-3.35538	0.125539	-26.7277	2.24181e-157	2.44809e-155
ENSMUSG00000055322	Tns1	1822.02	3.2647	0.122405	26.6713	1.01371e-156	1.09878e-154
ENSMUSG00000026991	Pkp4	4799.67	-2.70097	0.101344	-26.6514	1.72376e-156	1.85469e-154
ENSMUSG00000027580	Helz2	21655	-4.59036	0.172253	-26.6489	1.84182e-156	1.96726e-154
ENSMUSG00000024014	Pim1	9044.84	-2.43358	0.0915078	-26.5942	7.92193e-156	8.40011e-154
ENSMUSG00000015312	Gadd45b	4615.87	-3.74751	0.142093	-26.3736	2.75431e-153	2.89956e-151
ENSMUSG00000038668	Lpar1	462.472	-3.98296	0.151103	-26.3593	4.01881e-153	4.20052e-151
ENSMUSG00000026421	Csrp1	9880.59	-2.24275	0.0851297	-26.3451	5.83587e-153	6.05648e-151
ENSMUSG00000073902	Gm1966	1957.74	2.87167	0.109368	26.257	5.94371e-152	6.12495e-150
ENSMUSG00000004952	Rasa4	6236.67	-2.61526	0.0997021	-26.2307	1.18573e-151	1.21334e-149
ENSMUSG00000020914	Top2a	1624.45	2.79845	0.107007	26.152	9.34593e-151	9.49715e-149
ENSMUSG00000005125	Ndrg1	2334.39	-2.43812	0.0937315	-26.0117	3.65079e-149	3.68428e-147
ENSMUSG00000079298	Klrb1b	542.312	4.93406	0.189744	26.0037	4.49503e-149	4.50519e-147
ENSMUSG00000017144	Rnd3	1721.04	-2.78603	0.107251	-25.9767	9.0858e-149	9.04439e-147
ENSMUSG00000020092	Pald1	690.822	5.7517	0.222111	25.8956	7.47076e-148	7.38646e-146
ENSMUSG00000037999	Arap2	1633.38	-2.8108	0.108652	-25.8699	1.45479e-147	1.42872e-145
ENSMUSG00000062585	Cnr2	733.732	4.69711	0.181609	25.8639	1.6992e-147	1.65762e-145
ENSMUSG00000020184	Mdm2	7334.72	-2.88956	0.111736	-25.8607	1.84649e-147	1.78938e-145
ENSMUSG00000021403	Serpinb9b	5546.64	-3.59218	0.139038	-25.836	3.49207e-147	3.36181e-145
ENSMUSG00000052776	Oas1a	3828.18	-2.56757	0.0998524	-25.7137	8.225e-146	7.86643e-144
ENSMUSG00000022126	Acod1	62059.9	-3.98121	0.155074	-25.673	2.34312e-145	2.22642e-143
ENSMUSG00000050565	Tor1aip2	15466.4	-2.58866	0.10086	-25.6658	2.81836e-145	2.66071e-143
ENSMUSG00000015837	Sqstm1	22807.7	-2.95054	0.115113	-25.6318	6.75174e-145	6.33322e-143
ENSMUSG00000023951	Vegfa	1887.13	-3.66274	0.143044	-25.6057	1.31954e-144	1.22986e-142
ENSMUSG00000047407	Tgif1	2385.22	-2.25038	0.0879631	-25.5833	2.34274e-144	2.16971e-142
ENSMUSG00000039236	Isg20	403.395	-4.53434	0.177464	-25.5507	5.3927e-144	4.96298e-142
ENSMUSG00000025324	Atp10a	1619.13	-3.4448	0.13483	-25.5492	5.60134e-144	5.12278e-142
ENSMUSG00000020275	Rel	7334.79	-2.67188	0.104603	-25.5431	6.55306e-144	5.95596e-142
ENSMUSG00000029840	Mtpn	48541.4	-2.39818	0.0939251	-25.5329	8.50467e-144	7.68203e-142
ENSMUSG00000019850	Tnfaip3	9056.36	-3.19449	0.125202	-25.5147	1.35293e-143	1.20716e-141
ENSMUSG00000004936	Map2k1	5133.63	-2.07423	0.081295	-25.5148	1.35037e-143	1.20716e-141
ENSMUSG00000020010	Vnn3	700.769	-7.74568	0.303783	-25.4974	2.10641e-143	1.86806e-141
ENSMUSG00000026558	Uck2	1261.29	2.79668	0.109903	25.4468	7.65665e-143	6.74938e-141
ENSMUSG00000033487	Fndc3a	7790.99	-2.77555	0.10917	-25.4241	1.36615e-142	1.19706e-140
ENSMUSG00000022895	Ets2	2394.81	-2.89963	0.114246	-25.3806	4.12791e-142	3.59546e-140
ENSMUSG00000017830	Dhx58	4761.95	-3.58854	0.141416	-25.3757	4.67967e-142	4.05193e-140
ENSMUSG00000032244	Fem1b	2820.93	-2.19524	0.0866114	-25.3458	9.99535e-142	8.60364e-140
ENSMUSG00000042419	Nfkbil1	735.216	-2.64648	0.104506	-25.3237	1.75139e-141	1.49872e-139
ENSMUSG00000027646	Src	2657.8	-2.91983	0.115328	-25.3177	2.0411e-141	1.73648e-139
ENSMUSG00000071757	Zhx2	432.536	-3.86093	0.152626	-25.2966	3.48453e-141	2.94735e-139
ENSMUSG00000021109	Hif1a	16171.9	-2.52953	0.100083	-25.2742	6.13448e-141	5.15896e-139
ENSMUSG00000017418	Arl5b	1382.05	-2.52536	0.100042	-25.243	1.35332e-140	1.13161e-138
ENSMUSG00000066861	Oas1g	1324.6	-3.11989	0.123601	-25.2417	1.39622e-140	1.16085e-138
ENSMUSG00000051379	Flrt3	2197.67	-2.8255	0.112009	-25.2257	2.09432e-140	1.73142e-138
ENSMUSG00000009207	Lnpk	1328.58	-2.75067	0.10912	-25.2077	3.29915e-140	2.71216e-138
ENSMUSG00000026866	Kynu	9535.35	-2.49846	0.0993294	-25.1532	1.30268e-139	1.06492e-137
ENSMUSG00000044468	Fam46c	3766.54	-2.99092	0.118947	-25.1449	1.60722e-139	1.30658e-137
ENSMUSG00000025408	Ddit3	654.28	-2.73538	0.10893	-25.1114	3.73381e-139	3.01861e-137
ENSMUSG00000108732	2310043P16Rik	583.975	-3.96848	0.15828	-25.0725	9.93102e-139	7.98465e-137
ENSMUSG00000001542	Ell2	2843.71	-2.34841	0.0936734	-25.0701	1.05307e-138	8.42054e-137
ENSMUSG00000026875	Traf1	6346.09	-3.18852	0.12766	-24.9766	1.09724e-137	8.72608e-136
ENSMUSG00000028634	Hivep3	1777.1	-3.42842	0.137767	-24.8856	1.06664e-136	8.43685e-135
ENSMUSG00000037242	Clic4	64706.4	-2.78643	0.112254	-24.8225	5.1303e-136	4.03611e-134
ENSMUSG00000034640	Tiparp	3130.77	-2.04207	0.0823795	-24.7886	1.1896e-135	9.30876e-134
ENSMUSG00000020919	Stat5b	2864.85	-2.23932	0.090363	-24.7814	1.42112e-135	1.10613e-133
ENSMUSG00000034926	Dhcr24	1698	3.524	0.142343	24.7571	2.59718e-135	2.01083e-133
ENSMUSG00000049625	Tifab	4748.84	2.52351	0.101957	24.7507	3.04994e-135	2.34894e-133
ENSMUSG00000056069	Fam105a	771.648	3.24559	0.131315	24.716	7.18978e-135	5.50828e-133
ENSMUSG00000052837	Junb	10022.7	-2.56193	0.103819	-24.677	1.89001e-134	1.44044e-132
ENSMUSG00000028525	Pde4b	3681.66	-3.0202	0.122424	-24.67	2.2464e-134	1.70319e-132
ENSMUSG00000023150	Ivns1abp	1797.11	2.35338	0.0954193	24.6636	2.6287e-134	1.98277e-132
ENSMUSG00000038179	Slamf7	35638.5	-3.00899	0.122047	-24.6543	3.31083e-134	2.48448e-132
ENSMUSG00000001131	Timp1	809.248	-2.68721	0.109067	-24.6381	4.93649e-134	3.68549e-132
ENSMUSG00000038508	Gdf15	418.739	-5.8953	0.239301	-24.6355	5.26008e-134	3.90714e-132
ENSMUSG00000044701	Il27	6955.58	-7.39489	0.30109	-24.5604	3.34912e-133	2.47514e-131
ENSMUSG00000020108	Ddit4	338.132	-4.26519	0.173789	-24.5424	5.21862e-133	3.83739e-131
ENSMUSG00000046080	Clec9a	949.474	2.59719	0.105906	24.5235	8.30218e-133	6.07429e-131
ENSMUSG00000034394	Lif	335.394	-4.60793	0.18802	-24.5076	1.22558e-132	8.92235e-131
ENSMUSG00000039959	Hip1	1583.09	3.1703	0.129441	24.4923	1.78401e-132	1.29235e-130
ENSMUSG00000081650	Gm16181	319.947	-4.87955	0.200091	-24.3867	2.36832e-131	1.70717e-129
ENSMUSG00000001627	Ifrd1	3536.45	-2.82591	0.115912	-24.3798	2.79954e-131	2.00812e-129
ENSMUSG00000038910	Plcl2	2854.95	-1.93107	0.0792346	-24.3715	3.4307e-131	2.44885e-129
ENSMUSG00000003546	Klc4	594.685	3.53357	0.145059	24.3595	4.59874e-131	3.26667e-129
ENSMUSG00000072109	A530040E14Rik	793.907	-2.74137	0.112595	-24.3471	6.22141e-131	4.39796e-129
ENSMUSG00000062300	Nectin2	1650.27	-2.37181	0.0974403	-24.3412	7.18793e-131	5.05678e-129
ENSMUSG00000000247	Lhx2	472.227	-6.72709	0.276887	-24.2955	2.18758e-130	1.53162e-128
ENSMUSG00000030269	Mtmr14	4589.24	-2.03429	0.083805	-24.274	3.68648e-130	2.56877e-128
ENSMUSG00000029311	Hsd17b11	7585.67	-2.48612	0.102693	-24.2093	1.77627e-129	1.23186e-127
ENSMUSG00000044350	Lacc1	6504.32	-2.04284	0.0847998	-24.0902	3.16823e-128	2.18683e-126
ENSMUSG00000021880	Rnase6	1565.44	2.64593	0.109996	24.0548	7.43801e-128	5.10988e-126
ENSMUSG00000039232	Stx11	2273.16	-2.62772	0.109275	-24.047	8.9825e-128	6.1421e-126
ENSMUSG00000050737	Ptges	404.595	-3.20718	0.133421	-24.0381	1.11243e-127	7.57128e-126
ENSMUSG00000060519	Tor3a	8590.41	-2.24779	0.093718	-23.9846	4.02866e-127	2.72923e-125
ENSMUSG00000021675	F2rl2	735.765	3.33112	0.139027	23.9603	7.21402e-127	4.86464e-125
ENSMUSG00000026980	Ly75	5047.87	-2.49713	0.104403	-23.9182	1.97878e-126	1.32824e-124
ENSMUSG00000038059	Smim3	1945.72	-2.06202	0.0862938	-23.8954	3.41939e-126	2.28474e-124
ENSMUSG00000030978	Rrm1	1324.29	2.48775	0.104314	23.8487	1.04439e-125	6.94661e-124
ENSMUSG00000011008	Mcoln2	2079.56	-2.86834	0.120356	-23.832	1.5548e-125	1.02947e-123
ENSMUSG00000037824	Tspan14	1217.31	2.82306	0.118485	23.8264	1.77998e-125	1.17327e-123
ENSMUSG00000000531	Grasp	547.26	-3.80253	0.160301	-23.7212	2.17737e-124	1.42876e-122
ENSMUSG00000029156	Sgcb	982.462	-2.63263	0.111064	-23.7037	3.29914e-124	2.15519e-122
ENSMUSG00000021591	Glrx	2377.19	2.12602	0.0897249	23.6949	4.06737e-124	2.64524e-122
ENSMUSG00000029186	Pi4k2b	1723.54	-2.86876	0.121315	-23.6472	1.26151e-123	8.16797e-122
ENSMUSG00000038172	Ttc39b	3505.53	-2.17781	0.092248	-23.6083	3.1709e-123	2.04404e-121
ENSMUSG00000028362	Tnfsf8	1683.86	-2.77536	0.117591	-23.6018	3.69229e-123	2.3697e-121
ENSMUSG00000025950	Idh1	2778.37	2.47757	0.10498	23.6005	3.81126e-123	2.43538e-121
ENSMUSG00000030162	Olr1	5245.61	-3.41937	0.144946	-23.5906	4.81485e-123	3.06329e-121
ENSMUSG00000027399	Il1a	63674.6	-9.06729	0.384537	-23.5798	6.216e-123	3.93761e-121
ENSMUSG00000027660	Skil	4287.52	-2.3207	0.0985003	-23.5604	9.82913e-123	6.19955e-121
ENSMUSG00000026483	Fam129a	6813.76	-2.11195	0.0897749	-23.525	2.26301e-122	1.42123e-120
ENSMUSG00000040297	Suco	2167.89	-2.6094	0.110975	-23.5135	2.9689e-122	1.85658e-120
ENSMUSG00000078616	Trim30c	1061.13	-3.5822	0.152349	-23.5131	2.99624e-122	1.8657e-120
ENSMUSG00000048578	Mlec	4480.55	2.29029	0.0974526	23.5016	3.92498e-122	2.43365e-120
ENSMUSG00000021466	Ptch1	1149.42	-3.03545	0.12917	-23.4996	4.11832e-122	2.54276e-120
ENSMUSG00000029385	Ccng2	2358.6	-1.97932	0.0844269	-23.4441	1.51687e-121	9.32618e-120
ENSMUSG00000025492	Ifitm3	6638.29	-2.98126	0.127313	-23.4168	2.88412e-121	1.76583e-119
ENSMUSG00000090958	Lrrc32	2908	-3.02839	0.129439	-23.3963	4.66143e-121	2.84211e-119
ENSMUSG00000028341	Nr4a3	4577.43	-2.56842	0.109801	-23.3916	5.20607e-121	3.16101e-119
ENSMUSG00000026360	Rgs2	1304.97	2.41298	0.103347	23.3483	1.43557e-120	8.68044e-119
ENSMUSG00000020261	Slc36a1	1027.97	3.01905	0.129545	23.3051	3.93602e-120	2.3702e-118
ENSMUSG00000001123	Lgals9	8856.32	-2.47177	0.106083	-23.3002	4.40887e-120	2.64406e-118
ENSMUSG00000049659	Aftph	5617.86	-2.01488	0.0866577	-23.251	1.38851e-119	8.29309e-118
ENSMUSG00000090877	Hspa1b	279.804	-4.813	0.207288	-23.219	2.93035e-119	1.74308e-117
ENSMUSG00000033949	Trim36	1408.46	-2.07939	0.0896196	-23.2024	4.30659e-119	2.55135e-117
ENSMUSG00000043157	Arl11	650.193	2.79965	0.120677	23.1994	4.612e-119	2.72126e-117
ENSMUSG00000020400	Tnip1	4151.54	-2.14284	0.0924821	-23.1704	9.06321e-119	5.32618e-117
ENSMUSG00000024679	Ms4a6d	14459.7	-2.91875	0.12606	-23.1536	1.33595e-118	7.81956e-117
ENSMUSG00000029780	Nt5c3	5844.31	-3.42179	0.147822	-23.148	1.52128e-118	8.8689e-117
ENSMUSG00000017561	Crlf3	1951.93	-2.2264	0.0961837	-23.1474	1.54555e-118	8.97461e-117
ENSMUSG00000040026	Saa3	2319.06	-3.49265	0.151084	-23.1172	3.10894e-118	1.79815e-116
ENSMUSG00000026740	Dnajc1	2590.13	-1.95689	0.0846864	-23.1075	3.89471e-118	2.24375e-116
ENSMUSG00000032470	Mras	1006.51	2.53425	0.109914	23.0568	1.25839e-117	7.22118e-116
ENSMUSG00000045827	Serpinb9	27183.9	-3.23684	0.140462	-23.0442	1.68045e-117	9.6055e-116
ENSMUSG00000022724	Riox2	1290.37	-2.44233	0.106083	-23.0227	2.76037e-117	1.57169e-115
ENSMUSG00000038623	Tm6sf1	1562.08	2.16442	0.0940679	23.0091	3.77578e-117	2.14151e-115
ENSMUSG00000042608	Stk40	2243.44	-2.45185	0.106562	-23.0087	3.81137e-117	2.15335e-115
ENSMUSG00000032688	Malt1	15018	-2.93977	0.127814	-23.0004	4.62026e-117	2.60032e-115
ENSMUSG00000028716	Pdzk1ip1	317.263	-3.64356	0.158846	-22.9377	1.9561e-116	1.09669e-114
ENSMUSG00000036053	Fmnl2	3906.15	-2.18102	0.0951097	-22.9316	2.24837e-116	1.25574e-114
ENSMUSG00000031012	Cask	1219.57	-2.33086	0.102363	-22.7705	8.98842e-115	5.00105e-113
ENSMUSG00000036995	Asap3	281.915	-4.76315	0.209216	-22.7667	9.80723e-115	5.43596e-113
ENSMUSG00000027947	Il6ra	533.396	3.08926	0.135818	22.7456	1.58521e-114	8.75336e-113
ENSMUSG00000006818	Sod2	14207.1	-2.16284	0.0952205	-22.714	3.25776e-114	1.79213e-112
ENSMUSG00000049866	Arl4c	7567.94	-2.29233	0.10099	-22.6986	4.62659e-114	2.53561e-112
ENSMUSG00000020709	Adap2	1252.73	-3.04684	0.134508	-22.6517	1.34131e-113	7.32367e-112
ENSMUSG00000033902	Mapkbp1	985.224	-3.06221	0.135215	-22.6469	1.49573e-113	8.13646e-112
ENSMUSG00000010095	Slc3a2	15310.5	-2.40461	0.106189	-22.6445	1.5813e-113	8.57007e-112
ENSMUSG00000023021	Cers5	682.089	2.78437	0.123015	22.6344	1.9877e-113	1.07329e-111
ENSMUSG00000028538	St3gal3	1506.76	-2.22457	0.0982919	-22.6323	2.08476e-113	1.12156e-111
ENSMUSG00000090272	Mndal	6621.43	-2.42582	0.107299	-22.6081	3.61088e-113	1.93546e-111
ENSMUSG00000018796	Acsl1	19073.3	-3.17248	0.140352	-22.6037	3.98511e-113	2.12825e-111
ENSMUSG00000028954	Nub1	4891.52	-2.03786	0.0902038	-22.5917	5.23091e-113	2.77333e-111
ENSMUSG00000020741	Cluh	1178.97	2.55693	0.11318	22.5917	5.22591e-113	2.77333e-111
ENSMUSG00000064289	Tank	7392.18	-3.06926	0.135913	-22.5825	6.43707e-113	3.40049e-111
ENSMUSG00000028630	Dyrk2	1995.8	-1.98115	0.0877438	-22.5788	7.00802e-113	3.68567e-111
ENSMUSG00000032788	Pdxk	1074.5	3.27714	0.145143	22.5786	7.02729e-113	3.68567e-111
ENSMUSG00000021025	Nfkbia	9602.06	-2.72991	0.120986	-22.5638	9.82931e-113	5.13687e-111
ENSMUSG00000038843	Gcnt1	871.756	2.51255	0.111426	22.5491	1.37005e-112	7.1345e-111
ENSMUSG00000027782	Kpna4	6730.07	-1.89052	0.0838478	-22.547	1.43715e-112	7.45737e-111
ENSMUSG00000019082	Slc25a22	1778.15	-2.34389	0.104046	-22.5275	2.23329e-112	1.15476e-110
ENSMUSG00000024737	Slc15a3	27228.9	-2.49075	0.110657	-22.5087	3.4135e-112	1.75879e-110
ENSMUSG00000102418	Sh2d1b1	428.7	3.85543	0.171437	22.4888	5.33975e-112	2.74163e-110
ENSMUSG00000043832	Clec4a3	986.808	2.44867	0.108974	22.4703	8.10671e-112	4.14774e-110
ENSMUSG00000014361	Mertk	6292.42	-2.6369	0.117373	-22.4659	8.94924e-112	4.56287e-110
ENSMUSG00000025225	Nfkb2	8094.63	-2.59895	0.115818	-22.4399	1.60626e-111	8.16124e-110
ENSMUSG00000008855	Hdac5	562.612	3.11513	0.138839	22.437	1.71263e-111	8.67161e-110
ENSMUSG00000051969	Tlr11	360.565	4.58243	0.204301	22.4298	2.01674e-111	1.01762e-109
ENSMUSG00000022744	Cldnd1	4497.9	-1.94449	0.0867199	-22.4227	2.36416e-111	1.18882e-109
ENSMUSG00000026628	Atf3	12811.7	-2.13747	0.0953523	-22.4166	2.71328e-111	1.35971e-109
ENSMUSG00000056724	Nbeal2	821.477	2.47371	0.110541	22.3782	6.41689e-111	3.20472e-109
ENSMUSG00000002307	Daxx	3376.1	-2.55849	0.114367	-22.3709	7.5648e-111	3.76516e-109
ENSMUSG00000026482	Rgl1	2179.66	-3.10564	0.138858	-22.3657	8.50324e-111	4.21789e-109
ENSMUSG00000021702	Thbs4	402.313	-6.77667	0.30324	-22.3475	1.2761e-110	6.3085e-109
ENSMUSG00000027333	Smox	1179.64	-2.12111	0.0951239	-22.2984	3.82751e-110	1.88579e-108
ENSMUSG00000029722	Agfg2	423.577	3.58219	0.16118	22.2247	1.98039e-109	9.72452e-108
ENSMUSG00000028613	Lrp8	620.632	-2.62126	0.118028	-22.2089	2.82002e-109	1.38011e-107
ENSMUSG00000045962	Wnk1	9508.46	-1.813	0.0816651	-22.2004	3.40142e-109	1.6591e-107
ENSMUSG00000023067	Cdkn1a	28462.2	-2.19345	0.0988497	-22.1897	4.31516e-109	2.0978e-107
ENSMUSG00000023030	Slc11a2	3061.26	-2.22851	0.100509	-22.1721	6.3816e-109	3.09212e-107
ENSMUSG00000024424	Ttc39c	1400.7	-1.88595	0.0851096	-22.1591	8.52098e-109	4.1151e-107
ENSMUSG00000079020	Slc45a4	872.852	3.19654	0.1444	22.1368	1.39833e-108	6.73084e-107
ENSMUSG00000044786	Zfp36	4493.04	-1.95852	0.0890136	-22.0025	2.72701e-107	1.30834e-105
ENSMUSG00000035208	Slfn8	4492.34	-2.90571	0.132358	-21.9533	8.04511e-107	3.84719e-105
ENSMUSG00000024063	Lbh	580.702	3.06052	0.139432	21.9499	8.68069e-107	4.13761e-105
ENSMUSG00000026672	Optn	661.889	-2.83632	0.129422	-21.9153	1.85548e-106	8.81533e-105
ENSMUSG00000021843	Ktn1	2358.06	-2.33901	0.106788	-21.9033	2.41859e-106	1.14535e-104
ENSMUSG00000037434	Slc30a1	2661.34	-1.9482	0.0890475	-21.8782	4.19087e-106	1.97823e-104
ENSMUSG00000005667	Mthfd2	3850.11	-2.11573	0.0968774	-21.8392	9.84307e-106	4.63131e-104
ENSMUSG00000042700	Sipa1l1	844.056	-2.45035	0.112208	-21.8376	1.01916e-105	4.77994e-104
ENSMUSG00000059248	Sept9	4301.35	2.50194	0.114599	21.832	1.15148e-105	5.38325e-104
ENSMUSG00000050627	Gpd1l	736.532	2.81901	0.129139	21.8293	1.22239e-105	5.69656e-104
ENSMUSG00000034709	Ppp1r21	1107.26	2.0508	0.0940634	21.8024	2.20334e-105	1.02354e-103
ENSMUSG00000032691	Nlrp3	7379.75	-2.16784	0.0994564	-21.7969	2.48212e-105	1.1494e-103
ENSMUSG00000000275	Trim25	6443.99	-2.31189	0.106205	-21.7682	4.64483e-105	2.14409e-103
ENSMUSG00000097754	Ptgs2os2	633.56	-3.13381	0.144018	-21.7598	5.57759e-105	2.56657e-103
ENSMUSG00000029616	Erp29	2676.14	1.98871	0.0914713	21.7414	8.33904e-105	3.82524e-103
ENSMUSG00000058056	Palld	3095.76	-2.0273	0.0932848	-21.7324	1.0141e-104	4.6373e-103
ENSMUSG00000027715	Ccna2	355.821	4.11201	0.189426	21.7077	1.73396e-104	7.90436e-103
ENSMUSG00000040663	Clcf1	404.551	-3.29405	0.1518	-21.7	2.05206e-104	9.32538e-103
ENSMUSG00000029163	Emilin1	848.583	2.88172	0.13282	21.6964	2.21928e-104	1.00541e-102
ENSMUSG00000037337	Map4k1	906.617	2.52168	0.116272	21.6877	2.67802e-104	1.20949e-102
ENSMUSG00000047632	Fgfbp3	258.722	-4.47557	0.206555	-21.6677	4.14052e-104	1.86425e-102
ENSMUSG00000020611	Gna13	10899	-2.32905	0.107605	-21.6444	6.86836e-104	3.08297e-102
ENSMUSG00000025153	Fasn	1458.26	3.35708	0.155435	21.5979	1.88035e-103	8.41443e-102
ENSMUSG00000021065	Fut8	1043.22	-2.1717	0.100587	-21.5902	2.21957e-103	9.90212e-102
ENSMUSG00000028266	Lmo4	4674.6	-2.20424	0.102171	-21.574	3.15174e-103	1.40181e-101
ENSMUSG00000022749	Tbc1d23	2106.98	-2.111	0.0978722	-21.5689	3.51737e-103	1.55969e-101
ENSMUSG00000005413	Hmox1	11072	-3.11014	0.144261	-21.5591	4.35318e-103	1.92447e-101
ENSMUSG00000045672	Col27a1	370.74	-3.87727	0.179933	-21.5484	5.47828e-103	2.41457e-101
ENSMUSG00000020023	Tmcc3	2932.62	-1.90639	0.0884706	-21.5482	5.49865e-103	2.41627e-101
ENSMUSG00000037944	Ccr7	15892.5	-2.17581	0.101049	-21.5322	7.77613e-103	3.40683e-101
ENSMUSG00000070691	Runx3	1615.46	-2.09712	0.0974306	-21.5243	9.22391e-103	4.02906e-101
ENSMUSG00000027030	Stk39	1048.19	-1.94144	0.0903403	-21.4903	1.91969e-102	8.36037e-101
ENSMUSG00000026222	Sp100	6713.29	-2.29159	0.106714	-21.4741	2.72e-102	1.18106e-100
ENSMUSG00000020564	Atxn7l1	1789.15	-2.07213	0.0965356	-21.465	3.31073e-102	1.43331e-100
ENSMUSG00000069793	Slfn9	2015.56	-1.81407	0.0845648	-21.4519	4.38593e-102	1.8932e-100
ENSMUSG00000023106	Denr	3183.29	-1.92605	0.0898837	-21.4283	7.28303e-102	3.13449e-100
ENSMUSG00000030530	Furin	8310.12	-2.21131	0.103233	-21.4205	8.60237e-102	3.69145e-100
ENSMUSG00000016283	H2-M2	27252.7	-2.74887	0.128344	-21.4181	9.06155e-102	3.87712e-100
ENSMUSG00000059263	Usp47	4920.02	-1.77511	0.0829019	-21.4121	1.02957e-101	4.39234e-100
ENSMUSG00000042622	Maff	926.787	-2.60079	0.121534	-21.3997	1.34439e-101	5.71875e-100
ENSMUSG00000028163	Nfkb1	11555.2	-2.19327	0.102494	-21.3991	1.36249e-101	5.77893e-100
ENSMUSG00000039217	Il18	337.122	-3.93682	0.183995	-21.3964	1.44332e-101	6.10406e-100
ENSMUSG00000040296	Ddx58	4607.67	-2.70264	0.126387	-21.3838	1.88924e-101	7.95771e-100
ENSMUSG00000037411	Serpine1	486.496	-3.28363	0.153557	-21.3838	1.89249e-101	7.95771e-100
ENSMUSG00000038256	Bcl9	1090	-2.22807	0.104223	-21.3779	2.1461e-101	8.99824e-100
ENSMUSG00000001156	Mxd1	3732.34	-2.2739	0.106497	-21.3518	3.74903e-101	1.56742e-99
ENSMUSG00000031488	Rab11fip1	3087.32	-2.5121	0.117663	-21.35	3.90327e-101	1.62725e-99
ENSMUSG00000024401	Tnf	52479	-7.12499	0.333801	-21.3451	4.33485e-101	1.80204e-99
ENSMUSG00000024805	Pcgf5	1427.52	-2.16433	0.101421	-21.34	4.82894e-101	2.00175e-99
ENSMUSG00000036943	Rab8b	19309.5	-1.85671	0.0870748	-21.3231	6.92439e-101	2.86228e-99
ENSMUSG00000014599	Csf1	1391.39	-2.28394	0.107313	-21.283	1.63171e-100	6.72585e-99
ENSMUSG00000047945	Marcksl1	8622.33	-2.28754	0.107536	-21.2722	2.05226e-100	8.43559e-99
ENSMUSG00000098112	Bin2	543.379	2.55645	0.120307	21.2493	3.34375e-100	1.37056e-98
ENSMUSG00000003206	Ebi3	861.866	-2.21909	0.104507	-21.2339	4.64317e-100	1.89786e-98
ENSMUSG00000031609	Sap30	1443.07	-3.0261	0.142556	-21.2275	5.32411e-100	2.17013e-98
ENSMUSG00000025591	Tma16	6205.05	-3.03652	0.143168	-21.2095	7.80075e-100	3.17079e-98
ENSMUSG00000006418	Rnf114	5187.53	-1.69922	0.0801568	-21.1987	9.82669e-100	3.98321e-98
ENSMUSG00000097804	Gm16685	374.514	-3.21754	0.151906	-21.1811	1.42603e-99	5.76439e-98
ENSMUSG00000044340	Phlpp1	2670.63	-2.67995	0.126611	-21.1668	1.93091e-99	7.78375e-98
ENSMUSG00000022788	Fgd4	605.349	2.39225	0.113227	21.1279	4.40377e-99	1.77034e-97
ENSMUSG00000028793	Rnf19b	14167.5	-2.0986	0.0993294	-21.1276	4.43115e-99	1.77647e-97
ENSMUSG00000000555	Itga5	5770.77	-1.93265	0.0915051	-21.1207	5.13556e-99	2.05324e-97
ENSMUSG00000033213	AA467197	29784.2	-2.72544	0.129093	-21.1123	6.12752e-99	2.44316e-97
ENSMUSG00000035901	Dennd5a	6201.16	-2.1153	0.100221	-21.1064	6.94253e-99	2.7606e-97
ENSMUSG00000049401	Ogfr	4515.04	-1.74799	0.0828502	-21.0982	8.26551e-99	3.27776e-97
ENSMUSG00000035678	Tnfsf9	238.711	-3.91076	0.185453	-21.0876	1.03292e-98	4.08505e-97
ENSMUSG00000033705	Stard9	322.597	3.78743	0.179642	21.0832	1.13561e-98	4.47908e-97
ENSMUSG00000031402	Mpp1	5430.54	-2.05448	0.0974778	-21.0764	1.30893e-98	5.14882e-97
ENSMUSG00000031444	F10	26093.2	-2.55087	0.121147	-21.0561	2.01038e-98	7.88682e-97
ENSMUSG00000038774	Ascc3	3766.4	-2.08733	0.0992604	-21.0289	3.57144e-98	1.39735e-96
ENSMUSG00000033538	Casp4	4443.82	-3.01353	0.14332	-21.0265	3.74977e-98	1.46321e-96
ENSMUSG00000012443	Kif11	325.057	3.79854	0.18069	21.0225	4.08762e-98	1.5908e-96
ENSMUSG00000053436	Mapk14	1572.47	2.11031	0.100438	21.011	5.19998e-98	2.01834e-96
ENSMUSG00000050549	5730508B09Rik	1651.58	-2.16162	0.102934	-21	6.56101e-98	2.53988e-96
ENSMUSG00000044827	Tlr1	1122.13	-2.1837	0.104139	-20.9691	1.25583e-97	4.84868e-96
ENSMUSG00000024810	Il33	247.979	-4.82687	0.230679	-20.9246	3.19504e-97	1.23034e-95
ENSMUSG00000013629	Cad	523.128	3.1757	0.151923	20.9033	4.99923e-97	1.92005e-95
ENSMUSG00000029798	Herc6	4696.55	-2.53784	0.121508	-20.8862	7.14553e-97	2.73719e-95
ENSMUSG00000030774	Pak1	1430.39	2.53649	0.121495	20.8774	8.59425e-97	3.28354e-95
ENSMUSG00000022018	Rgcc	649.938	-2.55253	0.122373	-20.8587	1.27081e-96	4.84265e-95
ENSMUSG00000022684	Bfar	2541.69	-1.80228	0.0864099	-20.8573	1.3088e-96	4.97445e-95
ENSMUSG00000038507	Parp12	8069.25	-2.23332	0.107216	-20.8301	2.31206e-96	8.76487e-95
ENSMUSG00000022043	Trim35	6071.64	-2.03944	0.0979096	-20.8298	2.32494e-96	8.79091e-95
ENSMUSG00000051506	Wdfy4	2636.98	2.93225	0.140792	20.8268	2.47634e-96	9.33926e-95
ENSMUSG00000031530	Dusp4	213.925	-4.99544	0.239982	-20.8159	3.10871e-96	1.1694e-94
ENSMUSG00000060261	Gtf2i	519.287	2.89927	0.139443	20.7919	5.12899e-96	1.92442e-94
ENSMUSG00000027843	Ptpn22	374.38	3.94499	0.189792	20.7859	5.80897e-96	2.17398e-94
ENSMUSG00000046157	Tmem229b	1957.08	2.49139	0.119913	20.7766	7.04051e-96	2.62816e-94
ENSMUSG00000044716	Dok7	220.091	-4.0875	0.196764	-20.7736	7.5027e-96	2.79356e-94
ENSMUSG00000089809	Rasgef1b	7778.61	-2.34125	0.112713	-20.7717	7.79703e-96	2.89579e-94
ENSMUSG00000019990	Pde7b	355.233	-3.55283	0.171258	-20.7454	1.3479e-95	4.99336e-94
ENSMUSG00000003420	Fcgrt	782.234	2.69174	0.129856	20.7287	1.91048e-95	7.05961e-94
ENSMUSG00000015316	Slamf1	215.946	-3.98262	0.192626	-20.6754	5.77034e-95	2.12689e-93
ENSMUSG00000016496	Cd274	47612.9	-2.33543	0.113122	-20.6452	1.07734e-94	3.96098e-93
ENSMUSG00000032724	Abtb2	1887.16	-2.58752	0.125526	-20.6134	2.08089e-94	7.63148e-93
ENSMUSG00000039431	Mtmr7	402.049	-2.6122	0.12674	-20.6106	2.204e-94	8.06278e-93
ENSMUSG00000090125	Pou3f1	251.165	-5.7166	0.277462	-20.6032	2.56983e-94	9.37765e-93
ENSMUSG00000037235	Mxd4	676.801	2.75732	0.133873	20.5966	2.94448e-94	1.07181e-92
ENSMUSG00000090164	BC035044	410.065	-3.57462	0.173837	-20.5631	5.8787e-94	2.13457e-92
ENSMUSG00000027360	Hdc	358.845	-3.08173	0.150001	-20.5448	8.56459e-94	3.10212e-92
ENSMUSG00000072437	Nanos1	331.726	3.99596	0.194513	20.5434	8.81299e-94	3.18421e-92
ENSMUSG00000004837	Grap	328.364	-2.92319	0.142437	-20.5228	1.348e-93	4.85845e-92
ENSMUSG00000031659	Adcy7	2480.56	2.03588	0.0992123	20.5204	1.41456e-93	5.0858e-92
ENSMUSG00000031712	Il15	1981.35	-3.05914	0.149189	-20.5051	1.93864e-93	6.95296e-92
ENSMUSG00000042406	Atf4	6357.29	-1.92187	0.0937334	-20.5036	1.99947e-93	7.15362e-92
ENSMUSG00000020134	Peli1	2419.06	-1.8404	0.0897764	-20.4998	2.16285e-93	7.71926e-92
ENSMUSG00000028894	Inpp5b	4599.39	-1.70923	0.0834152	-20.4906	2.61091e-93	9.29574e-92
ENSMUSG00000039158	Akna	3444.58	-1.71028	0.0834732	-20.4889	2.70286e-93	9.59976e-92
ENSMUSG00000034731	Dgkh	449.183	-3.01146	0.146993	-20.4871	2.80593e-93	9.94169e-92
ENSMUSG00000097415	AU020206	2032.76	1.89795	0.0926491	20.4853	2.9096e-93	1.02841e-91
ENSMUSG00000030223	Ptpro	1140.6	2.37987	0.116233	20.4749	3.60353e-93	1.27061e-91
ENSMUSG00000038094	Atp13a4	273.392	-6.37638	0.311493	-20.4703	3.95885e-93	1.39255e-91
ENSMUSG00000029310	Nudt9	2589.21	-1.66347	0.0812747	-20.4672	4.22017e-93	1.4809e-91
ENSMUSG00000042901	Aida	5948.78	-1.57979	0.0772346	-20.4545	5.48339e-93	1.91958e-91
ENSMUSG00000022901	Cd86	8036.67	-2.44658	0.119656	-20.4468	6.40921e-93	2.23833e-91
ENSMUSG00000037936	Scarb1	1159.87	2.4968	0.122114	20.4465	6.45576e-93	2.24922e-91
ENSMUSG00000021501	Caml	954.757	-2.15126	0.105385	-20.4134	1.27204e-92	4.42133e-91
ENSMUSG00000070056	Mfhas1	2198.02	-1.93937	0.0950327	-20.4074	1.43829e-92	4.98731e-91
ENSMUSG00000039285	Azi2	2664.16	-1.90823	0.0935108	-20.4065	1.46299e-92	5.06099e-91
ENSMUSG00000024789	Jak2	22593.3	-2.10005	0.103053	-20.3783	2.60794e-92	9.00048e-91
ENSMUSG00000040093	Bmf	538.294	2.80733	0.137945	20.3511	4.54259e-92	1.56404e-90
ENSMUSG00000029413	Naaa	15546.6	2.66631	0.131024	20.3498	4.66616e-92	1.60282e-90
ENSMUSG00000020649	Rrm2	371.278	3.6238	0.178453	20.3067	1.1212e-91	3.84228e-90
ENSMUSG00000002845	Tmem39a	1219.23	-2.21204	0.108934	-20.3062	1.13296e-91	3.8735e-90
ENSMUSG00000017664	Slc35c2	1059.89	2.47879	0.122079	20.3047	1.16741e-91	3.98197e-90
ENSMUSG00000023460	Rab12	1959.24	-1.77469	0.0875664	-20.2668	2.52736e-91	8.60065e-90
ENSMUSG00000000244	Tspan32	315.346	3.73728	0.18459	20.2463	3.82694e-91	1.29929e-89
ENSMUSG00000034300	Fam53c	1323.4	-1.99318	0.0985682	-20.2213	6.35368e-91	2.15216e-89
ENSMUSG00000078349	AW011738	216.257	-3.99699	0.19774	-20.2133	7.47135e-91	2.5249e-89
ENSMUSG00000021114	Atp6v1d	5910.98	-2.03738	0.100812	-20.2097	8.0402e-91	2.71088e-89
ENSMUSG00000032661	Oas3	8434.33	-2.71689	0.134484	-20.2024	9.32946e-91	3.13834e-89
ENSMUSG00000021895	Arhgef3	2550.8	-2.33949	0.115806	-20.2018	9.44687e-91	3.17055e-89
ENSMUSG00000026536	Ifi211	5195.15	-3.00969	0.149179	-20.175	1.62308e-90	5.4349e-89
ENSMUSG00000027351	Spred1	6780.35	-1.79875	0.0891645	-20.1734	1.67577e-90	5.59853e-89
ENSMUSG00000026207	Speg	572.476	2.52398	0.125151	20.1675	1.88914e-90	6.29697e-89
ENSMUSG00000026355	Mcm6	851.718	2.40849	0.119562	20.1442	3.02274e-90	1.00527e-88
ENSMUSG00000053338	Tarm1	5789.34	-2.37348	0.117906	-20.1303	4.00784e-90	1.32986e-88
ENSMUSG00000073274	Gm14636	269.317	-3.65796	0.181883	-20.1116	5.84493e-90	1.93504e-88
ENSMUSG00000035517	Tdrd7	2073.77	-1.86706	0.0932022	-20.0323	2.87858e-89	9.5084e-88
ENSMUSG00000042842	Serpinb6b	2822.44	-2.5422	0.127016	-20.0147	4.09993e-89	1.35122e-87
ENSMUSG00000005686	Ampd3	972.068	-2.59338	0.129664	-20.0008	5.42061e-89	1.78247e-87
ENSMUSG00000000326	Comt	1009.43	2.49911	0.125082	19.9797	8.27529e-89	2.71507e-87
ENSMUSG00000025626	Phf6	1462.65	-1.79281	0.0897323	-19.9796	8.29474e-89	2.71537e-87
ENSMUSG00000027398	Il1b	67224.5	-9.26887	0.464059	-19.9735	9.36729e-89	3.05282e-87
ENSMUSG00000028211	Trp53inp1	885.497	2.04866	0.102569	19.9736	9.34716e-89	3.05282e-87
ENSMUSG00000091971	Hspa1a	221.709	-5.8047	0.290821	-19.9597	1.23528e-88	4.01685e-87
ENSMUSG00000043079	Synpo	822.406	2.60219	0.130393	19.9565	1.31656e-88	4.27166e-87
ENSMUSG00000054364	Rhob	2406.95	-1.67226	0.0838877	-19.9344	2.04566e-88	6.62261e-87
ENSMUSG00000029254	Stap1	752.873	-2.46278	0.123548	-19.9337	2.07429e-88	6.70046e-87
ENSMUSG00000041762	Gpr155	366.485	4.10201	0.205948	19.9176	2.86155e-88	9.22313e-87
ENSMUSG00000001228	Uhrf1	449.949	2.69167	0.135193	19.9098	3.34679e-88	1.07634e-86
ENSMUSG00000003863	Ppfia3	267.607	-6.17603	0.310365	-19.8993	4.13e-88	1.32531e-86
ENSMUSG00000046031	Fam26f	3092.6	-1.61681	0.0813005	-19.8868	5.29466e-88	1.69533e-86
ENSMUSG00000032024	Clmp	1267.34	-2.38691	0.120063	-19.8806	5.99569e-88	1.91561e-86
ENSMUSG00000029561	Oasl2	10695.4	-3.23001	0.162614	-19.8631	8.49792e-88	2.70915e-86
ENSMUSG00000036622	Atp13a2	2241.98	2.03735	0.102813	19.8161	2.16318e-87	6.88128e-86
ENSMUSG00000040061	Plcb2	1750.94	2.07179	0.104836	19.7621	6.30899e-87	2.00259e-85
ENSMUSG00000029291	Rufy3	1427	-1.88786	0.0955384	-19.7602	6.55393e-87	2.07584e-85
ENSMUSG00000039126	Prune2	517.682	3.39924	0.172076	19.7543	7.36956e-87	2.32913e-85
ENSMUSG00000040084	Bub1b	398.2	2.92093	0.147929	19.7455	8.76636e-87	2.76461e-85
ENSMUSG00000019210	Atp6v1e1	8910.08	-1.63377	0.0827658	-19.7397	9.84032e-87	3.09663e-85
ENSMUSG00000012519	Mlkl	2930.17	-1.70133	0.086231	-19.7299	1.19303e-86	3.74628e-85
ENSMUSG00000041515	Irf8	25105.2	-1.81984	0.09228	-19.7209	1.42753e-86	4.47303e-85
ENSMUSG00000036273	Lrrk2	3327.34	-2.19337	0.111281	-19.7101	1.76453e-86	5.51718e-85
ENSMUSG00000072620	Slfn2	27506.4	-2.28189	0.115814	-19.703	2.03068e-86	6.33582e-85
ENSMUSG00000024663	Rab3il1	1358.47	2.22661	0.11308	19.6907	2.59115e-86	8.06729e-85
ENSMUSG00000034957	Cebpa	1484.72	2.50329	0.127142	19.6889	2.68499e-86	8.34171e-85
ENSMUSG00000061119	Prcp	2681.09	1.63172	0.0829052	19.6817	3.09151e-86	9.58433e-85
ENSMUSG00000037362	Nov	557.877	-2.47294	0.125734	-19.668	4.05278e-86	1.25379e-84
ENSMUSG00000025340	Rabgef1	1321.35	-1.85964	0.0945601	-19.6663	4.19694e-86	1.29565e-84
ENSMUSG00000052270	Fpr2	4798.09	-2.58294	0.131374	-19.661	4.65471e-86	1.43394e-84
ENSMUSG00000019256	Ahr	906.291	-2.54606	0.129799	-19.6154	1.14204e-85	3.5108e-84
ENSMUSG00000034575	Papd7	1658.2	-2.17517	0.111083	-19.5815	2.22382e-85	6.82204e-84
ENSMUSG00000035513	Ntng2	528.892	-2.27206	0.11604	-19.58	2.28923e-85	7.00803e-84
ENSMUSG00000046223	Plaur	14660.1	-1.80414	0.0926038	-19.4823	1.55033e-84	4.73612e-83
ENSMUSG00000019699	Akt3	3915.47	-1.6922	0.0870687	-19.4352	3.89111e-84	1.18622e-82
ENSMUSG00000029730	Mcm7	581.223	2.60721	0.134242	19.4217	5.0581e-84	1.53878e-82
ENSMUSG00000037447	Arid5a	1309.97	-1.83936	0.0947334	-19.4162	5.63445e-84	1.71056e-82
ENSMUSG00000027007	Ssfa2	4520.39	-1.67372	0.0863749	-19.3773	1.19864e-83	3.63142e-82
ENSMUSG00000018983	E2f2	373.951	3.40479	0.175753	19.3726	1.31461e-83	3.97452e-82
ENSMUSG00000021215	Net1	6273.23	-2.13229	0.110079	-19.3706	1.36587e-83	4.121e-82
ENSMUSG00000022372	Sla	1402.92	2.28888	0.11819	19.3661	1.49072e-83	4.48841e-82
ENSMUSG00000032579	Hemk1	1115.34	-2.26375	0.1169	-19.3649	1.52778e-83	4.59055e-82
ENSMUSG00000029998	Pcyox1	1306.28	2.49604	0.12899	19.3506	2.01298e-83	6.03604e-82
ENSMUSG00000030203	Dusp16	1395.92	-1.81424	0.0938051	-19.3405	2.44899e-83	7.32845e-82
ENSMUSG00000020271	Fbxw11	3751.25	-1.68728	0.0872895	-19.3297	3.02341e-83	9.02889e-82
ENSMUSG00000036381	P2ry14	13465.6	-2.1652	0.112249	-19.2893	6.60451e-83	1.9683e-81
ENSMUSG00000026466	Tor1aip1	6723.39	-1.80363	0.093507	-19.2887	6.68079e-83	1.98296e-81
ENSMUSG00000028300	3110043O21Rik	1866.96	-1.76403	0.0914541	-19.2887	6.67727e-83	1.98296e-81
ENSMUSG00000013846	St3gal1	4895.89	-1.93484	0.100359	-19.2792	8.03152e-83	2.37905e-81
ENSMUSG00000089844	A530032D15Rik	273.647	-3.41343	0.177192	-19.264	1.0772e-82	3.18438e-81
ENSMUSG00000073678	Pgap1	1577.6	2.13451	0.11091	19.2454	1.54304e-82	4.55228e-81
ENSMUSG00000002870	Mcm2	448.057	2.81482	0.146266	19.2445	1.56866e-82	4.61854e-81
ENSMUSG00000014602	Kif1a	638.952	-2.41783	0.125662	-19.2408	1.68677e-82	4.95632e-81
ENSMUSG00000036526	Card11	377.41	3.29024	0.171014	19.2396	1.72509e-82	5.05877e-81
ENSMUSG00000070034	Sp110	3775.89	-1.79571	0.093428	-19.2203	2.50277e-82	7.32461e-81
ENSMUSG00000032232	Cgnl1	1172.45	2.4383	0.126882	19.2171	2.66382e-82	7.78036e-81
ENSMUSG00000061751	Kalrn	206.648	-3.8315	0.199459	-19.2095	3.08431e-82	8.99058e-81
ENSMUSG00000031378	Abcd1	1326.85	2.75944	0.143678	19.2058	3.31266e-82	9.63702e-81
ENSMUSG00000009376	Met	8853.91	-2.84719	0.148602	-19.1599	8.00499e-82	2.32415e-80
ENSMUSG00000106990	Gm42547	505.175	-2.81989	0.14718	-19.1594	8.08396e-82	2.34243e-80
ENSMUSG00000053158	Fes	1685.15	1.72081	0.0900208	19.1157	1.87057e-81	5.40951e-80
ENSMUSG00000050212	Eva1b	591.473	-1.99137	0.104194	-19.112	2.00465e-81	5.78581e-80
ENSMUSG00000010663	Fads1	640.684	3.28612	0.172069	19.0977	2.63872e-81	7.60087e-80
ENSMUSG00000041594	Tmtc4	368.841	2.74048	0.143516	19.0953	2.76098e-81	7.93742e-80
ENSMUSG00000001467	Cyp51	1532.52	1.83424	0.0960705	19.0927	2.90471e-81	8.33424e-80
ENSMUSG00000058427	Cxcl2	31292.3	-10.8938	0.570814	-19.0846	3.38838e-81	9.70298e-80
ENSMUSG00000038252	Ncapd2	381.376	3.56951	0.187275	19.0603	5.39599e-81	1.54218e-79
ENSMUSG00000027452	Acss1	811.091	-2.23976	0.117598	-19.0458	7.11556e-81	2.02967e-79
ENSMUSG00000002058	Unc119	634.269	2.35802	0.123994	19.0171	1.23052e-80	3.50314e-79
ENSMUSG00000022885	St6gal1	755.129	2.44681	0.128693	19.0127	1.33842e-80	3.80292e-79
ENSMUSG00000022867	Usp25	8566.09	-1.99172	0.10482	-19.0014	1.6592e-80	4.70525e-79
ENSMUSG00000029174	Tbc1d1	2291.38	-1.72088	0.0906476	-18.9843	2.30124e-80	6.51335e-79
ENSMUSG00000041046	Ramp3	650.169	-2.3308	0.123082	-18.9369	5.66002e-80	1.5989e-78
ENSMUSG00000036206	Sh3bp4	1853.81	-1.8993	0.100313	-18.9338	6.01156e-80	1.69494e-78
ENSMUSG00000037935	Smarce1	3670.04	-1.64562	0.0869495	-18.9262	6.93927e-80	1.95274e-78
ENSMUSG00000023947	Nfkbie	4656.02	-2.21713	0.117343	-18.8944	1.26922e-79	3.56476e-78
ENSMUSG00000019966	Kitl	246.743	-2.84346	0.150593	-18.8818	1.61114e-79	4.51643e-78
ENSMUSG00000027882	Stxbp3	7943.38	-2.53825	0.13444	-18.8802	1.65982e-79	4.644e-78
ENSMUSG00000030717	Nupr1	407.042	-3.28059	0.173896	-18.8652	2.20376e-79	6.15413e-78
ENSMUSG00000046908	Ltb4r1	652.784	2.82306	0.149663	18.8628	2.3074e-79	6.43127e-78
ENSMUSG00000031824	6430548M08Rik	392.332	3.23921	0.172242	18.8061	6.72962e-79	1.87214e-77
ENSMUSG00000045502	Hcar2	4303.93	-1.59638	0.0849422	-18.7937	8.5002e-79	2.36022e-77
ENSMUSG00000028164	Manba	1171.95	2.16622	0.115263	18.7936	8.51678e-79	2.36034e-77
ENSMUSG00000037966	Ninj1	6643.94	-1.46278	0.0778573	-18.7879	9.48104e-79	2.62261e-77
ENSMUSG00000026657	Frmd4a	2190.16	-1.95651	0.104145	-18.7863	9.77724e-79	2.69944e-77
ENSMUSG00000039841	Zfp800	1979.06	-2.12378	0.113112	-18.7758	1.19067e-78	3.28117e-77
ENSMUSG00000020644	Id2	22622	-1.95239	0.104043	-18.7652	1.45486e-78	4.00169e-77
ENSMUSG00000013662	Atad1	5901.13	-2.02383	0.108014	-18.7368	2.4791e-78	6.80613e-77
ENSMUSG00000026235	Epha4	212.124	-3.41887	0.182473	-18.7364	2.50105e-78	6.85353e-77
ENSMUSG00000041417	Pik3r1	4672.7	-1.59929	0.0854272	-18.7211	3.33353e-78	9.11768e-77
ENSMUSG00000025017	Pik3ap1	6084.91	-2.16521	0.115675	-18.7181	3.52703e-78	9.62891e-77
ENSMUSG00000048911	Rnf24	524.165	-2.49169	0.133134	-18.7157	3.69062e-78	1.00568e-76
ENSMUSG00000041390	Mdfic	5488.43	-1.65946	0.0888689	-18.6731	8.19287e-78	2.22837e-76
ENSMUSG00000020806	Rhbdf2	3291.49	-2.03268	0.108858	-18.6727	8.25213e-78	2.24032e-76
ENSMUSG00000030263	Lrmp	1478.71	2.04723	0.109641	18.6722	8.34164e-78	2.26043e-76
ENSMUSG00000021877	Arf4	7343.63	-1.7176	0.0920144	-18.6666	9.25812e-78	2.50414e-76
ENSMUSG00000041801	Phlda3	397.961	2.66721	0.142922	18.662	1.00837e-77	2.72243e-76
ENSMUSG00000000631	Myo18a	1286.61	2.17226	0.116419	18.6589	1.06843e-77	2.87926e-76
ENSMUSG00000059288	Cdyl	803.573	-1.93521	0.103824	-18.6394	1.53894e-77	4.13957e-76
ENSMUSG00000089929	Bcl2a1b	6585.99	-2.44895	0.131389	-18.6389	1.55412e-77	4.17275e-76
ENSMUSG00000029417	Cxcl9	111460	-2.52622	0.135603	-18.6295	1.8537e-77	4.96797e-76
ENSMUSG00000019794	Katna1	1506.5	-1.912	0.10269	-18.6191	2.24983e-77	6.0186e-76
ENSMUSG00000032802	Srxn1	12263.2	-1.97759	0.106283	-18.6069	2.82741e-77	7.5499e-76
ENSMUSG00000039942	Ptger4	1807.09	-2.00723	0.107975	-18.5897	3.89422e-77	1.03796e-75
ENSMUSG00000010307	Tmem86a	429.267	2.57561	0.138623	18.58	4.66535e-77	1.24124e-75
ENSMUSG00000039697	Ncoa7	1783.72	-2.13557	0.114943	-18.5793	4.72291e-77	1.25427e-75
ENSMUSG00000031701	Dnaja2	6741.01	-1.63188	0.0878377	-18.5783	4.8145e-77	1.27628e-75
ENSMUSG00000025165	Sectm1a	241.318	4.68478	0.252267	18.5707	5.54576e-77	1.46747e-75
ENSMUSG00000024778	Fas	1507.61	-2.28884	0.123305	-18.5624	6.47143e-77	1.70932e-75
ENSMUSG00000035891	Cerk	1510.35	2.24838	0.121227	18.5468	8.65805e-77	2.28276e-75
ENSMUSG00000026548	Slamf9	1022.11	2.18228	0.117673	18.5453	8.9075e-77	2.34431e-75
ENSMUSG00000069844	Sco1	1081.43	-2.07333	0.1118	-18.545	8.94348e-77	2.34955e-75
ENSMUSG00000040963	Asgr2	778.304	2.30738	0.124509	18.5319	1.1425e-76	2.9961e-75
ENSMUSG00000039031	Arhgap18	354.613	2.75964	0.148955	18.5267	1.25703e-76	3.29054e-75
ENSMUSG00000023952	Gtpbp2	2587.24	-1.8999	0.102682	-18.5028	1.96024e-76	5.12218e-75
ENSMUSG00000031133	Arhgef6	1446.22	2.00861	0.108582	18.4985	2.12443e-76	5.54132e-75
ENSMUSG00000039813	Tbc1d2	299.305	2.94427	0.15925	18.4883	2.56438e-76	6.67696e-75
ENSMUSG00000070730	Rmdn3	2749.09	-1.53975	0.0833385	-18.4758	3.23363e-76	8.40457e-75
ENSMUSG00000004359	Spic	176.4	-4.34358	0.235177	-18.4694	3.63925e-76	9.44204e-75
ENSMUSG00000025986	Slc39a10	854.622	1.91865	0.104003	18.4479	5.4163e-76	1.40277e-74
ENSMUSG00000021048	Mthfd1	378.941	2.79006	0.151342	18.4354	6.83322e-76	1.76662e-74
ENSMUSG00000027132	Katnbl1	1109.96	-1.79152	0.0972203	-18.4274	7.91422e-76	2.04248e-74
ENSMUSG00000038178	Slc43a2	2539.96	2.52768	0.137175	18.4267	8.02244e-76	2.06677e-74
ENSMUSG00000029009	Mthfr	3122.21	-2.57975	0.140063	-18.4186	9.32443e-76	2.39797e-74
ENSMUSG00000026389	Steap3	357.846	4.21068	0.22892	18.3937	1.4766e-75	3.79072e-74
ENSMUSG00000034255	Arhgap27	531.644	2.24392	0.121998	18.3931	1.49209e-75	3.82379e-74
ENSMUSG00000038705	Gmeb2	679.418	-1.95992	0.106725	-18.3642	2.54112e-75	6.50074e-74
ENSMUSG00000028874	Fgr	1808.32	1.83091	0.0997214	18.3602	2.73353e-75	6.98075e-74
ENSMUSG00000027078	Ube2l6	4747.25	-1.59237	0.0867421	-18.3575	2.87308e-75	7.32436e-74
ENSMUSG00000029017	Pmpcb	1574.86	-1.57005	0.0857247	-18.3151	6.27359e-75	1.59655e-73
ENSMUSG00000027068	Dhrs9	2540.3	1.57304	0.086099	18.2702	1.43034e-74	3.63371e-73
ENSMUSG00000038260	Trpm4	728.932	-1.98133	0.108479	-18.2646	1.58378e-74	4.01654e-73
ENSMUSG00000042688	Mapk6	3932.29	-1.82162	0.0997652	-18.2591	1.75151e-74	4.42658e-73
ENSMUSG00000031403	Dkc1	270.83	3.05327	0.167219	18.2591	1.75064e-74	4.42658e-73
ENSMUSG00000017652	Cd40	31895.6	-6.43755	0.352847	-18.2446	2.28325e-74	5.76049e-73
ENSMUSG00000028016	Ints12	1533.84	-1.69226	0.092781	-18.2393	2.51454e-74	6.33309e-73
ENSMUSG00000031539	Ap3m2	1004.82	-1.68226	0.0923307	-18.22	3.58363e-74	9.01018e-73
ENSMUSG00000020250	Txnrd1	10901.8	-1.88565	0.103602	-18.2009	5.07583e-74	1.27401e-72
ENSMUSG00000074500	Zfp558	192.842	-3.78702	0.208086	-18.1993	5.22752e-74	1.30983e-72
ENSMUSG00000028602	Tnfrsf8	289.514	-3.29909	0.181288	-18.1981	5.34173e-74	1.33616e-72
ENSMUSG00000074622	Mafb	1081.58	2.66979	0.146921	18.1716	8.66191e-74	2.16296e-72
ENSMUSG00000051367	Six1	397.6	-2.2668	0.124775	-18.1672	9.39242e-74	2.34138e-72
ENSMUSG00000048537	Phldb1	590.414	-2.59377	0.142857	-18.1565	1.1412e-73	2.83999e-72
ENSMUSG00000022673	Mcm4	662.484	2.22386	0.122663	18.1299	1.85047e-73	4.59728e-72
ENSMUSG00000000957	Mmp14	12935	-1.68745	0.0932261	-18.1007	3.14898e-73	7.81002e-72
ENSMUSG00000028214	Gem	156.453	-4.04489	0.223599	-18.0899	3.82469e-73	9.46983e-72
ENSMUSG00000034574	Daam1	1224.1	-2.17205	0.120166	-18.0755	4.97368e-73	1.22939e-71
ENSMUSG00000032578	Cish	3432.24	-1.43316	0.0793116	-18.0699	5.49829e-73	1.35677e-71
ENSMUSG00000027951	Adar	3878.53	-1.7652	0.0977043	-18.0668	5.82079e-73	1.43393e-71
ENSMUSG00000056153	Socs6	1631.15	2.03996	0.11294	18.0624	6.3033e-73	1.55019e-71
ENSMUSG00000005410	Mcm5	760.562	1.98265	0.109795	18.0578	6.85079e-73	1.68201e-71
ENSMUSG00000038467	Chmp4b	10005.8	-1.50372	0.0832935	-18.0533	7.43513e-73	1.82242e-71
ENSMUSG00000029581	Fscn1	23150.3	-2.39178	0.132595	-18.0382	9.77422e-73	2.39174e-71
ENSMUSG00000050533	Gm9845	171.879	-3.79753	0.210717	-18.0219	1.31074e-72	3.20201e-71
ENSMUSG00000099974	Bcl2a1d	11625.3	-2.38641	0.132458	-18.0163	1.4513e-72	3.53948e-71
ENSMUSG00000037661	Gpr160	407.088	2.87338	0.159512	18.0135	1.52552e-72	3.71431e-71
ENSMUSG00000053931	Cnn3	2764.5	-1.64271	0.0912102	-18.0102	1.6207e-72	3.93949e-71
ENSMUSG00000036777	Anln	228.183	4.53533	0.252026	17.9955	2.11223e-72	5.12575e-71
ENSMUSG00000060131	Atp8b4	3576.12	1.58663	0.0883214	17.9642	3.714e-72	8.99785e-71
ENSMUSG00000036402	Gng12	7891.15	-1.75003	0.0975375	-17.9422	5.52496e-72	1.33631e-70
ENSMUSG00000028931	Kcnab2	1560.63	2.25692	0.125806	17.9397	5.77297e-72	1.39399e-70
ENSMUSG00000020130	Tbc1d15	3273.04	-1.72098	0.0959725	-17.932	6.63293e-72	1.59901e-70
ENSMUSG00000058587	Tmod3	8331.78	-1.48846	0.0830385	-17.9249	7.5408e-72	1.81488e-70
ENSMUSG00000018286	Psmb6	5715.82	-1.53379	0.0856774	-17.902	1.13853e-71	2.73566e-70
ENSMUSG00000020101	Vsir	1669.26	1.89527	0.105877	17.9007	1.16509e-71	2.79488e-70
ENSMUSG00000051457	Spn	456.607	2.63824	0.147454	17.8919	1.36393e-71	3.2665e-70
ENSMUSG00000023903	Mmp25	5363.01	-1.674	0.0936901	-17.8674	2.11718e-71	5.06221e-70
ENSMUSG00000024235	Map3k8	1028.13	-2.72871	0.152916	-17.8445	3.19128e-71	7.61794e-70
ENSMUSG00000018167	Stard3	1773.19	-1.52017	0.0854239	-17.7956	7.65109e-71	1.82343e-69
ENSMUSG00000006715	Gmnn	337.006	2.67807	0.150505	17.7939	7.8861e-71	1.87638e-69
ENSMUSG00000022514	Il1rap	547.915	-2.04892	0.115311	-17.7687	1.23615e-70	2.93646e-69
ENSMUSG00000025178	Pi4k2a	5813.18	-1.72428	0.0970777	-17.7618	1.39568e-70	3.31005e-69
ENSMUSG00000021725	Parp8	1568.81	-1.75779	0.0992071	-17.7184	3.02515e-70	7.16295e-69
ENSMUSG00000036099	Vezt	1267.25	-1.75675	0.0992096	-17.7074	3.67434e-70	8.68605e-69
ENSMUSG00000043740	B430306N03Rik	1541.16	-1.92284	0.1086	-17.7058	3.78597e-70	8.9355e-69
ENSMUSG00000023927	Satb1	148.396	-4.30639	0.243266	-17.7024	4.01527e-70	9.46142e-69
ENSMUSG00000027130	Slc12a6	1583.59	-2.53888	0.143529	-17.6889	5.10388e-70	1.20072e-68
ENSMUSG00000024529	Lox	281.79	-2.87893	0.162756	-17.6886	5.12903e-70	1.2047e-68
ENSMUSG00000044224	Dnajc21	766.556	-1.70306	0.0965683	-17.6358	1.30726e-69	3.06556e-68
ENSMUSG00000001248	Gramd1a	827.728	-1.81777	0.103124	-17.6271	1.52663e-69	3.57428e-68
ENSMUSG00000038658	Ric1	6668.24	-1.80309	0.102319	-17.6221	1.66576e-69	3.89378e-68
ENSMUSG00000105504	Gbp5	31348.4	-2.07295	0.117715	-17.6099	2.06675e-69	4.8234e-68
ENSMUSG00000030107	Usp18	10979.6	-4.87261	0.27713	-17.5824	3.35943e-69	7.82779e-68
ENSMUSG00000062939	Stat4	909.879	-1.84094	0.104717	-17.5801	3.49717e-69	8.1358e-68
ENSMUSG00000023206	Il15ra	1196.25	-2.26685	0.128951	-17.5792	3.55869e-69	8.26577e-68
ENSMUSG00000031245	Hmgn5	711.215	-1.98876	0.113257	-17.5597	5.01607e-69	1.16324e-67
ENSMUSG00000030956	Fam53b	467.777	2.45265	0.139751	17.5501	5.93266e-69	1.37362e-67
ENSMUSG00000056498	Tmem154	3058.08	2.08764	0.118974	17.547	6.27006e-69	1.44944e-67
ENSMUSG00000020671	Rab10	8022.27	-1.39346	0.079434	-17.5424	6.80159e-69	1.56984e-67
ENSMUSG00000037465	Klf10	628.641	1.93624	0.110455	17.5297	8.50785e-69	1.96056e-67
ENSMUSG00000024659	Anxa1	49405.2	-2.30767	0.131657	-17.5278	8.78841e-69	2.02203e-67
ENSMUSG00000050957	Insl6	2448.23	-2.2616	0.129072	-17.522	9.74124e-69	2.23773e-67
ENSMUSG00000040345	Arhgap9	1679.55	1.57798	0.0900659	17.5203	1.00256e-68	2.29945e-67
ENSMUSG00000043004	Gng2	1441.44	1.71909	0.0981262	17.5192	1.02309e-68	2.34285e-67
ENSMUSG00000029461	Fam168a	444.26	2.35044	0.134247	17.5084	1.23663e-68	2.82743e-67
ENSMUSG00000014956	Ppp1cb	7282.27	-1.80538	0.103191	-17.4955	1.55161e-68	3.54207e-67
ENSMUSG00000026288	Inpp5d	2518.31	2.42538	0.138666	17.4908	1.68449e-68	3.83943e-67
ENSMUSG00000000751	Rpa1	876.689	2.00294	0.114662	17.4681	2.50586e-68	5.70268e-67
ENSMUSG00000032324	Tspan3	4213.91	-1.38241	0.0791486	-17.466	2.60093e-68	5.90985e-67
ENSMUSG00000020638	Cmpk2	12365.1	-5.03011	0.288037	-17.4634	2.72278e-68	6.17713e-67
ENSMUSG00000062545	Tlr12	252.208	5.49707	0.314966	17.4529	3.27303e-68	7.41397e-67
ENSMUSG00000050777	Tmem37	328.903	3.73707	0.214367	17.4331	4.62929e-68	1.04699e-66
ENSMUSG00000020253	Ppm1m	769.28	1.88277	0.108039	17.4268	5.16772e-68	1.16696e-66
ENSMUSG00000002233	Rhoc	2884.79	-1.55631	0.0893466	-17.4189	5.93543e-68	1.33826e-66
ENSMUSG00000029402	Snrnp35	381.08	-2.07889	0.119465	-17.4017	8.01031e-68	1.8033e-66
ENSMUSG00000020124	Usp15	4138.35	-1.77098	0.101785	-17.3992	8.36377e-68	1.87999e-66
ENSMUSG00000053835	H2-T24	2731.26	-2.39904	0.137895	-17.3976	8.60977e-68	1.93231e-66
ENSMUSG00000062960	Kdr	1242.5	-4.75931	0.273603	-17.395	9.00523e-68	2.01797e-66
ENSMUSG00000009035	Tmem184b	3669.19	-2.00988	0.115598	-17.3869	1.03736e-67	2.32105e-66
ENSMUSG00000021890	Eaf1	2516.18	-1.53408	0.0882608	-17.3812	1.14548e-67	2.55906e-66
ENSMUSG00000007872	Id3	248.137	4.01761	0.23117	17.3794	1.18084e-67	2.63404e-66
ENSMUSG00000026946	Nmi	1738.01	-1.73026	0.0995891	-17.374	1.29878e-67	2.8927e-66
ENSMUSG00000039804	Ncoa5	1287.57	-1.53653	0.0884708	-17.3676	1.45169e-67	3.22835e-66
ENSMUSG00000036661	Dennd3	1950.39	-1.97584	0.1139	-17.3471	2.07433e-67	4.60602e-66
ENSMUSG00000030921	Trim30a	14615	-2.61687	0.15092	-17.3394	2.37071e-67	5.25615e-66
ENSMUSG00000044768	D1Ertd622e	2483.08	-1.42992	0.082565	-17.3187	3.40096e-67	7.52893e-66
ENSMUSG00000024672	Ms4a7	911.097	-1.96861	0.113694	-17.315	3.62828e-67	8.02002e-66
ENSMUSG00000036046	5031439G07Rik	6495.1	1.76938	0.102215	17.3103	3.93515e-67	8.68522e-66
ENSMUSG00000041431	Ccnb1	241.264	3.12459	0.180617	17.2996	4.73676e-67	1.04387e-65
ENSMUSG00000005470	Asf1b	283.87	2.74295	0.158844	17.2682	8.16699e-67	1.79711e-65
ENSMUSG00000015340	Cybb	85527.1	-1.73862	0.10074	-17.2585	9.65454e-67	2.12125e-65
ENSMUSG00000027490	E2f1	383.251	2.2874	0.132561	17.2554	1.0183e-66	2.234e-65
ENSMUSG00000047139	Cd24a	2336.99	2.01758	0.116934	17.254	1.04477e-66	2.28864e-65
ENSMUSG00000027514	Zbp1	8983.51	-1.8283	0.105987	-17.2503	1.11238e-66	2.43311e-65
ENSMUSG00000039678	Tbc1d13	8702.26	-1.59243	0.0923507	-17.2433	1.25622e-66	2.74363e-65
ENSMUSG00000008393	Carhsp1	2455.18	-1.61438	0.0937342	-17.223	1.78493e-66	3.89252e-65
ENSMUSG00000022037	Clu	741.505	-2.1459	0.124701	-17.2083	2.30023e-66	5.00882e-65
ENSMUSG00000059325	Hopx	876.102	-1.70039	0.0988428	-17.2029	2.52422e-66	5.4884e-65
ENSMUSG00000020901	Pik3r5	6783.57	-1.91144	0.111142	-17.1982	2.73779e-66	5.94394e-65
ENSMUSG00000035158	Mitf	3476.08	-1.57174	0.0913957	-17.1971	2.79351e-66	6.05591e-65
ENSMUSG00000052477	C130026I21Rik	363.153	-2.36206	0.137508	-17.1776	3.90972e-66	8.46316e-65
ENSMUSG00000010358	Ifi35	2251.84	-1.80776	0.105531	-17.1301	8.85391e-66	1.91373e-64
ENSMUSG00000028035	Dnajb4	618.444	-1.80631	0.105537	-17.1155	1.13666e-65	2.4532e-64
ENSMUSG00000041827	Oasl1	18628.8	-6.2337	0.364231	-17.1147	1.15317e-65	2.48518e-64
ENSMUSG00000026426	Arl8a	3267.18	-1.51292	0.0884267	-17.1093	1.26582e-65	2.72394e-64
ENSMUSG00000035493	Tgfbi	8383.6	2.66203	0.155712	17.0958	1.5937e-65	3.42447e-64
ENSMUSG00000056529	Ptafr	4194.11	-1.59857	0.0935152	-17.0943	1.63776e-65	3.51398e-64
ENSMUSG00000000409	Lck	171.781	-3.56484	0.208741	-17.0779	2.16926e-65	4.64756e-64
ENSMUSG00000040945	Rcc2	1252.49	1.60473	0.09397	17.0771	2.19858e-65	4.70348e-64
ENSMUSG00000027544	Nfatc2	743.432	2.51638	0.147437	17.0674	2.59289e-65	5.53893e-64
ENSMUSG00000020696	Rffl	893.709	-1.98832	0.116732	-17.0332	4.65845e-65	9.9369e-64
ENSMUSG00000034422	Parp14	23850.1	-2.47025	0.14504	-17.0314	4.80188e-65	1.02279e-63
ENSMUSG00000091649	Phf11b	4348.47	-2.363	0.138805	-17.0239	5.45833e-65	1.16093e-63
ENSMUSG00000017929	B4galt5	2678.19	-1.58195	0.0929469	-17.0199	5.84598e-65	1.24157e-63
ENSMUSG00000015143	Actn1	11978.2	-1.66075	0.0975955	-17.0167	6.1762e-65	1.3098e-63
ENSMUSG00000034612	Chst11	2856.02	-1.49809	0.0880645	-17.0113	6.76957e-65	1.43356e-63
ENSMUSG00000022360	Atad2	774.326	1.83577	0.107917	17.011	6.80609e-65	1.43921e-63
ENSMUSG00000038644	Pold1	325.718	2.39903	0.141164	16.9947	8.9962e-65	1.89959e-63
ENSMUSG00000029521	Chek2	199.166	3.38377	0.199193	16.9874	1.01853e-64	2.14757e-63
ENSMUSG00000024378	Stard4	805.291	2.1991	0.129464	16.9862	1.03885e-64	2.18726e-63
ENSMUSG00000020577	Tspan13	457.449	-1.95338	0.115063	-16.9765	1.2252e-64	2.57591e-63
ENSMUSG00000037960	Card19	2753.13	-1.41153	0.0831985	-16.9658	1.47103e-64	3.08831e-63
ENSMUSG00000004221	Ikbkg	2804.24	-1.58638	0.0935163	-16.9637	1.52548e-64	3.19805e-63
ENSMUSG00000034135	Sik3	1288.58	-1.65015	0.0972939	-16.9604	1.61117e-64	3.37286e-63
ENSMUSG00000029787	Avl9	1807.99	-1.58031	0.0931823	-16.9593	1.64268e-64	3.4339e-63
ENSMUSG00000039456	Morc3	3737.92	-1.5598	0.0919881	-16.9565	1.72213e-64	3.59485e-63
ENSMUSG00000025245	Lztfl1	1138.63	-2.45796	0.144999	-16.9515	1.87656e-64	3.91164e-63
ENSMUSG00000033545	Znrf1	881.351	-1.64881	0.0973773	-16.9322	2.60646e-64	5.42536e-63
ENSMUSG00000034006	Pqlc1	712.418	1.89569	0.111988	16.9275	2.81939e-64	5.86024e-63
ENSMUSG00000054823	Nsd3	2921.45	-1.48805	0.0880241	-16.9051	4.12839e-64	8.5689e-63
ENSMUSG00000044103	Il1f9	805.302	-2.00837	0.11885	-16.8984	4.62662e-64	9.58943e-63
ENSMUSG00000005237	Dnah2	155.829	-3.39097	0.200908	-16.8782	6.50579e-64	1.34652e-62
ENSMUSG00000029826	Zc3hav1	5620.15	-1.68676	0.100082	-16.8537	9.85405e-64	2.03664e-62
ENSMUSG00000045427	Hnrnph2	3098.82	-1.3647	0.0810285	-16.8423	1.19567e-63	2.46773e-62
ENSMUSG00000060509	Xcr1	167.363	-3.10461	0.184342	-16.8416	1.20906e-63	2.49186e-62
ENSMUSG00000098188	Sowahc	2814.67	-1.96996	0.117007	-16.8363	1.32327e-63	2.72341e-62
ENSMUSG00000000318	Clec10a	299.962	2.85688	0.169741	16.8308	1.45075e-63	2.98158e-62
ENSMUSG00000021871	Pnp	22174.9	-2.2411	0.133266	-16.8167	1.84083e-63	3.77797e-62
ENSMUSG00000023015	Racgap1	391.775	2.56591	0.152747	16.7984	2.50672e-63	5.13737e-62
ENSMUSG00000027276	Jag1	623.253	-2.72676	0.162327	-16.798	2.52596e-63	5.16957e-62
ENSMUSG00000063760	Rnf217	1143.67	-1.55507	0.0926607	-16.7824	3.28321e-63	6.70995e-62
ENSMUSG00000045636	Mtus1	473.205	-2.9368	0.175101	-16.772	3.90957e-63	7.9789e-62
ENSMUSG00000040760	Appl1	2767.58	-1.66177	0.0991658	-16.7575	4.98947e-63	1.01686e-61
ENSMUSG00000046062	Ppp1r15b	7124.89	-1.38428	0.0827197	-16.7346	7.33689e-63	1.49319e-61
ENSMUSG00000032279	Idh3a	918.073	2.00931	0.120139	16.7248	8.64774e-63	1.75753e-61
ENSMUSG00000102037	Bcl2a1a	4717.6	-2.14342	0.128201	-16.7192	9.50621e-63	1.92933e-61
ENSMUSG00000020897	Aurkb	205.366	4.24585	0.254001	16.7159	1.00418e-62	2.0352e-61
ENSMUSG00000028680	Plk3	351.282	-2.23307	0.133594	-16.7154	1.01268e-62	2.0496e-61
ENSMUSG00000038459	Abhd17c	2119.08	-1.70913	0.102268	-16.7123	1.06608e-62	2.15468e-61
ENSMUSG00000040722	Scamp5	305.817	2.95829	0.177224	16.6924	1.48979e-62	3.0069e-61
ENSMUSG00000031355	Arhgap6	2120.82	-1.51806	0.0911137	-16.6612	2.51033e-62	5.05974e-61
ENSMUSG00000026131	Dst	4170.74	-2.22347	0.133498	-16.6554	2.76538e-62	5.56614e-61
ENSMUSG00000033316	Galnt9	234.808	3.02111	0.181638	16.6326	4.04813e-62	8.13685e-61
ENSMUSG00000034807	Colgalt1	5599.14	1.97779	0.118916	16.6319	4.09559e-62	8.22096e-61
ENSMUSG00000022686	B3gnt5	350.914	-2.24415	0.134984	-16.6253	4.56722e-62	9.15509e-61
ENSMUSG00000024381	Bin1	1816.39	1.48454	0.0893289	16.6188	5.09758e-62	1.02042e-60
ENSMUSG00000025757	Hspa4l	1388.26	-1.42913	0.0859993	-16.6179	5.17398e-62	1.0343e-60
ENSMUSG00000028614	Ndc1	415.614	2.76889	0.166623	16.6176	5.19457e-62	1.037e-60
ENSMUSG00000029672	Fam3c	564.543	1.87452	0.112846	16.6114	5.76493e-62	1.14929e-60
ENSMUSG00000014349	Ube2z	4958.51	-1.30152	0.0783618	-16.6091	5.99161e-62	1.19286e-60
ENSMUSG00000027552	E2f5	563.478	-2.07349	0.124948	-16.5948	7.60075e-62	1.51117e-60
ENSMUSG00000026433	Rab29	1021.6	-1.52818	0.0921655	-16.5808	9.59783e-62	1.90563e-60
ENSMUSG00000052485	Tmem171	306.905	-2.27543	0.137378	-16.5633	1.28368e-61	2.54528e-60
ENSMUSG00000035164	Zc3h12c	1975.28	-1.93531	0.116852	-16.5621	1.30984e-61	2.59362e-60
ENSMUSG00000053617	Sh3pxd2a	368.345	-2.43701	0.147145	-16.562	1.31188e-61	2.59415e-60
ENSMUSG00000052812	Atad2b	2598.02	-2.1989	0.132784	-16.5599	1.35757e-61	2.68087e-60
ENSMUSG00000001054	Rmnd5b	699.193	2.11233	0.12759	16.5556	1.45937e-61	2.87803e-60
ENSMUSG00000031584	Gsr	2718.79	-1.39526	0.0843327	-16.5447	1.74978e-61	3.4461e-60
ENSMUSG00000035455	Fignl1	181.664	3.82668	0.231356	16.5402	1.88282e-61	3.70313e-60
ENSMUSG00000036986	Pml	2754.9	-1.63938	0.0992379	-16.5197	2.6479e-61	5.2009e-60
ENSMUSG00000020330	Hmmr	178.722	3.77759	0.228945	16.5	3.66857e-61	7.19599e-60
ENSMUSG00000042364	Snx18	1475.61	-1.54437	0.093625	-16.4953	3.96704e-61	7.77105e-60
ENSMUSG00000047898	Ccr4	345.564	-8.20149	0.497347	-16.4905	4.29587e-61	8.40395e-60
ENSMUSG00000038400	Pmepa1	1229.64	-1.75394	0.106396	-16.4851	4.69478e-61	9.17206e-60
ENSMUSG00000026832	Cytip	13015.9	-1.93812	0.117658	-16.4725	5.7863e-61	1.12895e-59
ENSMUSG00000002658	Gtf2f1	2675.93	-1.50778	0.0915907	-16.4621	6.86539e-61	1.3377e-59
ENSMUSG00000044156	Hepacam2	204.623	3.06752	0.186511	16.4468	8.8362e-61	1.71942e-59
ENSMUSG00000021814	Anxa7	6749.93	-1.51888	0.0924137	-16.4356	1.06351e-60	2.06672e-59
ENSMUSG00000025059	Gk	2030.84	-1.36683	0.0831669	-16.4348	1.07706e-60	2.09027e-59
ENSMUSG00000021185	9030617O03Rik	474.393	2.08609	0.127066	16.4173	1.43735e-60	2.7858e-59
ENSMUSG00000073489	Ifi204	16017.1	-2.70913	0.165045	-16.4145	1.50706e-60	2.91703e-59
ENSMUSG00000009621	Vav2	558.136	2.01585	0.122936	16.3976	1.98851e-60	3.84384e-59
ENSMUSG00000018925	Heatr9	182.616	-3.35505	0.204961	-16.3693	3.17e-60	6.1196e-59
ENSMUSG00000024079	Eif2ak2	4446.62	-1.7538	0.107158	-16.3664	3.32061e-60	6.40191e-59
ENSMUSG00000038943	Prc1	273.77	3.12486	0.190967	16.3633	3.49443e-60	6.72815e-59
ENSMUSG00000046999	1110032F04Rik	136.72	-4.91005	0.300131	-16.3597	3.70911e-60	7.13212e-59
ENSMUSG00000026796	Fam129b	11789.8	-2.04027	0.124769	-16.3524	4.183e-60	8.03279e-59
ENSMUSG00000066363	Serpina3f	6388.94	-1.71901	0.105191	-16.3417	4.98033e-60	9.55141e-59
ENSMUSG00000030275	Etnk1	3381.69	-1.59045	0.0973831	-16.3319	5.85367e-60	1.12116e-58
ENSMUSG00000028821	Syf2	2192.56	-1.50697	0.09236	-16.3163	7.558e-60	1.4457e-58
ENSMUSG00000037062	Sh3glb1	8936.01	-1.46563	0.0898797	-16.3066	8.86413e-60	1.69333e-58
ENSMUSG00000004099	Dnmt1	1074.81	1.77087	0.108604	16.3057	8.98601e-60	1.71437e-58
ENSMUSG00000022665	Ccdc80	3008.93	1.48146	0.0908697	16.3031	9.38084e-60	1.78737e-58
ENSMUSG00000020803	Txndc17	7780.13	-2.00131	0.122757	-16.303	9.40385e-60	1.78942e-58
ENSMUSG00000027669	Gnb4	2609.24	-1.67424	0.102696	-16.3029	9.41726e-60	1.78965e-58
ENSMUSG00000039316	Rftn1	4680.91	-1.48488	0.0911243	-16.2951	1.06864e-59	2.0282e-58
ENSMUSG00000026019	Wdr12	338.547	2.26023	0.138874	16.2754	1.47499e-59	2.79579e-58
ENSMUSG00000039470	Zdhhc2	138.66	-3.49399	0.214876	-16.2605	1.88208e-59	3.56281e-58
ENSMUSG00000056708	Ier5	4379.29	-1.66622	0.102519	-16.2528	2.13494e-59	4.03625e-58
ENSMUSG00000037318	Traf3ip3	205.737	3.22234	0.198341	16.2464	2.36686e-59	4.46893e-58
ENSMUSG00000024525	Impa2	253.619	2.77401	0.170767	16.2444	2.44619e-59	4.61276e-58
ENSMUSG00000021770	Samd8	1434.02	-1.58272	0.0974607	-16.2396	2.6475e-59	4.98595e-58
ENSMUSG00000021147	Wdr37	1992.4	-1.34712	0.0829758	-16.235	2.85026e-59	5.3609e-58
ENSMUSG00000029640	Usp12	5081.16	-1.2822	0.0789823	-16.2341	2.89551e-59	5.43902e-58
ENSMUSG00000019970	Sgk1	2817.91	-2.02484	0.124734	-16.2332	2.93626e-59	5.50851e-58
ENSMUSG00000000489	Pdgfb	488.321	2.18457	0.134858	16.199	5.12279e-59	9.59817e-58
ENSMUSG00000040128	Pnrc1	2406.62	-1.42665	0.0880825	-16.1968	5.31416e-59	9.944e-58
ENSMUSG00000001300	Efnb2	259.818	-2.50623	0.154751	-16.1953	5.44693e-59	1.01794e-57
ENSMUSG00000030208	Emp1	367.809	-2.12072	0.130954	-16.1944	5.52432e-59	1.03109e-57
ENSMUSG00000029923	Rab19	260.007	2.63369	0.162677	16.1897	5.96648e-59	1.1122e-57
ENSMUSG00000020599	Rgs9	143.983	-5.83643	0.360705	-16.1806	6.91047e-59	1.28653e-57
ENSMUSG00000025465	Echs1	984.739	1.56258	0.0965749	16.18	6.98028e-59	1.29787e-57
ENSMUSG00000026116	Tmem131	4325.41	-1.86425	0.115227	-16.179	7.09232e-59	1.31703e-57
ENSMUSG00000025154	Arhgap19	254.605	3.68725	0.228004	16.1718	7.9682e-59	1.4778e-57
ENSMUSG00000025283	Sat1	8301.88	-1.80947	0.111905	-16.1698	8.23955e-59	1.52619e-57
ENSMUSG00000026687	Aldh9a1	1619.32	1.53473	0.0949683	16.1604	9.58957e-59	1.77401e-57
ENSMUSG00000022351	Sqle	1026.44	1.98826	0.123052	16.1579	9.99113e-59	1.84596e-57
ENSMUSG00000033777	Tlr13	2953.61	1.44036	0.0891522	16.1562	1.02649e-58	1.89415e-57
ENSMUSG00000035969	Rusc2	1836.48	-1.86287	0.115501	-16.1286	1.6061e-58	2.95995e-57
ENSMUSG00000078763	Slfn1	3152.96	-1.91493	0.118735	-16.1277	1.62889e-58	2.99818e-57
ENSMUSG00000033096	Apmap	1365.99	-1.4968	0.0928113	-16.1274	1.6382e-58	3.01152e-57
ENSMUSG00000039145	Camk1d	842.266	1.75529	0.108893	16.1194	1.86476e-58	3.42373e-57
ENSMUSG00000042719	Naa25	2315.31	-1.63302	0.101319	-16.1176	1.9196e-58	3.51999e-57
ENSMUSG00000020658	Efr3b	195.891	3.42903	0.212932	16.1039	2.39689e-58	4.3897e-57
ENSMUSG00000051727	Kctd14	156.679	-3.16224	0.196373	-16.1032	2.4206e-58	4.42758e-57
ENSMUSG00000018659	Pnpo	320.626	2.3053	0.143251	16.0927	2.8693e-58	5.24176e-57
ENSMUSG00000024759	Atl3	7213.99	-1.35213	0.084055	-16.0862	3.18593e-58	5.81292e-57
ENSMUSG00000003746	Man1a	1803.66	-1.38928	0.0863878	-16.0819	3.41803e-58	6.22864e-57
ENSMUSG00000031429	Psmd10	1215.43	-1.40281	0.0872611	-16.076	3.7589e-58	6.84129e-57
ENSMUSG00000026024	Als2	2586.46	-2.02618	0.126153	-16.0612	4.77077e-58	8.67213e-57
ENSMUSG00000071350	Setdb2	751.832	-1.66091	0.10342	-16.0598	4.87797e-58	8.856e-57
ENSMUSG00000027663	Zmat3	549.296	2.21543	0.137968	16.0575	5.06161e-58	9.17801e-57
ENSMUSG00000026856	Dolpp1	449.325	2.09091	0.130221	16.0567	5.1312e-58	9.29268e-57
ENSMUSG00000029366	Dck	4789.99	-1.54169	0.0960588	-16.0494	5.76839e-58	1.04337e-56
ENSMUSG00000026484	Rnf2	886.773	-1.85523	0.115659	-16.0405	6.66093e-58	1.20333e-56
ENSMUSG00000002413	Braf	1450.6	-1.88354	0.117449	-16.037	7.04459e-58	1.27107e-56
ENSMUSG00000040522	Tlr8	974.776	1.65722	0.103373	16.0314	7.70999e-58	1.38941e-56
ENSMUSG00000047648	Fbxo30	737.846	-1.62993	0.101677	-16.0304	7.83577e-58	1.41034e-56
ENSMUSG00000039693	Msantd3	417.34	-2.01394	0.12575	-16.0154	9.97142e-58	1.79253e-56
ENSMUSG00000022419	Deptor	233.193	3.12779	0.195421	16.0054	1.17143e-57	2.10326e-56
ENSMUSG00000013584	Aldh1a2	1167.03	-1.60096	0.100108	-15.9924	1.44448e-57	2.59032e-56
ENSMUSG00000017837	Nkiras2	2005.01	-1.40719	0.0880253	-15.9863	1.59329e-57	2.85369e-56
ENSMUSG00000020328	Nudcd2	740.629	1.78736	0.111837	15.9818	1.71162e-57	3.06187e-56
ENSMUSG00000052160	Pld4	3176.1	2.24084	0.140291	15.9728	1.97748e-57	3.53315e-56
ENSMUSG00000037697	Ddhd1	3429.98	-1.50895	0.0944708	-15.9727	1.98067e-57	3.53454e-56
ENSMUSG00000040351	Ankib1	3522.14	-1.46722	0.0919154	-15.9627	2.32589e-57	4.14552e-56
ENSMUSG00000018143	Mafk	1321.23	-1.45253	0.0911651	-15.933	3.74256e-57	6.6543e-56
ENSMUSG00000037348	Paqr7	440.637	2.60128	0.163264	15.933	3.7422e-57	6.6543e-56
ENSMUSG00000038594	Cep85l	560.065	-2.32664	0.146109	-15.9241	4.31429e-57	7.66153e-56
ENSMUSG00000063800	Prpf38a	1807.21	-1.84459	0.11584	-15.9235	4.35314e-57	7.72116e-56
ENSMUSG00000026121	Sema4c	356.906	-2.77498	0.174357	-15.9155	4.94499e-57	8.76029e-56
ENSMUSG00000029925	Tbxas1	3632.21	1.6764	0.105332	15.9153	4.96015e-57	8.77652e-56
ENSMUSG00000029380	Cxcl1	4088.96	-13.3549	0.83947	-15.9088	5.5098e-57	9.7373e-56
ENSMUSG00000020641	Rsad2	30744.8	-6.65556	0.418376	-15.9081	5.57092e-57	9.83345e-56
ENSMUSG00000001918	Slc1a5	1062.49	1.58742	0.0997886	15.9078	5.59467e-57	9.86348e-56
ENSMUSG00000022096	Hr	848.091	1.97084	0.124102	15.8808	8.61044e-57	1.5162e-55
ENSMUSG00000031960	Aars	5590.02	-1.97445	0.124354	-15.8776	9.05726e-57	1.59297e-55
ENSMUSG00000041886	Macc1	118.829	-5.09439	0.320905	-15.8751	9.42868e-57	1.6563e-55
ENSMUSG00000028261	Ndufaf4	272.002	2.64869	0.167013	15.8592	1.21514e-56	2.13204e-55
ENSMUSG00000013707	Tnfaip8l2	657.061	1.95314	0.123175	15.8566	1.26513e-56	2.21709e-55
ENSMUSG00000022255	Mtdh	6913.03	-1.5054	0.0949979	-15.8466	1.48326e-56	2.59623e-55
ENSMUSG00000045664	Cdc42ep2	1297.52	-1.84405	0.116447	-15.836	1.75732e-56	3.07227e-55
ENSMUSG00000066456	Hmgn3	301.243	-2.48161	0.156733	-15.8333	1.83214e-56	3.19925e-55
ENSMUSG00000001053	N4bp3	230.606	2.69587	0.170349	15.8255	2.07484e-56	3.61873e-55
ENSMUSG00000019823	Mical1	1079.1	1.44871	0.0915858	15.8181	2.3346e-56	4.06693e-55
ENSMUSG00000031311	Nono	7943.1	-1.23544	0.0781762	-15.8033	2.95157e-56	5.13558e-55
ENSMUSG00000025531	Chm	1955.09	-1.85235	0.117297	-15.7919	3.53892e-56	6.15024e-55
[truncated: 13,791 more rows]

## Sheet: nostimhet_vs_nostimalpk1
gene_id	symbol	baseMean	log2FoldChange	lfcSE	stat	pvalue	padj
[truncated: 14,497 more rows]
